# Supplementary material for: Re-annotation of 12,495 prokaryotic 16S rRNA 3’ ends and analysis of Shine-Dalgarno and anti-Shine-Dalgarno sequences
Source: PLoS One. 2018 Aug 23;13(8):e0202767. doi: 10.1371/journal.pone.0202767 (PMC6107228; doi:10.1371/journal.pone.0202767)
Supplement: S2 Table — Self-explanatory. (XLSX) [file pone.0202767.s003.xlsx]

## Sheet: corrected_annotation_helix45_16
Organism Information											GFF Annotation						Updated Annotation								Status
Assembly Accession	Assembly Level	Organism Taxid	Taxonomy Name	Strain Info	NCBI Link	Phylum	Class	Species Name	16S	Strand	Old Start Index	Old End Index	Old Helix45 Offset	Old Helix45	Old 16S rRNA Tail	Old 10 Bases Following 16S rRNA Tail	New Start Index	New End Index	New Helix45 Offset	Alignment Quality Score of Helix45	No of Bases betn Helix45 and Anti-SD (either 5 or -1)	New Helix45	Predicted 16S rRNA Tail	10 Bases Following 16S rRNA Tail	Homology Score ( > 0 means no homology)	Annotation Column in Summary Table	SD Status Column in Summary Table
GCA_001610855.1	Complete Genome_CP011271.1	1630693	Gemmata sp. SH-PL17	strain=SH-PL17	http://www.ncbi.nlm.nih.gov/Taxonomy/Browser/wwwtax.cgi?mode=Info&id=1630693	Planctomycetes	Planctomycetia	Gemmata sp. SH-PL17	TRUE	+	560717	562203	562172	TAACCGTAGGGGAACCTGCGGTTG	GATCACCT	CCTTTCTAAG	560717	562208	562172	24	5	TAACCGTAGGGGAACCTGCGGTTG	GATCACCTCCTTT	CTAAGGATGT	-8.01	Z	A
GCA_000186345.1	Complete Genome_CP002353.1	575540	Isosphaera pallida ATCC 43644	strain=ATCC 43644	http://www.ncbi.nlm.nih.gov/Taxonomy/Browser/wwwtax.cgi?mode=Info&id=575540	Planctomycetes	Planctomycetia	http://www.ncbi.nlm.nih.gov/Taxonomy/Browser/wwwtax.cgi?mode=Info&id=128	TRUE	+	4041635	4043146	4043115	TAACCGTAGGGGAACCTGCGGTTG	GATCACCT	CCTTTCTAAG	4041635	4043151	4043115	24	5	TAACCGTAGGGGAACCTGCGGTTG	GATCACCTCCTTT	CTAAGGATCC	-8.01	Z	A
GCA_000242455.3	Complete Genome_CP003364.1	886293	Singulisphaera acidiphila DSM 18658	strain=DSM 18658	http://www.ncbi.nlm.nih.gov/Taxonomy/Browser/wwwtax.cgi?mode=Info&id=886293	Planctomycetes	Planctomycetia	http://www.ncbi.nlm.nih.gov/Taxonomy/Browser/wwwtax.cgi?mode=Info&id=466153	TRUE	+	3325984	3327384	-1			TAACCGTAGG	3325984	3327479	3327443	24	5	TAACCGTAGGGGAACCTGCGGTTG	GATCACCTCCTTT	CTAAGGATTT	-8.01	Z	A
GCA_001610895.1	Complete Genome_CP011273.1	1636152	Planctomyces sp. SH-PL62	strain=SH-PL62	http://www.ncbi.nlm.nih.gov/Taxonomy/Browser/wwwtax.cgi?mode=Info&id=1636152	Planctomycetes	Planctomycetia	Planctomyces sp. SH-PL62	TRUE	+	1152683	1154193	1154162	TAACCGTAGGGGAACCTGCGGTTG	GATCACCT	CCTTTCTAAG	1152683	1154198	1154162	24	5	TAACCGTAGGGGAACCTGCGGTTG	GATCACCTCCTTT	CTAAGGAAAC	-8.01	Z	A
GCA_001273645.1	Contig_LHUQ01000089.1	33995	Komagataeibacter europaeus	strain=CECT 8546	http://www.ncbi.nlm.nih.gov/Taxonomy/Browser/wwwtax.cgi?mode=Info&id=33995	Proteobacteria	Alphaproteobacteria	Komagataeibacter europaeus	TRUE	+	669	2199	2168	TAACCGTAGGGGAACCTGCGGTTG	GATCACCT	CCTTACCTAA	669	2204	2168	24	5	TAACCGTAGGGGAACCTGCGGTTG	GATCACCTCCTTA	CCTAATGATA	-7.471	Z	A
GCA_000534335.1	Scaffold_KI973163.1	1400138	Enterobacter aerogenes UCI 15	strain=UCI 15	http://www.ncbi.nlm.nih.gov/Taxonomy/Browser/wwwtax.cgi?mode=Info&id=1400138	Proteobacteria	Gammaproteobacteria	[Enterobacter] aerogenes	TRUE	+	1	1515	1484	TAACCGTAGGGGAACCTGCGGTTG	GATCACCT	CCTTACCTTA	1	1520	1484	24	5	TAACCGTAGGGGAACCTGCGGTTG	GATCACCTCCTTA	CCTTAAAGAA	-7.471	Z	A
GCA_000534315.1	Scaffold_KI973159.1	1400139	Enterobacter aerogenes UCI 16	strain=UCI 16	http://www.ncbi.nlm.nih.gov/Taxonomy/Browser/wwwtax.cgi?mode=Info&id=1400139	Proteobacteria	Gammaproteobacteria	[Enterobacter] aerogenes	TRUE	-	3008359	3009886	3008390	TAACCGTAGGGGAACCTGCGGTTG	GATCACCT	CCTTACCTTA	3008354	3009886	3008390	24	5	TAACCGTAGGGGAACCTGCGGTTG	GATCACCTCCTTA	CCTTAAAGAA	-7.471	Z	A
GCA_000534255.1	Scaffold_KI973151.1	1400140	Enterobacter aerogenes UCI 27	strain=UCI 27	http://www.ncbi.nlm.nih.gov/Taxonomy/Browser/wwwtax.cgi?mode=Info&id=1400140	Proteobacteria	Gammaproteobacteria	[Enterobacter] aerogenes	TRUE	+	1	1061	1030	TAACCGTAGGGGAACCTGCGGTTG	GATCACCT	CCTTACCTTA	1	1066	1030	24	5	TAACCGTAGGGGAACCTGCGGTTG	GATCACCTCCTTA	CCTTAAAGAA	-7.471	Z	A
GCA_000534235.1	Scaffold_KI973148.1	1400141	Enterobacter aerogenes UCI 28	strain=UCI 28	http://www.ncbi.nlm.nih.gov/Taxonomy/Browser/wwwtax.cgi?mode=Info&id=1400141	Proteobacteria	Gammaproteobacteria	[Enterobacter] aerogenes	TRUE	-	3286	4813	3317	TAACCGTAGGGGAACCTGCGGTTG	GATCACCT	CCTTACCTTA	3281	4813	3317	24	5	TAACCGTAGGGGAACCTGCGGTTG	GATCACCTCCTTA	CCTTAAAGAA	-7.471	Z	A
GCA_000534135.1	Scaffold_KI973115.1	1400142	Enterobacter aerogenes UCI 45	strain=UCI 45	http://www.ncbi.nlm.nih.gov/Taxonomy/Browser/wwwtax.cgi?mode=Info&id=1400142	Proteobacteria	Gammaproteobacteria	[Enterobacter] aerogenes	TRUE	+	404281	405808	405777	TAACCGTAGGGGAACCTGCGGTTG	GATCACCT	CCTTACCTTA	404281	405813	405777	24	5	TAACCGTAGGGGAACCTGCGGTTG	GATCACCTCCTTA	CCTTAAAGAA	-7.471	Z	A
GCA_000534115.1	Scaffold_KI973107.1	1400143	Enterobacter aerogenes UCI 46	strain=UCI 46	http://www.ncbi.nlm.nih.gov/Taxonomy/Browser/wwwtax.cgi?mode=Info&id=1400143	Proteobacteria	Gammaproteobacteria	[Enterobacter] aerogenes	TRUE	+	399031	400558	400527	TAACCGTAGGGGAACCTGCGGTTG	GATCACCT	CCTTACCTTA	399031	400563	400527	24	5	TAACCGTAGGGGAACCTGCGGTTG	GATCACCTCCTTA	CCTTAAAGAA	-7.471	Z	A
GCA_000534095.1	Scaffold_KI973103.1	1400144	Enterobacter aerogenes UCI 47	strain=UCI 47	http://www.ncbi.nlm.nih.gov/Taxonomy/Browser/wwwtax.cgi?mode=Info&id=1400144	Proteobacteria	Gammaproteobacteria	[Enterobacter] aerogenes	TRUE	+	6	1463	1432	TAACCGTAGGGGAACCTGCGGTTG	GATCACCT	CCTTACCTTA	6	1468	1432	24	5	TAACCGTAGGGGAACCTGCGGTTG	GATCACCTCCTTA	CCTTAAAGAA	-7.471	Z	A
GCA_000534075.1	Scaffold_KI973098.1	1400145	Enterobacter aerogenes UCI 48	strain=UCI 48	http://www.ncbi.nlm.nih.gov/Taxonomy/Browser/wwwtax.cgi?mode=Info&id=1400145	Proteobacteria	Gammaproteobacteria	[Enterobacter] aerogenes	TRUE	+	359105	360632	360601	TAACCGTAGGGGAACCTGCGGTTG	GATCACCT	CCTTACCTTA	359105	360637	360601	24	5	TAACCGTAGGGGAACCTGCGGTTG	GATCACCTCCTTA	CCTTAAAGAA	-7.471	Z	A
GCA_000692155.1	Scaffold_KK736189.1	1439320	Enterobacter aerogenes MGH 61	strain=MGH 61	http://www.ncbi.nlm.nih.gov/Taxonomy/Browser/wwwtax.cgi?mode=Info&id=1439320	Proteobacteria	Gammaproteobacteria	[Enterobacter] aerogenes	TRUE	-	90619	92146	90650	TAACCGTAGGGGAACCTGCGGTTG	GATCACCT	CCTTACCTTA	90614	92146	90650	24	5	TAACCGTAGGGGAACCTGCGGTTG	GATCACCTCCTTA	CCTTAAAGAA	-7.471	Z	A
GCA_000692195.1	Scaffold_KK736206.1	1439322	Enterobacter aerogenes MGH 77	strain=MGH 77	http://www.ncbi.nlm.nih.gov/Taxonomy/Browser/wwwtax.cgi?mode=Info&id=1439322	Proteobacteria	Gammaproteobacteria	[Enterobacter] aerogenes	TRUE	-	8499	10026	8530	TAACCGTAGGGGAACCTGCGGTTG	GATCACCT	CCTTACCTTA	8494	10026	8530	24	5	TAACCGTAGGGGAACCTGCGGTTG	GATCACCTCCTTA	CCTTAAAGAA	-7.471	Z	A
GCA_000692215.1	Scaffold_KK736212.1	1439323	Enterobacter aerogenes MGH 78	strain=MGH 78	http://www.ncbi.nlm.nih.gov/Taxonomy/Browser/wwwtax.cgi?mode=Info&id=1439323	Proteobacteria	Gammaproteobacteria	[Enterobacter] aerogenes	TRUE	-	3755169	3756696	3755200	TAACCGTAGGGGAACCTGCGGTTG	GATCACCT	CCTTACCTTA	3755164	3756696	3755200	24	5	TAACCGTAGGGGAACCTGCGGTTG	GATCACCTCCTTA	CCTTAAAGAA	-7.471	Z	A
GCA_000007945.1	Complete Genome_AE017143.1	233412	Haemophilus ducreyi 35000HP	strain=35000HP	http://www.ncbi.nlm.nih.gov/Taxonomy/Browser/wwwtax.cgi?mode=Info&id=233412	Proteobacteria	Gammaproteobacteria	[Haemophilus] ducreyi	TRUE	+	10643	12179	12146	TAACCGTAGGGGAACCTGCGGTTG	GATCACCTCC	TTACCAAAAT	10643	12182	12146	24	5	TAACCGTAGGGGAACCTGCGGTTG	GATCACCTCCTTA	CCAAAATAAA	-7.471	Z	A
GCA_000172375.2	Contig_ABKM02000052.1	456298	Haemophilus parasuis 29755	strain=29755	http://www.ncbi.nlm.nih.gov/Taxonomy/Browser/wwwtax.cgi?mode=Info&id=456298	Proteobacteria	Gammaproteobacteria	[Haemophilus] parasuis	TRUE	+	62913	64440	64409	TAACCGTAGGGGAACCTGCGGTTG	GATCACCT	CCTTACCTGA	62913	64445	64409	24	5	TAACCGTAGGGGAACCTGCGGTTG	GATCACCTCCTTA	CCTGAATGAA	-7.471	Z	A
GCA_000444585.1	Contig_APBV01000079.1	1275967	Haemophilus parasuis MN-H	strain=MN-H	http://www.ncbi.nlm.nih.gov/Taxonomy/Browser/wwwtax.cgi?mode=Info&id=1275967	Proteobacteria	Gammaproteobacteria	[Haemophilus] parasuis	TRUE	-	204666	206191	204696	TAACCGTAGGGGAACCTGCGGTTG	GATCACC	TCCTTACCAA	204660	206191	204696	24	5	TAACCGTAGGGGAACCTGCGGTTG	GATCACCTCCTTA	CCAAAATGAA	-7.471	Z	A
GCA_000444605.1	Contig_APBW01000042.1	1275968	Haemophilus parasuis 12939	strain=12939	http://www.ncbi.nlm.nih.gov/Taxonomy/Browser/wwwtax.cgi?mode=Info&id=1275968	Proteobacteria	Gammaproteobacteria	[Haemophilus] parasuis	TRUE	+	65673	67200	67169	TAACCGTAGGGGAACCTGCGGTTG	GATCACCT	CCTTACCTGA	65673	67205	67169	24	5	TAACCGTAGGGGAACCTGCGGTTG	GATCACCTCCTTA	CCTGAATGAA	-7.471	Z	A
GCA_000444625.1	Contig_APBX01000029.1	1275969	Haemophilus parasuis 84-15995	strain=84-15995	http://www.ncbi.nlm.nih.gov/Taxonomy/Browser/wwwtax.cgi?mode=Info&id=1275969	Proteobacteria	Gammaproteobacteria	[Haemophilus] parasuis	TRUE	+	34602	36130	36099	TAACCGTAGGGGAACCTGCGGTTG	GATCACCT	CCTTACCTGA	34602	36135	36099	24	5	TAACCGTAGGGGAACCTGCGGTTG	GATCACCTCCTTA	CCTGAATGAA	-7.471	Z	A
GCA_000444645.1	Contig_APBY01000037.1	1275970	Haemophilus parasuis H465	strain=H465	http://www.ncbi.nlm.nih.gov/Taxonomy/Browser/wwwtax.cgi?mode=Info&id=1275970	Proteobacteria	Gammaproteobacteria	[Haemophilus] parasuis	TRUE	+	21456	22983	22952	TAACCGTAGGGGAACCTGCGGTTG	GATCACCT	CCTTACCTGA	21456	22988	22952	24	5	TAACCGTAGGGGAACCTGCGGTTG	GATCACCTCCTTA	CCTGAATGAA	-7.471	Z	A
GCA_000444665.1	Contig_APBZ01000067.1	1275971	Haemophilus parasuis D74	strain=D74	http://www.ncbi.nlm.nih.gov/Taxonomy/Browser/wwwtax.cgi?mode=Info&id=1275971	Proteobacteria	Gammaproteobacteria	[Haemophilus] parasuis	TRUE	+	36123	37650	37619	TAACCGTAGGGGAACCTGCGGTTG	GATCACCT	CCTTACCTGA	36123	37655	37619	24	5	TAACCGTAGGGGAACCTGCGGTTG	GATCACCTCCTTA	CCTGAATGAA	-7.471	Z	A
GCA_000444685.1	Contig_APCA01000024.1	1275972	Haemophilus parasuis 174	strain=174	http://www.ncbi.nlm.nih.gov/Taxonomy/Browser/wwwtax.cgi?mode=Info&id=1275972	Proteobacteria	Gammaproteobacteria	[Haemophilus] parasuis	TRUE	+	105616	107143	107112	TAACCGTAGGGGAACCTGCGGTTG	GATCACCT	CCTTACCTGA	105616	107148	107112	24	5	TAACCGTAGGGGAACCTGCGGTTG	GATCACCTCCTTA	CCTGAATGAA	-7.471	Z	A
GCA_000444705.1	Contig_APCB01000037.1	1275973	Haemophilus parasuis SW140	strain=SW140	http://www.ncbi.nlm.nih.gov/Taxonomy/Browser/wwwtax.cgi?mode=Info&id=1275973	Proteobacteria	Gammaproteobacteria	[Haemophilus] parasuis	TRUE	-	120804	122329	120834	TAACCGTAGGGGAACCTGCGGTTG	GATCACC	TCCTTACCTG	120798	122329	120834	24	5	TAACCGTAGGGGAACCTGCGGTTG	GATCACCTCCTTA	CCTGAATGAA	-7.471	Z	A
GCA_000016685.1	Complete Genome_CP000687.1	434271	Actinobacillus pleuropneumoniae serovar 3 str. JL03	strain=JL03	http://www.ncbi.nlm.nih.gov/Taxonomy/Browser/wwwtax.cgi?mode=Info&id=434271	Proteobacteria	Gammaproteobacteria	Actinobacillus pleuropneumoniae	TRUE	+	67935	69465	69431	TAACCGTAGGGGAACCTGCGGTTG	GATCACCTCCT	TACCAGAAAT	67935	69467	69431	24	5	TAACCGTAGGGGAACCTGCGGTTG	GATCACCTCCTTA	CCAGAAATTG	-7.471	Z	A
GCA_000179275.1	Contig_ADXN01000024.1	754254	Actinobacillus pleuropneumoniae serovar 2 str. 4226	strain=4226	http://www.ncbi.nlm.nih.gov/Taxonomy/Browser/wwwtax.cgi?mode=Info&id=754254	Proteobacteria	Gammaproteobacteria	Actinobacillus pleuropneumoniae	TRUE	+	8422	9951	9920	TAACCGTAGGGGAACCTGCGGTTG	GATCACCT	CCTTACCAGA	8422	9956	9920	24	5	TAACCGTAGGGGAACCTGCGGTTG	GATCACCTCCTTA	CCAGAAATTG	-7.471	Z	A
GCA_000179295.1	Contig_ADXO01000012.1	754256	Actinobacillus pleuropneumoniae serovar 6 str. Femo	strain=Femo	http://www.ncbi.nlm.nih.gov/Taxonomy/Browser/wwwtax.cgi?mode=Info&id=754256	Proteobacteria	Gammaproteobacteria	Actinobacillus pleuropneumoniae	TRUE	+	115081	116608	116577	TAACCGTAGGGGAACCTGCGGTTG	GATCACCT	CCTTACCAGA	115081	116613	116577	24	5	TAACCGTAGGGGAACCTGCGGTTG	GATCACCTCCTTA	CCAGAAATTG	-7.471	Z	A
GCA_001460855.1	Complete Genome_LN908249.1	754345	Actinobacillus pleuropneumoniae serovar 8		http://www.ncbi.nlm.nih.gov/Taxonomy/Browser/wwwtax.cgi?mode=Info&id=754345	Proteobacteria	Gammaproteobacteria	Actinobacillus pleuropneumoniae	TRUE	+	68259	69796	69761	TAACCGTAGGGGAACCTGCGGTTG	GATCACCTCCTT	ACCAGAAATT	68259	69797	69761	24	5	TAACCGTAGGGGAACCTGCGGTTG	GATCACCTCCTTA	CCAGAAATTG	-7.471	Z	A
GCA_000241025.2	Complete Genome_CP003099.1	754507	Aggregatibacter actinomycetemcomitans ANH9381	strain=ANH9381	http://www.ncbi.nlm.nih.gov/Taxonomy/Browser/wwwtax.cgi?mode=Info&id=754507	Proteobacteria	Gammaproteobacteria	Aggregatibacter actinomycetemcomitans	TRUE	-	395462	396989	395493	TAACCGTAGGGGAACCTGCGGTTG	GATCACCT	CCTTACATAC	395457	396989	395493	24	5	TAACCGTAGGGGAACCTGCGGTTG	GATCACCTCCTTA	CATACGAACG	-7.471	Z	A
GCA_000226755.2	Contig_AEJM01000034.1	907488	Aggregatibacter actinomycetemcomitans serotype e str. SC1083	strain=SC1083	http://www.ncbi.nlm.nih.gov/Taxonomy/Browser/wwwtax.cgi?mode=Info&id=907488	Proteobacteria	Gammaproteobacteria	Aggregatibacter actinomycetemcomitans	TRUE	-	114	1593	-1			TAACCGTAGG	61	1593	97	24	5	TAACCGTAGGGGAACCTGCGGTTG	GATCACCTCCTTA	CTAATGAGCG	-7.471	Z	A
GCA_000318155.1	Scaffold_KB290913.1	1035194	Aggregatibacter actinomycetemcomitans Y4	strain=Y4	http://www.ncbi.nlm.nih.gov/Taxonomy/Browser/wwwtax.cgi?mode=Info&id=1035194	Proteobacteria	Gammaproteobacteria	Aggregatibacter actinomycetemcomitans	TRUE	+	163	1691	1660	TAACCGTAGGGGAACCTGCGGTTG	GATCACCT	CCTTACGTAT	163	1696	1660	24	5	TAACCGTAGGGGAACCTGCGGTTG	GATCACCTCCTTA	CGTATGAACG	-7.471	Z	A
GCA_000231255.1	Scaffold_JH370366.1	679198	Aggregatibacter aphrophilus F0387	strain=F0387	http://www.ncbi.nlm.nih.gov/Taxonomy/Browser/wwwtax.cgi?mode=Info&id=679198	Proteobacteria	Gammaproteobacteria	Aggregatibacter aphrophilus	TRUE	-	485	2012	516	TAACCGTAGGGGAACCTGCGGTTG	GATCACCT	CCTTACCGAA	480	2012	516	24	5	TAACCGTAGGGGAACCTGCGGTTG	GATCACCTCCTTA	CCGAAAGACG	-7.471	Z	A
GCA_001534665.1	Complete Genome_CP013920.1	634113	Arsenophonus symbiont of Lipoptena fortisetosa	strain=CB	http://www.ncbi.nlm.nih.gov/Taxonomy/Browser/wwwtax.cgi?mode=Info&id=634113	Proteobacteria	Gammaproteobacteria	Arsenophonus symbiont of Lipoptena fortisetosa	TRUE	-	629571	631132	629606	TAACCGTAGGGGAACCTGCGGTTG	GATCACCTCCTT	ACTTAAGTAT	629570	631132	629606	24	5	TAACCGTAGGGGAACCTGCGGTTG	GATCACCTCCTTA	CTTAAGTATG	-7.471	Z	A
GCA_000973505.1	Complete Genome_CP010048.1	1505596	Blochmannia endosymbiont of Polyrhachis (Hedomyrma) turneri	strain=675	http://www.ncbi.nlm.nih.gov/Taxonomy/Browser/wwwtax.cgi?mode=Info&id=1505596	Proteobacteria	Gammaproteobacteria	Blochmannia endosymbiont of Polyrhachis (Hedomyrma) turneri	TRUE	-	649301	650865	649331	TAACCGTAGGGGAACCTGCGGTTG	GATCACC	TCCTTATAAT	649295	650865	649331	24	5	TAACCGTAGGGGAACCTGCGGTTG	GATCACCTCCTTA	TAATTTAAGT	-7.471	Z	A
GCA_000225565.1	Chromosome_CM001230.1	598467	Brenneria sp. EniD312	strain=EniD312	http://www.ncbi.nlm.nih.gov/Taxonomy/Browser/wwwtax.cgi?mode=Info&id=598467	Proteobacteria	Gammaproteobacteria	Brenneria sp. EniD312	TRUE	+	255796	257325	257294	TAACCGTAGGGGAACCTGCGGTTG	GATCACCT	CCTTAAACTG	255796	257330	257294	24	5	TAACCGTAGGGGAACCTGCGGTTG	GATCACCTCCTTA	AACTGAAGTG	-7.471	Z	A
GCA_000013185.1	Complete Genome_CP000238.1	374463	Baumannia cicadellinicola str. Hc (Homalodisca coagulata)	strain=Hc (Homalodisca coagulata)	http://www.ncbi.nlm.nih.gov/Taxonomy/Browser/wwwtax.cgi?mode=Info&id=374463	Proteobacteria	Gammaproteobacteria	Candidatus Baumannia cicadellinicola	TRUE	+	170754	172301	172268	TAACCGTAGGGGAACCTGCGGTTG	GATCACCTCC	TTAACTTTAA	170754	172304	172268	24	5	TAACCGTAGGGGAACCTGCGGTTG	GATCACCTCCTTA	ACTTTAATTT	-7.471	Z	A
GCA_000238735.1	Scaffold_JH414876.1	742730	Citrobacter freundii 4_7_47CFAA	strain=4_7_47CFAA	http://www.ncbi.nlm.nih.gov/Taxonomy/Browser/wwwtax.cgi?mode=Info&id=742730	Proteobacteria	Gammaproteobacteria	Citrobacter freundii	TRUE	-	159	1687	190	TAACCGTAGGGGAACCTGCGGTTG	GATCACCT	CCTTACCTTA	154	1687	190	24	5	TAACCGTAGGGGAACCTGCGGTTG	GATCACCTCCTTA	CCTTAAAGAA	-7.471	Z	A
GCA_000521965.1	Scaffold_KI929269.1	1400136	Citrobacter freundii UCI 31	strain=UCI 31	http://www.ncbi.nlm.nih.gov/Taxonomy/Browser/wwwtax.cgi?mode=Info&id=1400136	Proteobacteria	Gammaproteobacteria	Citrobacter freundii	TRUE	+	154639	156168	156137	TAACCGTAGGGGAACCTGCGGTTG	GATCACCT	CCTTACCTTA	154639	156173	156137	24	5	TAACCGTAGGGGAACCTGCGGTTG	GATCACCTCCTTA	CCTTAAAGAA	-7.471	Z	A
GCA_000521945.1	Scaffold_KI929265.1	1400137	Citrobacter freundii UCI 32	strain=UCI 32	http://www.ncbi.nlm.nih.gov/Taxonomy/Browser/wwwtax.cgi?mode=Info&id=1400137	Proteobacteria	Gammaproteobacteria	Citrobacter freundii	TRUE	+	150478	152007	151976	TAACCGTAGGGGAACCTGCGGTTG	GATCACCT	CCTTACCTTA	150478	152012	151976	24	5	TAACCGTAGGGGAACCTGCGGTTG	GATCACCTCCTTA	CCTTAAAGAA	-7.471	Z	A
GCA_000692115.1	Scaffold_KK736165.1	1439318	Citrobacter freundii MGH 56	strain=MGH 56	http://www.ncbi.nlm.nih.gov/Taxonomy/Browser/wwwtax.cgi?mode=Info&id=1439318	Proteobacteria	Gammaproteobacteria	Citrobacter freundii	TRUE	-	3146862	3148391	3146893	TAACCGTAGGGGAACCTGCGGTTG	GATCACCT	CCTTACCTTA	3146857	3148391	3146893	24	5	TAACCGTAGGGGAACCTGCGGTTG	GATCACCTCCTTA	CCTTAAAGAA	-7.471	Z	A
GCA_000158355.2	Scaffold_KI391984.1	469595	Citrobacter sp. 30_2	strain=30_2	http://www.ncbi.nlm.nih.gov/Taxonomy/Browser/wwwtax.cgi?mode=Info&id=469595	Proteobacteria	Gammaproteobacteria	Citrobacter sp. 30_2	TRUE	-	4264	5793	4295	TAACCGTAGGGGAACCTGCGGTTG	GATCACCT	CCTTACCTTA	4259	5793	4295	24	5	TAACCGTAGGGGAACCTGCGGTTG	GATCACCTCCTTA	CCTTAAAGAA	-7.471	Z	A
GCA_000277565.1	Contig_AKTT01000036.1	1173691	Citrobacter sp. A1	strain=A1	http://www.ncbi.nlm.nih.gov/Taxonomy/Browser/wwwtax.cgi?mode=Info&id=1173691	Proteobacteria	Gammaproteobacteria	Citrobacter sp. A1	TRUE	+	152	1681	1650	TAACCGTAGGGGAACCTGCGGTTG	GATCACCT	CCTTACCTTA	152	1686	1650	24	5	TAACCGTAGGGGAACCTGCGGTTG	GATCACCTCCTTA	CCTTAAAGAA	-7.471	Z	A
GCA_001037575.1	Scaffold_KQ089848.1	1686384	Citrobacter sp. BIDMC107	strain=BIDMC107	http://www.ncbi.nlm.nih.gov/Taxonomy/Browser/wwwtax.cgi?mode=Info&id=1686384	Proteobacteria	Gammaproteobacteria	Citrobacter sp. BIDMC107	TRUE	-	2459478	2461007	2459510	TAACCGTAGGGGAACCTGCGGTTG	GATCACCTC	CTTACCTTAA	2459474	2461007	2459510	24	5	TAACCGTAGGGGAACCTGCGGTTG	GATCACCTCCTTA	CCTTAAAGAA	-7.471	Z	A
GCA_001037585.1	Scaffold_KQ089870.1	1686385	Citrobacter sp. BIDMC108	strain=BIDMC108	http://www.ncbi.nlm.nih.gov/Taxonomy/Browser/wwwtax.cgi?mode=Info&id=1686385	Proteobacteria	Gammaproteobacteria	Citrobacter sp. BIDMC108	TRUE	+	75217	76746	76715	TAACCGTAGGGGAACCTGCGGTTG	GATCACCT	CCTTACCTTA	75217	76751	76715	24	5	TAACCGTAGGGGAACCTGCGGTTG	GATCACCTCCTTA	CCTTAAAGAA	-7.471	Z	A
GCA_000398845.1	Scaffold_KB976059.1	1169322	Citrobacter sp. KTE151	strain=KTE151	http://www.ncbi.nlm.nih.gov/Taxonomy/Browser/wwwtax.cgi?mode=Info&id=1169322	Proteobacteria	Gammaproteobacteria	Citrobacter sp. KTE151	TRUE	+	662254	663783	663752	TAACCGTAGGGGAACCTGCGGTTG	GATCACCT	CCTTACCTTA	662254	663788	663752	24	5	TAACCGTAGGGGAACCTGCGGTTG	GATCACCTCCTTA	CCTTAAAGAA	-7.471	Z	A
GCA_000398825.1	Scaffold_KB976055.1	1169319	Citrobacter sp. KTE30	strain=KTE30	http://www.ncbi.nlm.nih.gov/Taxonomy/Browser/wwwtax.cgi?mode=Info&id=1169319	Proteobacteria	Gammaproteobacteria	Citrobacter sp. KTE30	TRUE	+	658402	659931	659900	TAACCGTAGGGGAACCTGCGGTTG	GATCACCT	CCTTACCTTA	658402	659936	659900	24	5	TAACCGTAGGGGAACCTGCGGTTG	GATCACCTCCTTA	CCTTAAAGAA	-7.471	Z	A
GCA_000398865.1	Scaffold_KB976071.1	1169350	Citrobacter sp. KTE32	strain=KTE32	http://www.ncbi.nlm.nih.gov/Taxonomy/Browser/wwwtax.cgi?mode=Info&id=1169350	Proteobacteria	Gammaproteobacteria	Citrobacter sp. KTE32	TRUE	+	665749	666808	666777	TAACCGTAGGGGAACCTGCGGTTG	GATCACCT	CCTTACCTTA	665749	666813	666777	24	5	TAACCGTAGGGGAACCTGCGGTTG	GATCACCTCCTTA	CCTTAAAGAA	-7.471	Z	A
GCA_000313895.1	Contig_AMPE01000051.1	1212820	Citrobacter sp. L17	strain=L17	http://www.ncbi.nlm.nih.gov/Taxonomy/Browser/wwwtax.cgi?mode=Info&id=1212820	Proteobacteria	Gammaproteobacteria	Citrobacter sp. L17	TRUE	-	16	1545	47	TAACCGTAGGGGAACCTGCGGTTG	GATCACCT	CCTTACCTTA	11	1545	47	24	5	TAACCGTAGGGGAACCTGCGGTTG	GATCACCTCCTTA	CCTTAAAGAA	-7.471	Z	A
GCA_000692135.1	Scaffold_KK736183.1	1439319	Citrobacter sp. MGH 55	strain=MGH 55	http://www.ncbi.nlm.nih.gov/Taxonomy/Browser/wwwtax.cgi?mode=Info&id=1439319	Proteobacteria	Gammaproteobacteria	Citrobacter sp. MGH 55	TRUE	-	748956	750485	748987	TAACCGTAGGGGAACCTGCGGTTG	GATCACCT	CCTTACCTTA	748951	750485	748987	24	5	TAACCGTAGGGGAACCTGCGGTTG	GATCACCTCCTTA	CCTTAAAGAA	-7.471	Z	A
GCA_001034475.1	Scaffold_KQ089810.1	1686378	Citrobacter sp. MGH103	strain=MGH103	http://www.ncbi.nlm.nih.gov/Taxonomy/Browser/wwwtax.cgi?mode=Info&id=1686378	Proteobacteria	Gammaproteobacteria	Citrobacter sp. MGH103	TRUE	-	1351250	1352779	1351281	TAACCGTAGGGGAACCTGCGGTTG	GATCACCT	CCTTACCTTA	1351245	1352779	1351281	24	5	TAACCGTAGGGGAACCTGCGGTTG	GATCACCTCCTTA	CCTTAAAGAA	-7.471	Z	A
GCA_001034485.1	Scaffold_KQ089818.1	1686379	Citrobacter sp. MGH104	strain=MGH104	http://www.ncbi.nlm.nih.gov/Taxonomy/Browser/wwwtax.cgi?mode=Info&id=1686379	Proteobacteria	Gammaproteobacteria	Citrobacter sp. MGH104	TRUE	-	1219732	1221261	1219763	TAACCGTAGGGGAACCTGCGGTTG	GATCACCT	CCTTACCTTA	1219727	1221261	1219763	24	5	TAACCGTAGGGGAACCTGCGGTTG	GATCACCTCCTTA	CCTTAAAGAA	-7.471	Z	A
GCA_001037495.1	Scaffold_KQ089822.1	1686381	Citrobacter sp. MGH106	strain=MGH106	http://www.ncbi.nlm.nih.gov/Taxonomy/Browser/wwwtax.cgi?mode=Info&id=1686381	Proteobacteria	Gammaproteobacteria	Citrobacter sp. MGH106	TRUE	+	794097	795626	795595	TAACCGTAGGGGAACCTGCGGTTG	GATCACCT	CCTTACCTTA	794097	795631	795595	24	5	TAACCGTAGGGGAACCTGCGGTTG	GATCACCTCCTTA	CCTTAAAGAA	-7.471	Z	A
GCA_001037505.1	Scaffold_KQ089838.1	1686382	Citrobacter sp. MGH109	strain=MGH109	http://www.ncbi.nlm.nih.gov/Taxonomy/Browser/wwwtax.cgi?mode=Info&id=1686382	Proteobacteria	Gammaproteobacteria	Citrobacter sp. MGH109	TRUE	-	404853	406382	404884	TAACCGTAGGGGAACCTGCGGTTG	GATCACCT	CCTTACCTTA	404848	406382	404884	24	5	TAACCGTAGGGGAACCTGCGGTTG	GATCACCTCCTTA	CCTTAAAGAA	-7.471	Z	A
GCA_001037515.1	Scaffold_KQ089830.1	1686383	Citrobacter sp. MGH110	strain=MGH110	http://www.ncbi.nlm.nih.gov/Taxonomy/Browser/wwwtax.cgi?mode=Info&id=1686383	Proteobacteria	Gammaproteobacteria	Citrobacter sp. MGH110	TRUE	-	2762300	2763829	2762331	TAACCGTAGGGGAACCTGCGGTTG	GATCACCT	CCTTACCTTA	2762295	2763829	2762331	24	5	TAACCGTAGGGGAACCTGCGGTTG	GATCACCTCCTTA	CCTTAAAGAA	-7.471	Z	A
GCA_001034445.1	Scaffold_KQ089792.1	1686376	Citrobacter sp. MGH99	strain=MGH99	http://www.ncbi.nlm.nih.gov/Taxonomy/Browser/wwwtax.cgi?mode=Info&id=1686376	Proteobacteria	Gammaproteobacteria	Citrobacter sp. MGH99	TRUE	+	487501	489030	488999	TAACCGTAGGGGAACCTGCGGTTG	GATCACCT	CCTTACCTTA	487501	489035	488999	24	5	TAACCGTAGGGGAACCTGCGGTTG	GATCACCTCCTTA	CCTTAAAGAA	-7.471	Z	A
GCA_000504545.1	Complete Genome_CP006731.1	1401659	Cronobacter sakazakii CMCC 45402	strain=CMCC45402	http://www.ncbi.nlm.nih.gov/Taxonomy/Browser/wwwtax.cgi?mode=Info&id=1401659	Proteobacteria	Gammaproteobacteria	Cronobacter sakazakii	TRUE	+	395418	396947	396916	TAACCGTAGGGGAACCTGCGGTTG	GATCACCT	CCTTACCTGA	395418	396952	396916	24	5	TAACCGTAGGGGAACCTGCGGTTG	GATCACCTCCTTA	CCTGAAAGAT	-7.471	Z	A
GCA_000023565.1	Complete Genome_CP001655.1	561229	Dickeya chrysanthemi Ech1591	strain=Ech1591	http://www.ncbi.nlm.nih.gov/Taxonomy/Browser/wwwtax.cgi?mode=Info&id=561229	Proteobacteria	Gammaproteobacteria	Dickeya chrysanthemi	TRUE	+	155115	156644	156613	TAACCGTAGGGGAACCTGCGGTTG	GATCACCT	CCTTACCGAG	155115	156649	156613	24	5	TAACCGTAGGGGAACCTGCGGTTG	GATCACCTCCTTA	CCGAGTTGAA	-7.471	Z	A
GCA_000474655.1	Contig_AMWE01000001.1	1231725	Dickeya solani D s0432-1	strain=D s0432-1	http://www.ncbi.nlm.nih.gov/Taxonomy/Browser/wwwtax.cgi?mode=Info&id=1231725	Proteobacteria	Gammaproteobacteria	Dickeya solani	TRUE	+	241309	242838	242807	TAACCGTAGGGGAACCTGCGGTTG	GATCACCT	CCTTACCGAG	241309	242843	242807	24	5	TAACCGTAGGGGAACCTGCGGTTG	GATCACCTCCTTA	CCGAGTTGAA	-7.471	Z	A
GCA_000022885.2	Complete Genome_CP001600.2	634503	Edwardsiella ictaluri 93-146	strain=93-146	http://www.ncbi.nlm.nih.gov/Taxonomy/Browser/wwwtax.cgi?mode=Info&id=634503	Proteobacteria	Gammaproteobacteria	Edwardsiella ictaluri	TRUE	+	154357	155888	155857	TAACCGTAGGGGAACCTGCGGTTG	GATCACCT	CCTTACCTGA	154357	155893	155857	24	5	TAACCGTAGGGGAACCTGCGGTTG	GATCACCTCCTTA	CCTGAAGATA	-7.471	Z	A
GCA_000341505.1	Contig_BANW01000030.1	667121	Edwardsiella tarda ATCC 15947 = NBRC 105688	strain=NBRC 105688	http://www.ncbi.nlm.nih.gov/Taxonomy/Browser/wwwtax.cgi?mode=Info&id=667121	Proteobacteria	Gammaproteobacteria	Edwardsiella tarda	TRUE	+	159	1690	1659	TAACCGTAGGGGAACCTGCGGTTG	GATCACCT	CCTTACCTGA	159	1695	1659	24	5	TAACCGTAGGGGAACCTGCGGTTG	GATCACCTCCTTA	CCTGAAGATA	-7.471	Z	A
GCA_000224675.1	Complete Genome_CP003026.1	640513	Enterobacter asburiae LF7a	strain=LF7a	http://www.ncbi.nlm.nih.gov/Taxonomy/Browser/wwwtax.cgi?mode=Info&id=640513	Proteobacteria	Gammaproteobacteria	Enterobacter asburiae	TRUE	+	257230	258757	258726	TAACCGTAGGGGAACCTGCGGTTG	GATCACCT	CCTTACCTTA	257230	258762	258726	24	5	TAACCGTAGGGGAACCTGCGGTTG	GATCACCTCCTTA	CCTTAAAGAA	-7.471	Z	A
GCA_000949365.1	Scaffold_KN912610.1	1328422	Enterobacter cloacae BIDMC 33A	strain=BIDMC 33A	http://www.ncbi.nlm.nih.gov/Taxonomy/Browser/wwwtax.cgi?mode=Info&id=1328422	Proteobacteria	Gammaproteobacteria	Enterobacter cloacae	TRUE	+	531962	533491	533460	TAACCGTAGGGGAACCTGCGGTTG	GATCACCT	CCTTACCTTA	531962	533496	533460	24	5	TAACCGTAGGGGAACCTGCGGTTG	GATCACCTCCTTA	CCTTAAAGAA	-7.471	Z	A
GCA_000492715.1	Scaffold_KI535567.1	1329844	Enterobacter cloacae BWH 29	strain=BWH 29	http://www.ncbi.nlm.nih.gov/Taxonomy/Browser/wwwtax.cgi?mode=Info&id=1329844	Proteobacteria	Gammaproteobacteria	Enterobacter cloacae	TRUE	-	1517389	1518918	1517420	TAACCGTAGGGGAACCTGCGGTTG	GATCACCT	CCTTACCTTA	1517384	1518918	1517420	24	5	TAACCGTAGGGGAACCTGCGGTTG	GATCACCTCCTTA	CCTTAAAGAA	-7.471	Z	A
GCA_000492675.1	Scaffold_KI535548.1	1329845	Enterobacter cloacae BWH 31	strain=BWH 31	http://www.ncbi.nlm.nih.gov/Taxonomy/Browser/wwwtax.cgi?mode=Info&id=1329845	Proteobacteria	Gammaproteobacteria	Enterobacter cloacae	TRUE	-	251943	253472	251974	TAACCGTAGGGGAACCTGCGGTTG	GATCACCT	CCTTACCTTA	251938	253472	251974	24	5	TAACCGTAGGGGAACCTGCGGTTG	GATCACCTCCTTA	CCTTAAAGAA	-7.471	Z	A
GCA_000534455.1	Scaffold_KI973186.1	1329846	Enterobacter cloacae BIDMC 8	strain=BIDMC 8	http://www.ncbi.nlm.nih.gov/Taxonomy/Browser/wwwtax.cgi?mode=Info&id=1329846	Proteobacteria	Gammaproteobacteria	Enterobacter cloacae	TRUE	-	2559944	2561473	2559975	TAACCGTAGGGGAACCTGCGGTTG	GATCACCT	CCTTACCTTA	2559939	2561473	2559975	24	5	TAACCGTAGGGGAACCTGCGGTTG	GATCACCTCCTTA	CCTTAAAGAA	-7.471	Z	A
GCA_000492575.1	Scaffold_KI535506.1	1329853	Enterobacter cloacae UCICRE 5	strain=UCICRE 5	http://www.ncbi.nlm.nih.gov/Taxonomy/Browser/wwwtax.cgi?mode=Info&id=1329853	Proteobacteria	Gammaproteobacteria	Enterobacter cloacae	TRUE	-	3167	4696	3198	TAACCGTAGGGGAACCTGCGGTTG	GATCACCT	CCTTACCTTA	3162	4696	3198	24	5	TAACCGTAGGGGAACCTGCGGTTG	GATCACCTCCTTA	CCTTAAAGAA	-7.471	Z	A
GCA_000492435.1	Scaffold_KI535461.1	1329856	Enterobacter cloacae UCICRE 12	strain=UCICRE 12	http://www.ncbi.nlm.nih.gov/Taxonomy/Browser/wwwtax.cgi?mode=Info&id=1329856	Proteobacteria	Gammaproteobacteria	Enterobacter cloacae	TRUE	-	1852242	1853771	1852273	TAACCGTAGGGGAACCTGCGGTTG	GATCACCT	CCTTACCCTA	1852237	1853771	1852273	24	5	TAACCGTAGGGGAACCTGCGGTTG	GATCACCTCCTTA	CCCTAAAGAA	-7.471	Z	A
GCA_000422225.1	Contig_ATCK01000010.1	1340854	Enterobacter cloacae str. Hanford	strain=Hanford	http://www.ncbi.nlm.nih.gov/Taxonomy/Browser/wwwtax.cgi?mode=Info&id=1340854	Proteobacteria	Gammaproteobacteria	Enterobacter cloacae	TRUE	-	53	1580	84	TAACCGTAGGGGAACCTGCGGTTG	GATCACCT	CCTTACCTTA	48	1580	84	24	5	TAACCGTAGGGGAACCTGCGGTTG	GATCACCTCCTTA	CCTTAAAGAA	-7.471	Z	A
GCA_000496775.1	Contig_AXOM01000004.1	1399146	Enterobacter cloacae S611	strain=S611	http://www.ncbi.nlm.nih.gov/Taxonomy/Browser/wwwtax.cgi?mode=Info&id=1399146	Proteobacteria	Gammaproteobacteria	Enterobacter cloacae	TRUE	+	152	1681	1650	TAACCGTAGGGGAACCTGCGGTTG	GATCACCT	CCTTACCTTA	152	1686	1650	24	5	TAACCGTAGGGGAACCTGCGGTTG	GATCACCTCCTTA	CCTTAAANAA	-7.471	Z	A
GCA_000534295.1	Scaffold_KI973154.1	1400146	Enterobacter cloacae UCI 23	strain=UCI 23	http://www.ncbi.nlm.nih.gov/Taxonomy/Browser/wwwtax.cgi?mode=Info&id=1400146	Proteobacteria	Gammaproteobacteria	Enterobacter cloacae	TRUE	-	1633	3162	1664	TAACCGTAGGGGAACCTGCGGTTG	GATCACCT	CCTTACCTTA	1628	3162	1664	24	5	TAACCGTAGGGGAACCTGCGGTTG	GATCACCTCCTTA	CCTTAAAGAA	-7.471	Z	A
GCA_000534275.1	Scaffold_KI973153.1	1400147	Enterobacter cloacae UCI 24	strain=UCI 24	http://www.ncbi.nlm.nih.gov/Taxonomy/Browser/wwwtax.cgi?mode=Info&id=1400147	Proteobacteria	Gammaproteobacteria	Enterobacter cloacae	TRUE	+	648821	650348	650317	TAACCGTAGGGGAACCTGCGGTTG	GATCACCT	CCTTACCTTA	648821	650353	650317	24	5	TAACCGTAGGGGAACCTGCGGTTG	GATCACCTCCTTA	CCTTAAAGAA	-7.471	Z	A
GCA_000534215.1	Scaffold_KI973139.1	1400149	Enterobacter cloacae UCI 30	strain=UCI 30	http://www.ncbi.nlm.nih.gov/Taxonomy/Browser/wwwtax.cgi?mode=Info&id=1400149	Proteobacteria	Gammaproteobacteria	Enterobacter cloacae	TRUE	-	1538277	1539806	1538308	TAACCGTAGGGGAACCTGCGGTTG	GATCACCT	CCTTACCTTA	1538272	1539806	1538308	24	5	TAACCGTAGGGGAACCTGCGGTTG	GATCACCTCCTTA	CCTTAAAGAA	-7.471	Z	A
GCA_000534195.1	Scaffold_KI973132.1	1400150	Enterobacter cloacae UCI 35	strain=UCI 35	http://www.ncbi.nlm.nih.gov/Taxonomy/Browser/wwwtax.cgi?mode=Info&id=1400150	Proteobacteria	Gammaproteobacteria	Enterobacter cloacae	TRUE	-	1641013	1642542	1641044	TAACCGTAGGGGAACCTGCGGTTG	GATCACCT	CCTTACCTTA	1641008	1642542	1641044	24	5	TAACCGTAGGGGAACCTGCGGTTG	GATCACCTCCTTA	CCTTAAAGAA	-7.471	Z	A
GCA_000534175.1	Scaffold_KI973121.1	1400151	Enterobacter cloacae UCI 36	strain=UCI 36	http://www.ncbi.nlm.nih.gov/Taxonomy/Browser/wwwtax.cgi?mode=Info&id=1400151	Proteobacteria	Gammaproteobacteria	Enterobacter cloacae	TRUE	-	607602	609131	607633	TAACCGTAGGGGAACCTGCGGTTG	GATCACCT	CCTTACCTTA	607597	609131	607633	24	5	TAACCGTAGGGGAACCTGCGGTTG	GATCACCTCCTTA	CCTTAAAGAA	-7.471	Z	A
GCA_000534055.1	Scaffold_KI973092.1	1400154	Enterobacter cloacae UCI 49	strain=UCI 49	http://www.ncbi.nlm.nih.gov/Taxonomy/Browser/wwwtax.cgi?mode=Info&id=1400154	Proteobacteria	Gammaproteobacteria	Enterobacter cloacae	TRUE	+	105537	107066	107035	TAACCGTAGGGGAACCTGCGGTTG	GATCACCT	CCTTACCTTA	105537	107071	107035	24	5	TAACCGTAGGGGAACCTGCGGTTG	GATCACCTCCTTA	CCTTAAAGAA	-7.471	Z	A
GCA_000692235.1	Scaffold_KK736215.1	1439324	Enterobacter cloacae BIDMC 66	strain=BIDMC 66	http://www.ncbi.nlm.nih.gov/Taxonomy/Browser/wwwtax.cgi?mode=Info&id=1439324	Proteobacteria	Gammaproteobacteria	Enterobacter cloacae	TRUE	-	947347	948876	947378	TAACCGTAGGGGAACCTGCGGTTG	GATCACCT	CCTTACCTTA	947342	948876	947378	24	5	TAACCGTAGGGGAACCTGCGGTTG	GATCACCTCCTTA	CCTTAAAGAA	-7.471	Z	A
GCA_000692255.1	Scaffold_KK736229.1	1439325	Enterobacter cloacae BIDMC 67	strain=BIDMC 67	http://www.ncbi.nlm.nih.gov/Taxonomy/Browser/wwwtax.cgi?mode=Info&id=1439325	Proteobacteria	Gammaproteobacteria	Enterobacter cloacae	TRUE	-	98080	99607	98111	TAACCGTAGGGGAACCTGCGGTTG	GATCACCT	CCTTACCTTA	98075	99607	98111	24	5	TAACCGTAGGGGAACCTGCGGTTG	GATCACCTCCTTA	CCTTAAAGAA	-7.471	Z	A
GCA_000692275.1	Scaffold_KK736234.1	1439328	Enterobacter cloacae BWH 43	strain=BWH 43	http://www.ncbi.nlm.nih.gov/Taxonomy/Browser/wwwtax.cgi?mode=Info&id=1439328	Proteobacteria	Gammaproteobacteria	Enterobacter cloacae	TRUE	-	1520	3049	1551	TAACCGTAGGGGAACCTGCGGTTG	GATCACCT	CCTTACCTTA	1515	3049	1551	24	5	TAACCGTAGGGGAACCTGCGGTTG	GATCACCTCCTTA	CCTTAAAGAA	-7.471	Z	A
GCA_000692315.1	Scaffold_KK736253.1	1439329	Enterobacter cloacae MGH 53	strain=MGH 53	http://www.ncbi.nlm.nih.gov/Taxonomy/Browser/wwwtax.cgi?mode=Info&id=1439329	Proteobacteria	Gammaproteobacteria	Enterobacter cloacae	TRUE	-	26	1555	57	TAACCGTAGGGGAACCTGCGGTTG	GATCACCT	CCTTACCTTA	21	1555	57	24	5	TAACCGTAGGGGAACCTGCGGTTG	GATCACCTCCTTA	CCTTAAAGAA	-7.471	Z	A
GCA_000286655.1	Contig_ALNS01000036.1	1216470	Enterobacter sp. SST3	strain=SST3	http://www.ncbi.nlm.nih.gov/Taxonomy/Browser/wwwtax.cgi?mode=Info&id=1216470	Proteobacteria	Gammaproteobacteria	Enterobacter cloacae complex 'Hoffmann cluster IV'	TRUE	+	1	1439	1408	TAACCGTAGGGGAACCTGCGGTTG	GATCACCT	CCTTACCTTA	1	1444	1408	24	5	TAACCGTAGGGGAACCTGCGGTTG	GATCACCTCCTTA	CCTTAAAGAA	-7.471	Z	A
GCA_000493175.1	Scaffold_KI535695.1	1329825	Enterobacter sp. MGH 16	strain=MGH 16	http://www.ncbi.nlm.nih.gov/Taxonomy/Browser/wwwtax.cgi?mode=Info&id=1329825	Proteobacteria	Gammaproteobacteria	Enterobacter cloacae complex 'Hoffmann cluster IV'	TRUE	-	2739489	2741018	2739520	TAACCGTAGGGGAACCTGCGGTTG	GATCACCT	CCTTACCTTA	2739484	2741018	2739520	24	5	TAACCGTAGGGGAACCTGCGGTTG	GATCACCTCCTTA	CCTTAAAGAA	-7.471	Z	A
GCA_000492895.1	Scaffold_KI535616.1	1329832	Enterobacter cloacae 'Hoffmann cluster IV' MGH 34	strain=MGH 34	http://www.ncbi.nlm.nih.gov/Taxonomy/Browser/wwwtax.cgi?mode=Info&id=1329832	Proteobacteria	Gammaproteobacteria	Enterobacter cloacae complex 'Hoffmann cluster IV'	TRUE	-	886431	887960	886462	TAACCGTAGGGGAACCTGCGGTTG	GATCACCT	CCTTACCTTA	886426	887960	886462	24	5	TAACCGTAGGGGAACCTGCGGTTG	GATCACCTCCTTA	CCTTAAAGAA	-7.471	Z	A
GCA_000534155.1	Scaffold_KI973119.1	1400152	Enterobacter cloacae UCI 39	strain=UCI 39	http://www.ncbi.nlm.nih.gov/Taxonomy/Browser/wwwtax.cgi?mode=Info&id=1400152	Proteobacteria	Gammaproteobacteria	Enterobacter cloacae complex 'Hoffmann cluster IV'	TRUE	-	2694367	2695896	2694398	TAACCGTAGGGGAACCTGCGGTTG	GATCACCT	CCTTACCTTA	2694362	2695896	2694398	24	5	TAACCGTAGGGGAACCTGCGGTTG	GATCACCTCCTTA	CCTTAAAGAA	-7.471	Z	A
GCA_000692335.1	Scaffold_KK736263.1	1439330	Enterobacter cloacae MGH 54	strain=MGH 54	http://www.ncbi.nlm.nih.gov/Taxonomy/Browser/wwwtax.cgi?mode=Info&id=1439330	Proteobacteria	Gammaproteobacteria	Enterobacter cloacae complex 'Hoffmann cluster IV'	TRUE	+	503313	504842	504811	TAACCGTAGGGGAACCTGCGGTTG	GATCACCT	CCTTACCTTA	503313	504847	504811	24	5	TAACCGTAGGGGAACCTGCGGTTG	GATCACCTCCTTA	CCTTAAAGAA	-7.471	Z	A
GCA_000213995.1	Scaffold_GL892094.1	888063	Enterobacter hormaechei ATCC 49162	strain=ATCC 49162	http://www.ncbi.nlm.nih.gov/Taxonomy/Browser/wwwtax.cgi?mode=Info&id=888063	Proteobacteria	Gammaproteobacteria	Enterobacter hormaechei	TRUE	-	55	1584	86	TAACCGTAGGGGAACCTGCGGTTG	GATCACCT	CCTTACCTTA	50	1584	86	24	5	TAACCGTAGGGGAACCTGCGGTTG	GATCACCTCCTTA	CCTTAAAGAA	-7.471	Z	A
GCA_000534775.1	Scaffold_KI973322.1	1329811	Enterobacter sp. MGH 2	strain=MGH 2	http://www.ncbi.nlm.nih.gov/Taxonomy/Browser/wwwtax.cgi?mode=Info&id=1329811	Proteobacteria	Gammaproteobacteria	Enterobacter hormaechei	TRUE	+	112875	114404	114373	TAACCGTAGGGGAACCTGCGGTTG	GATCACCT	CCTTACCTTA	112875	114409	114373	24	5	TAACCGTAGGGGAACCTGCGGTTG	GATCACCTCCTTA	CCTTAAAGAA	-7.471	Z	A
GCA_000534735.1	Scaffold_KI973294.1	1329813	Enterobacter sp. MGH 4	strain=MGH 4	http://www.ncbi.nlm.nih.gov/Taxonomy/Browser/wwwtax.cgi?mode=Info&id=1329813	Proteobacteria	Gammaproteobacteria	Enterobacter hormaechei	TRUE	-	1467	2996	1498	TAACCGTAGGGGAACCTGCGGTTG	GATCACCT	CCTTACCTTA	1462	2996	1498	24	5	TAACCGTAGGGGAACCTGCGGTTG	GATCACCTCCTTA	CCTTAAAGAA	-7.471	Z	A
GCA_000534715.1	Scaffold_KI973283.1	1329814	Enterobacter sp. MGH 5	strain=MGH 5	http://www.ncbi.nlm.nih.gov/Taxonomy/Browser/wwwtax.cgi?mode=Info&id=1329814	Proteobacteria	Gammaproteobacteria	Enterobacter hormaechei	TRUE	+	1	1354	1323	TAACCGTAGGGGAACCTGCGGTTG	GATCACCT	CCTTACCTTA	1	1359	1323	24	5	TAACCGTAGGGGAACCTGCGGTTG	GATCACCTCCTTA	CCTTAAAGAA	-7.471	Z	A
GCA_000474805.1	Contig_AXLJ01000001.1	1329817	Enterobacter sp. MGH 8	strain=MGH 8	http://www.ncbi.nlm.nih.gov/Taxonomy/Browser/wwwtax.cgi?mode=Info&id=1329817	Proteobacteria	Gammaproteobacteria	Enterobacter hormaechei	TRUE	+	267682	269211	269180	TAACCGTAGGGGAACCTGCGGTTG	GATCACCT	CCTTACCTTA	267682	269216	269180	24	5	TAACCGTAGGGGAACCTGCGGTTG	GATCACCTCCTTA	CCTTAAAGAA	-7.471	Z	A
GCA_000534655.1	Scaffold_KI973265.1	1329818	Enterobacter sp. MGH 9	strain=MGH 9	http://www.ncbi.nlm.nih.gov/Taxonomy/Browser/wwwtax.cgi?mode=Info&id=1329818	Proteobacteria	Gammaproteobacteria	Enterobacter hormaechei	TRUE	+	1	1201	1170	TAACCGTAGGGGAACCTGCGGTTG	GATCACCT	CCTTACCTTA	1	1206	1170	24	5	TAACCGTAGGGGAACCTGCGGTTG	GATCACCTCCTTA	CCTTAAAGAA	-7.471	Z	A
GCA_000534615.1	Scaffold_KI973240.1	1329820	Enterobacter sp. MGH 11	strain=MGH 11	http://www.ncbi.nlm.nih.gov/Taxonomy/Browser/wwwtax.cgi?mode=Info&id=1329820	Proteobacteria	Gammaproteobacteria	Enterobacter hormaechei	TRUE	+	1	1354	1323	TAACCGTAGGGGAACCTGCGGTTG	GATCACCT	CCTTACCTTA	1	1359	1323	24	5	TAACCGTAGGGGAACCTGCGGTTG	GATCACCTCCTTA	CCTTAAAGAA	-7.471	Z	A
GCA_000534595.1	Scaffold_KI973229.1	1329821	Enterobacter sp. MGH 12	strain=MGH 12	http://www.ncbi.nlm.nih.gov/Taxonomy/Browser/wwwtax.cgi?mode=Info&id=1329821	Proteobacteria	Gammaproteobacteria	Enterobacter hormaechei	TRUE	-	2174883	2176412	2174914	TAACCGTAGGGGAACCTGCGGTTG	GATCACCT	CCTTACCTTA	2174878	2176412	2174914	24	5	TAACCGTAGGGGAACCTGCGGTTG	GATCACCTCCTTA	CCTTAAAGAA	-7.471	Z	A
GCA_000534575.1	Scaffold_KI973221.1	1329822	Enterobacter cloacae 'Hoffmann cluster III' MGH 13	strain=MGH 13	http://www.ncbi.nlm.nih.gov/Taxonomy/Browser/wwwtax.cgi?mode=Info&id=1329822	Proteobacteria	Gammaproteobacteria	Enterobacter hormaechei	TRUE	-	1732001	1733530	1732032	TAACCGTAGGGGAACCTGCGGTTG	GATCACCT	CCTTACCTTA	1731996	1733530	1732032	24	5	TAACCGTAGGGGAACCTGCGGTTG	GATCACCTCCTTA	CCTTAAAGAA	-7.471	Z	A
GCA_000492975.1	Scaffold_KI535633.1	1329830	Enterobacter sp. MGH 26	strain=MGH 26	http://www.ncbi.nlm.nih.gov/Taxonomy/Browser/wwwtax.cgi?mode=Info&id=1329830	Proteobacteria	Gammaproteobacteria	Enterobacter hormaechei	TRUE	-	69690	71219	69721	TAACCGTAGGGGAACCTGCGGTTG	GATCACCT	CCTTACCTTA	69685	71219	69721	24	5	TAACCGTAGGGGAACCTGCGGTTG	GATCACCTCCTTA	CCTTAAAGAA	-7.471	Z	A
GCA_000633795.1	Scaffold_KK214763.1	1329835	Enterobacter sp. BWH 27	strain=BWH 27	http://www.ncbi.nlm.nih.gov/Taxonomy/Browser/wwwtax.cgi?mode=Info&id=1329835	Proteobacteria	Gammaproteobacteria	Enterobacter hormaechei	TRUE	+	9038	10567	10536	TAACCGTAGGGGAACCTGCGGTTG	GATCACCT	CCTTACCTTA	9038	10572	10536	24	5	TAACCGTAGGGGAACCTGCGGTTG	GATCACCTCCTTA	CCTTAAAGAA	-7.471	Z	A
GCA_000534475.1	Scaffold_KI973189.1	1329837	Enterobacter sp. BWH 39	strain=BWH 39	http://www.ncbi.nlm.nih.gov/Taxonomy/Browser/wwwtax.cgi?mode=Info&id=1329837	Proteobacteria	Gammaproteobacteria	Enterobacter hormaechei	TRUE	+	69170	70699	70668	TAACCGTAGGGGAACCTGCGGTTG	GATCACCT	CCTTACCTTA	69170	70704	70668	24	5	TAACCGTAGGGGAACCTGCGGTTG	GATCACCTCCTTA	CCTTAAAGAA	-7.471	Z	A
GCA_000492615.1	Scaffold_KI535512.1	1329852	Enterobacter cloacae UCICRE 3	strain=UCICRE 3	http://www.ncbi.nlm.nih.gov/Taxonomy/Browser/wwwtax.cgi?mode=Info&id=1329852	Proteobacteria	Gammaproteobacteria	Enterobacter hormaechei	TRUE	-	90554	92083	90585	TAACCGTAGGGGAACCTGCGGTTG	GATCACCT	CCTTACCTTA	90549	92083	90585	24	5	TAACCGTAGGGGAACCTGCGGTTG	GATCACCTCCTTA	CCTTAAAGAA	-7.471	Z	A
GCA_000492495.1	Scaffold_KI535486.1	1329854	Enterobacter cloacae UCICRE 9	strain=UCICRE 9	http://www.ncbi.nlm.nih.gov/Taxonomy/Browser/wwwtax.cgi?mode=Info&id=1329854	Proteobacteria	Gammaproteobacteria	Enterobacter hormaechei	TRUE	-	26	1555	57	TAACCGTAGGGGAACCTGCGGTTG	GATCACCT	CCTTACCTTA	21	1555	57	24	5	TAACCGTAGGGGAACCTGCGGTTG	GATCACCTCCTTA	CCTTAAAGAA	-7.471	Z	A
GCA_000534035.1	Scaffold_KI973086.1	1400155	Enterobacter cloacae UCI 50	strain=UCI 50	http://www.ncbi.nlm.nih.gov/Taxonomy/Browser/wwwtax.cgi?mode=Info&id=1400155	Proteobacteria	Gammaproteobacteria	Enterobacter hormaechei	TRUE	+	587135	588664	588633	TAACCGTAGGGGAACCTGCGGTTG	GATCACCT	CCTTACCTTA	587135	588669	588633	24	5	TAACCGTAGGGGAACCTGCGGTTG	GATCACCTCCTTA	CCTTAAAGAA	-7.471	Z	A
GCA_001037655.1	Scaffold_KQ089925.1	1686389	Enterobacter sp. MGH85	strain=MGH85	http://www.ncbi.nlm.nih.gov/Taxonomy/Browser/wwwtax.cgi?mode=Info&id=1686389	Proteobacteria	Gammaproteobacteria	Enterobacter hormaechei	TRUE	-	478	2007	509	TAACCGTAGGGGAACCTGCGGTTG	GATCACCT	CCTTACCTTA	473	2007	509	24	5	TAACCGTAGGGGAACCTGCGGTTG	GATCACCTCCTTA	CCTTAAAGAA	-7.471	Z	A
GCA_001037735.1	Scaffold_KQ089941.1	1686393	Enterobacter sp. MGH127	strain=MGH127	http://www.ncbi.nlm.nih.gov/Taxonomy/Browser/wwwtax.cgi?mode=Info&id=1686393	Proteobacteria	Gammaproteobacteria	Enterobacter hormaechei	TRUE	+	4236354	4237883	4237852	TAACCGTAGGGGAACCTGCGGTTG	GATCACCT	CCTTACCTTA	4236354	4237888	4237852	24	5	TAACCGTAGGGGAACCTGCGGTTG	GATCACCTCCTTA	CCTTAAAGAA	-7.471	Z	A
GCA_000016325.1	Complete Genome_CP000653.1	399742	Enterobacter sp. 638	strain=638	http://www.ncbi.nlm.nih.gov/Taxonomy/Browser/wwwtax.cgi?mode=Info&id=399742	Proteobacteria	Gammaproteobacteria	Enterobacter sp. 638	TRUE	+	250889	252420	252385	TAACCGTAGGGGAACCTGCGGTTG	GATCACCTCCTT	ACCTAAAGAA	250889	252421	252385	24	5	TAACCGTAGGGGAACCTGCGGTTG	GATCACCTCCTTA	CCTAAAGAAC	-7.471	Z	A
GCA_000534435.1	Scaffold_KI973182.1	1329838	Enterobacter sp. BIDMC 26	strain=BIDMC 26	http://www.ncbi.nlm.nih.gov/Taxonomy/Browser/wwwtax.cgi?mode=Info&id=1329838	Proteobacteria	Gammaproteobacteria	Enterobacter sp. BIDMC 26	TRUE	+	67	1594	1563	TAACCGTAGGGGAACCTGCGGTTG	GATCACCT	CCTTACCTTA	67	1599	1563	24	5	TAACCGTAGGGGAACCTGCGGTTG	GATCACCTCCTTA	CCTTAAAGAA	-7.471	Z	A
GCA_000534415.1	Scaffold_KI973178.1	1329839	Enterobacter sp. BIDMC 27	strain=BIDMC 27	http://www.ncbi.nlm.nih.gov/Taxonomy/Browser/wwwtax.cgi?mode=Info&id=1329839	Proteobacteria	Gammaproteobacteria	Enterobacter sp. BIDMC 27	TRUE	-	322131	323660	322162	TAACCGTAGGGGAACCTGCGGTTG	GATCACCT	CCTTACCTTA	322126	323660	322162	24	5	TAACCGTAGGGGAACCTGCGGTTG	GATCACCTCCTTA	CCTTAAAGAA	-7.471	Z	A
GCA_000534375.1	Scaffold_KI973170.1	1329841	Enterobacter sp. BIDMC 29	strain=BIDMC 29	http://www.ncbi.nlm.nih.gov/Taxonomy/Browser/wwwtax.cgi?mode=Info&id=1329841	Proteobacteria	Gammaproteobacteria	Enterobacter sp. BIDMC 29	TRUE	+	840021	841548	841517	TAACCGTAGGGGAACCTGCGGTTG	GATCACCT	CCTTACCTTA	840021	841553	841517	24	5	TAACCGTAGGGGAACCTGCGGTTG	GATCACCTCCTTA	CCTTAAAGAA	-7.471	Z	A
GCA_000534355.1	Scaffold_KI973169.1	1329842	Enterobacter sp. BIDMC 30	strain=BIDMC 30	http://www.ncbi.nlm.nih.gov/Taxonomy/Browser/wwwtax.cgi?mode=Info&id=1329842	Proteobacteria	Gammaproteobacteria	Enterobacter sp. BIDMC 30	TRUE	+	281375	282902	282871	TAACCGTAGGGGAACCTGCGGTTG	GATCACCT	CCTTACCTTA	281375	282907	282871	24	5	TAACCGTAGGGGAACCTGCGGTTG	GATCACCTCCTTA	CCTTAAAGAA	-7.471	Z	A
GCA_001037845.1	Scaffold_KQ089989.1	1686399	Enterobacter sp. BIDMC100	strain=BIDMC100	http://www.ncbi.nlm.nih.gov/Taxonomy/Browser/wwwtax.cgi?mode=Info&id=1686399	Proteobacteria	Gammaproteobacteria	Enterobacter sp. BIDMC100	TRUE	-	3856461	3857990	3856492	TAACCGTAGGGGAACCTGCGGTTG	GATCACCT	CCTTACCTTA	3856456	3857990	3856492	24	5	TAACCGTAGGGGAACCTGCGGTTG	GATCACCTCCTTA	CCTTAAAGAA	-7.471	Z	A
GCA_001037885.1	Scaffold_KQ090002.1	1686400	Enterobacter sp. BIDMC109	strain=BIDMC109	http://www.ncbi.nlm.nih.gov/Taxonomy/Browser/wwwtax.cgi?mode=Info&id=1686400	Proteobacteria	Gammaproteobacteria	Enterobacter sp. BIDMC109	TRUE	+	4631076	4632605	4632574	TAACCGTAGGGGAACCTGCGGTTG	GATCACCT	CCTTACCTTA	4631076	4632610	4632574	24	5	TAACCGTAGGGGAACCTGCGGTTG	GATCACCTCCTTA	CCTTAAAGAA	-7.471	Z	A
GCA_001037905.1	Scaffold_KQ090004.1	1686401	Enterobacter sp. BIDMC110	strain=BIDMC110	http://www.ncbi.nlm.nih.gov/Taxonomy/Browser/wwwtax.cgi?mode=Info&id=1686401	Proteobacteria	Gammaproteobacteria	Enterobacter sp. BIDMC110	TRUE	-	3125155	3126684	3125186	TAACCGTAGGGGAACCTGCGGTTG	GATCACCT	CCTTACCTTA	3125150	3126684	3125186	24	5	TAACCGTAGGGGAACCTGCGGTTG	GATCACCTCCTTA	CCTTAAAGAA	-7.471	Z	A
GCA_001037755.1	Scaffold_KQ089955.1	1686395	Enterobacter sp. BIDMC87	strain=BIDMC87	http://www.ncbi.nlm.nih.gov/Taxonomy/Browser/wwwtax.cgi?mode=Info&id=1686395	Proteobacteria	Gammaproteobacteria	Enterobacter sp. BIDMC87	TRUE	+	20298	21827	21796	TAACCGTAGGGGAACCTGCGGTTG	GATCACCT	CCTTACCTTA	20298	21832	21796	24	5	TAACCGTAGGGGAACCTGCGGTTG	GATCACCTCCTTA	CCTTAAAGAA	-7.471	Z	A
GCA_001030225.1	Scaffold_KQ087598.1	1594172	Enterobacter sp. BIDMC92	strain=BIDMC92	http://www.ncbi.nlm.nih.gov/Taxonomy/Browser/wwwtax.cgi?mode=Info&id=1594172	Proteobacteria	Gammaproteobacteria	Enterobacter sp. BIDMC92	TRUE	+	234554	236081	236050	TAACCGTAGGGGAACCTGCGGTTG	GATCACCT	CCTTACCTTA	234554	236086	236050	24	5	TAACCGTAGGGGAACCTGCGGTTG	GATCACCTCCTTA	CCTTAAAGAA	-7.471	Z	A
GCA_001037805.1	Scaffold_KQ089962.1	1686396	Enterobacter sp. BIDMC93	strain=BIDMC93	http://www.ncbi.nlm.nih.gov/Taxonomy/Browser/wwwtax.cgi?mode=Info&id=1686396	Proteobacteria	Gammaproteobacteria	Enterobacter sp. BIDMC93	TRUE	-	3144	4673	3175	TAACCGTAGGGGAACCTGCGGTTG	GATCACCT	CCTTACCTTA	3139	4673	3175	24	5	TAACCGTAGGGGAACCTGCGGTTG	GATCACCTCCTTA	CCTTAAAGAA	-7.471	Z	A
GCA_001037835.1	Scaffold_KQ089963.1	1686398	Enterobacter sp. BIDMC99	strain=BIDMC99	http://www.ncbi.nlm.nih.gov/Taxonomy/Browser/wwwtax.cgi?mode=Info&id=1686398	Proteobacteria	Gammaproteobacteria	Enterobacter sp. BIDMC99	TRUE	-	1223684	1225213	1223715	TAACCGTAGGGGAACCTGCGGTTG	GATCACCT	CCTTACCTTA	1223679	1225213	1223715	24	5	TAACCGTAGGGGAACCTGCGGTTG	GATCACCTCCTTA	CCTTAAAGAA	-7.471	Z	A
GCA_000534495.1	Scaffold_KI973197.1	1329836	Enterobacter sp. BWH 37	strain=BWH 37	http://www.ncbi.nlm.nih.gov/Taxonomy/Browser/wwwtax.cgi?mode=Info&id=1329836	Proteobacteria	Gammaproteobacteria	Enterobacter sp. BWH 37	TRUE	-	969852	971381	969883	TAACCGTAGGGGAACCTGCGGTTG	GATCACCT	CCTTACCTTA	969847	971381	969883	24	5	TAACCGTAGGGGAACCTGCGGTTG	GATCACCTCCTTA	CCTTAAAGAA	-7.471	Z	A
GCA_001037565.1	Scaffold_KQ089854.1	1686386	Enterobacter sp. BWH52	strain=BWH52	http://www.ncbi.nlm.nih.gov/Taxonomy/Browser/wwwtax.cgi?mode=Info&id=1686386	Proteobacteria	Gammaproteobacteria	Enterobacter sp. BWH52	TRUE	+	332514	334043	334012	TAACCGTAGGGGAACCTGCGGTTG	GATCACCT	CCTTACCTTA	332514	334048	334012	24	5	TAACCGTAGGGGAACCTGCGGTTG	GATCACCTCCTTA	CCTTAAAGAA	-7.471	Z	A
GCA_001037645.1	Scaffold_KQ089922.1	1686388	Enterobacter sp. BWH64	strain=BWH64	http://www.ncbi.nlm.nih.gov/Taxonomy/Browser/wwwtax.cgi?mode=Info&id=1686388	Proteobacteria	Gammaproteobacteria	Enterobacter sp. BWH64	TRUE	+	348826	349979	349948	TAACCGTAGGGGAACCTGCGGTTG	GATCACCT	CCTTACCTTA	348826	349984	349948	24	5	TAACCGTAGGGGAACCTGCGGTTG	GATCACCTCCTTA	CCTTAAAGAA	-7.471	Z	A
GCA_000568075.1	Contig_AZUA01000003.1	314330	Enterobacter sp. DC1	strain=DC1	http://www.ncbi.nlm.nih.gov/Taxonomy/Browser/wwwtax.cgi?mode=Info&id=314330	Proteobacteria	Gammaproteobacteria	Enterobacter sp. DC1	TRUE	+	639609	641136	641105	TAACCGTAGGGGAACCTGCGGTTG	GATCACCT	CCTTACCTTA	639609	641141	641105	24	5	TAACCGTAGGGGAACCTGCGGTTG	GATCACCTCCTTA	CCTTAAAGAA	-7.471	Z	A
GCA_000568155.1	Contig_AZXZ01000002.1	1395579	Enterobacter sp. DC3	strain=DC3	http://www.ncbi.nlm.nih.gov/Taxonomy/Browser/wwwtax.cgi?mode=Info&id=1395579	Proteobacteria	Gammaproteobacteria	Enterobacter sp. DC3	TRUE	+	78	1605	1574	TAACCGTAGGGGAACCTGCGGTTG	GATCACCT	CCTTACCTTA	78	1610	1574	24	5	TAACCGTAGGGGAACCTGCGGTTG	GATCACCTCCTTA	CCTTAAAGAA	-7.471	Z	A
GCA_000568095.1	Contig_AZUB01000018.1	1395580	Enterobacter sp. DC4	strain=DC4	http://www.ncbi.nlm.nih.gov/Taxonomy/Browser/wwwtax.cgi?mode=Info&id=1395580	Proteobacteria	Gammaproteobacteria	Enterobacter sp. DC4	TRUE	+	26463	27990	27959	TAACCGTAGGGGAACCTGCGGTTG	GATCACCT	CCTTACCTTA	26463	27995	27959	24	5	TAACCGTAGGGGAACCTGCGGTTG	GATCACCTCCTTA	CCTTAAAGAA	-7.471	Z	A
GCA_001582075.1	Complete Genome_CP012487.1	1692238	Enterobacter sp. FY-07	strain=FY-07	http://www.ncbi.nlm.nih.gov/Taxonomy/Browser/wwwtax.cgi?mode=Info&id=1692238	Proteobacteria	Gammaproteobacteria	Enterobacter sp. FY-07	TRUE	+	522840	524367	524336	TAACCGTAGGGGAACCTGCGGTTG	GATCACCT	CCTTACCTTA	522840	524372	524336	24	5	TAACCGTAGGGGAACCTGCGGTTG	GATCACCTCCTTA	CCTTAAAGAA	-7.471	Z	A
GCA_000534795.1	Scaffold_KI973333.1	1329810	Enterobacter sp. MGH 1	strain=MGH 1	http://www.ncbi.nlm.nih.gov/Taxonomy/Browser/wwwtax.cgi?mode=Info&id=1329810	Proteobacteria	Gammaproteobacteria	Enterobacter sp. MGH 1	TRUE	-	161583	163112	161614	TAACCGTAGGGGAACCTGCGGTTG	GATCACCT	CCTTACCTTA	161578	163112	161614	24	5	TAACCGTAGGGGAACCTGCGGTTG	GATCACCTCCTTA	CCTTAAAGAA	-7.471	Z	A
GCA_000534635.1	Scaffold_KI973257.1	1329819	Enterobacter sp. MGH 10	strain=MGH 10	http://www.ncbi.nlm.nih.gov/Taxonomy/Browser/wwwtax.cgi?mode=Info&id=1329819	Proteobacteria	Gammaproteobacteria	Enterobacter sp. MGH 10	TRUE	-	3334	4863	3365	TAACCGTAGGGGAACCTGCGGTTG	GATCACCT	CCTTACCTTA	3329	4863	3365	24	5	TAACCGTAGGGGAACCTGCGGTTG	GATCACCTCCTTA	CCTTAAAGAA	-7.471	Z	A
GCA_000474785.1	Contig_AXLK01000001.1	1329823	Enterobacter sp. MGH 14	strain=MGH 14	http://www.ncbi.nlm.nih.gov/Taxonomy/Browser/wwwtax.cgi?mode=Info&id=1329823	Proteobacteria	Gammaproteobacteria	Enterobacter sp. MGH 14	TRUE	+	280637	282166	282135	TAACCGTAGGGGAACCTGCGGTTG	GATCACCT	CCTTACCTTA	280637	282171	282135	24	5	TAACCGTAGGGGAACCTGCGGTTG	GATCACCTCCTTA	CCTTAAAGAA	-7.471	Z	A
GCA_000534555.1	Scaffold_KI973217.1	1329824	Enterobacter sp. MGH 15	strain=MGH 15	http://www.ncbi.nlm.nih.gov/Taxonomy/Browser/wwwtax.cgi?mode=Info&id=1329824	Proteobacteria	Gammaproteobacteria	Enterobacter sp. MGH 15	TRUE	-	2544942	2546470	2544973	TAACCGTAGGGGAACCTGCGGTTG	GATCACCT	CCTTACCTTA	2544937	2546470	2544973	24	5	TAACCGTAGGGGAACCTGCGGTTG	GATCACCTCCTTA	CCTTAAAGAA	-7.471	Z	A
GCA_000493055.1	Scaffold_KI535662.1	1329826	Enterobacter sp. MGH 22	strain=MGH 22	http://www.ncbi.nlm.nih.gov/Taxonomy/Browser/wwwtax.cgi?mode=Info&id=1329826	Proteobacteria	Gammaproteobacteria	Enterobacter sp. MGH 22	TRUE	+	78	1605	1574	TAACCGTAGGGGAACCTGCGGTTG	GATCACCT	CCTTACCTTA	78	1610	1574	24	5	TAACCGTAGGGGAACCTGCGGTTG	GATCACCTCCTTA	CCTTAAAGAA	-7.471	Z	A
GCA_000493035.1	Scaffold_KI535658.1	1329827	Enterobacter sp. MGH 23	strain=MGH 23	http://www.ncbi.nlm.nih.gov/Taxonomy/Browser/wwwtax.cgi?mode=Info&id=1329827	Proteobacteria	Gammaproteobacteria	Enterobacter sp. MGH 23	TRUE	-	3609	5136	3640	TAACCGTAGGGGAACCTGCGGTTG	GATCACCT	CCTTACCTTA	3604	5136	3640	24	5	TAACCGTAGGGGAACCTGCGGTTG	GATCACCTCCTTA	CCTTAAAGAA	-7.471	Z	A
GCA_000493015.1	Scaffold_KI535657.1	1329828	Enterobacter sp. MGH 24	strain=MGH 24	http://www.ncbi.nlm.nih.gov/Taxonomy/Browser/wwwtax.cgi?mode=Info&id=1329828	Proteobacteria	Gammaproteobacteria	Enterobacter sp. MGH 24	TRUE	-	225222	226751	225253	TAACCGTAGGGGAACCTGCGGTTG	GATCACCT	CCTTACCTTA	225217	226751	225253	24	5	TAACCGTAGGGGAACCTGCGGTTG	GATCACCTCCTTA	CCTTAAAGAA	-7.471	Z	A
GCA_000492995.1	Scaffold_KI535636.1	1329829	Enterobacter sp. MGH 25	strain=MGH 25	http://www.ncbi.nlm.nih.gov/Taxonomy/Browser/wwwtax.cgi?mode=Info&id=1329829	Proteobacteria	Gammaproteobacteria	Enterobacter sp. MGH 25	TRUE	-	1561301	1562828	1561332	TAACCGTAGGGGAACCTGCGGTTG	GATCACCT	CCTTACCTTA	1561296	1562828	1561332	24	5	TAACCGTAGGGGAACCTGCGGTTG	GATCACCTCCTTA	CCTTAAAGAA	-7.471	Z	A
GCA_000534755.1	Scaffold_KI973301.1	1329812	Enterobacter sp. MGH 3	strain=MGH 3	http://www.ncbi.nlm.nih.gov/Taxonomy/Browser/wwwtax.cgi?mode=Info&id=1329812	Proteobacteria	Gammaproteobacteria	Enterobacter sp. MGH 3	TRUE	-	1516457	1517986	1516488	TAACCGTAGGGGAACCTGCGGTTG	GATCACCT	CCTTACCTTA	1516452	1517986	1516488	24	5	TAACCGTAGGGGAACCTGCGGTTG	GATCACCTCCTTA	CCTTAAAGAA	-7.471	Z	A
GCA_000534535.1	Scaffold_KI973212.1	1329831	Enterobacter sp. MGH 33	strain=MGH 33	http://www.ncbi.nlm.nih.gov/Taxonomy/Browser/wwwtax.cgi?mode=Info&id=1329831	Proteobacteria	Gammaproteobacteria	Enterobacter sp. MGH 33	TRUE	-	76376	77905	76407	TAACCGTAGGGGAACCTGCGGTTG	GATCACCT	CCTTACCTTA	76371	77905	76407	24	5	TAACCGTAGGGGAACCTGCGGTTG	GATCACCTCCTTA	CCTTAAAGAA	-7.471	Z	A
GCA_000534515.1	Scaffold_KI973206.1	1329833	Enterobacter sp. MGH 37	strain=MGH 37	http://www.ncbi.nlm.nih.gov/Taxonomy/Browser/wwwtax.cgi?mode=Info&id=1329833	Proteobacteria	Gammaproteobacteria	Enterobacter sp. MGH 37	TRUE	-	2133	3660	2164	TAACCGTAGGGGAACCTGCGGTTG	GATCACCT	CCTTACCTTA	2128	3660	2164	24	5	TAACCGTAGGGGAACCTGCGGTTG	GATCACCTCCTTA	CCTTAAAGAA	-7.471	Z	A
GCA_000534695.1	Scaffold_KI973278.1	1329815	Enterobacter sp. MGH 6	strain=MGH 6	http://www.ncbi.nlm.nih.gov/Taxonomy/Browser/wwwtax.cgi?mode=Info&id=1329815	Proteobacteria	Gammaproteobacteria	Enterobacter sp. MGH 6	TRUE	-	2260	3789	2291	TAACCGTAGGGGAACCTGCGGTTG	GATCACCT	CCTTACCTTA	2255	3789	2291	24	5	TAACCGTAGGGGAACCTGCGGTTG	GATCACCTCCTTA	CCTTAAAGAA	-7.471	Z	A
GCA_000534675.1	Scaffold_KI973270.1	1329816	Enterobacter sp. MGH 7	strain=MGH 7	http://www.ncbi.nlm.nih.gov/Taxonomy/Browser/wwwtax.cgi?mode=Info&id=1329816	Proteobacteria	Gammaproteobacteria	Enterobacter sp. MGH 7	TRUE	-	293795	295324	293826	TAACCGTAGGGGAACCTGCGGTTG	GATCACCT	CCTTACCTTA	293790	295324	293826	24	5	TAACCGTAGGGGAACCTGCGGTTG	GATCACCTCCTTA	CCTTAAAGAA	-7.471	Z	A
GCA_001037675.1	Scaffold_KQ089930.1	1686391	Enterobacter sp. MGH119	strain=MGH119	http://www.ncbi.nlm.nih.gov/Taxonomy/Browser/wwwtax.cgi?mode=Info&id=1686391	Proteobacteria	Gammaproteobacteria	Enterobacter sp. MGH119	TRUE	-	645	2174	676	TAACCGTAGGGGAACCTGCGGTTG	GATCACCT	CCTTACCTTA	640	2174	676	24	5	TAACCGTAGGGGAACCTGCGGTTG	GATCACCTCCTTA	CCTTAAAGAA	-7.471	Z	A
GCA_001037725.1	Scaffold_KQ089940.1	1686392	Enterobacter sp. MGH120	strain=MGH120	http://www.ncbi.nlm.nih.gov/Taxonomy/Browser/wwwtax.cgi?mode=Info&id=1686392	Proteobacteria	Gammaproteobacteria	Enterobacter sp. MGH120	TRUE	-	279	1808	310	TAACCGTAGGGGAACCTGCGGTTG	GATCACCT	CCTTACCTTA	274	1808	310	24	5	TAACCGTAGGGGAACCTGCGGTTG	GATCACCTCCTTA	CCTTAAAGAA	-7.471	Z	A
GCA_001037745.1	Scaffold_KQ089949.1	1686394	Enterobacter sp. MGH128	strain=MGH128	http://www.ncbi.nlm.nih.gov/Taxonomy/Browser/wwwtax.cgi?mode=Info&id=1686394	Proteobacteria	Gammaproteobacteria	Enterobacter sp. MGH128	TRUE	-	2585968	2587497	2585999	TAACCGTAGGGGAACCTGCGGTTG	GATCACCT	CCTTACCTTA	2585963	2587497	2585999	24	5	TAACCGTAGGGGAACCTGCGGTTG	GATCACCTCCTTA	CCTTAAAGAA	-7.471	Z	A
GCA_001037665.1	Scaffold_KQ089891.1	1686390	Enterobacter sp. MGH86	strain=MGH86	http://www.ncbi.nlm.nih.gov/Taxonomy/Browser/wwwtax.cgi?mode=Info&id=1686390	Proteobacteria	Gammaproteobacteria	Enterobacter sp. MGH86	TRUE	+	453119	454648	454617	TAACCGTAGGGGAACCTGCGGTTG	GATCACCT	CCTTACCTTA	453119	454653	454617	24	5	TAACCGTAGGGGAACCTGCGGTTG	GATCACCTCCTTA	CCTTAAAGAA	-7.471	Z	A
GCA_000185685.2	Contig_ADCU02000001.1	469613	Enterobacteriaceae bacterium 9_2_54FAA	strain=9_2_54FAA	http://www.ncbi.nlm.nih.gov/Taxonomy/Browser/wwwtax.cgi?mode=Info&id=469613	Proteobacteria	Gammaproteobacteria	Enterobacteriaceae bacterium 9_2_54FAA	TRUE	+	654255	655785	655754	TAACCGTAGGGGAACCTGCGGTTG	GATCACCT	CCTTACCTAA	654255	655790	655754	24	5	TAACCGTAGGGGAACCTGCGGTTG	GATCACCTCCTTA	CCTAAAGATA	-7.471	Z	A
GCA_000330845.1	Complete Genome_CP003938.1	693444	Enterobacteriaceae bacterium strain FGI 57	strain=FGI 57	http://www.ncbi.nlm.nih.gov/Taxonomy/Browser/wwwtax.cgi?mode=Info&id=693444	Proteobacteria	Gammaproteobacteria	Enterobacteriaceae bacterium strain FGI 57	TRUE	+	430929	432352	-1			TAACCGTAGG	430929	432452	432416	24	5	TAACCGTAGGGGAACCTGCGGTTG	GATCACCTCCTTA	CCTTAAAGAA	-7.471	Z	A
GCA_900048035.1	Complete Genome_LN999832.1	1070130	Enterobacteriaceae bacterium symbiont of Ferrisia virgata		http://www.ncbi.nlm.nih.gov/Taxonomy/Browser/wwwtax.cgi?mode=Info&id=1070130	Proteobacteria	Gammaproteobacteria	Enterobacteriaceae bacterium symbiont of Ferrisia virgata	TRUE	+	658391	659920	659889	TAACCGTAGGGGAACCTGCGGTTG	GATCACCT	CCTTACTAAA	658391	659925	659889	24	5	TAACCGTAGGGGAACCTGCGGTTG	GATCACCTCCTTA	CTAAAACAAT	-7.471	Z	A
GCA_900039485.1	Complete Genome_LN999833.1	1778262	Enterobacteriaceae bacterium symbiont of Maconellicoccus hirsutus		http://www.ncbi.nlm.nih.gov/Taxonomy/Browser/wwwtax.cgi?mode=Info&id=1778262	Proteobacteria	Gammaproteobacteria	Enterobacteriaceae bacterium symbiont of Maconellicoccus hirsutus	TRUE	+	481134	482663	482632	TAACCGTAGGGGAACCTGCGGTTG	GATCACCT	CCTTACCTAA	481134	482668	482632	24	5	TAACCGTAGGGGAACCTGCGGTTG	GATCACCTCCTTA	CCTAAATGAT	-7.471	Z	A
GCA_900044015.1	Complete Genome_LN999835.1	1778263	Enterobacteriaceae bacterium symbiont of Trionymus perrisii		http://www.ncbi.nlm.nih.gov/Taxonomy/Browser/wwwtax.cgi?mode=Info&id=1778263	Proteobacteria	Gammaproteobacteria	Enterobacteriaceae bacterium symbiont of Trionymus perrisii	TRUE	+	612736	614283	614248	TAACCGTAGGGGAACCTGCGGTTG	GATCACCTCCTT	ACCAAAAAAA	612736	614284	614248	24	5	TAACCGTAGGGGAACCTGCGGTTG	GATCACCTCCTTA	CCAAAAAAAG	-7.471	Z	A
GCA_001517405.1	Complete Genome_LN907827.1	1619313	Erwinia gerundensis		http://www.ncbi.nlm.nih.gov/Taxonomy/Browser/wwwtax.cgi?mode=Info&id=1619313	Proteobacteria	Gammaproteobacteria	Erwinia gerundensis	TRUE	+	18954	20483	20452	TAACCGTAGGGGAACCTGCGGTTG	GATCACCT	CCTTACCTGA	18954	20488	20452	24	5	TAACCGTAGGGGAACCTGCGGTTG	GATCACCTCCTTA	CCTGAAGATA	-7.471	Z	A
GCA_000019385.1	Complete Genome_CP000946.1	481805	Escherichia coli ATCC 8739	strain=ATCC 8739	http://www.ncbi.nlm.nih.gov/Taxonomy/Browser/wwwtax.cgi?mode=Info&id=481805	Proteobacteria	Gammaproteobacteria	Escherichia coli	TRUE	+	466175	467708	467673	TAACCGTAGGGGAACCTGCGGTTG	GATCACCTCCTT	ACCTTAAAGA	466175	467709	467673	24	5	TAACCGTAGGGGAACCTGCGGTTG	GATCACCTCCTTA	CCTTAAAGAA	-7.471	Z	A
GCA_000159295.1	Scaffold_GG669105.1	525281	Escherichia coli 83972	strain=83972	http://www.ncbi.nlm.nih.gov/Taxonomy/Browser/wwwtax.cgi?mode=Info&id=525281	Proteobacteria	Gammaproteobacteria	Escherichia coli	TRUE	-	627409	628938	627441	TAACCGTAGGGGAACCTGCGGTTG	GATCACCTC	CTTACCTTAA	627405	628938	627441	24	5	TAACCGTAGGGGAACCTGCGGTTG	GATCACCTCCTTA	CCTTAAAGAA	-7.471	Z	A
GCA_000242015.1	Scaffold_JH590704.1	550674	Escherichia coli B093	strain=B093	http://www.ncbi.nlm.nih.gov/Taxonomy/Browser/wwwtax.cgi?mode=Info&id=550674	Proteobacteria	Gammaproteobacteria	Escherichia coli	TRUE	-	3951	5480	3982	TAACCGTAGGGGAACCTGCGGTTG	GATCACCT	CCTTACCTTA	3946	5480	3982	24	5	TAACCGTAGGGGAACCTGCGGTTG	GATCACCTCCTTA	CCTTAAAGAA	-7.471	Z	A
GCA_000261385.1	Scaffold_JH768572.1	550682	Escherichia coli B799	strain=B799	http://www.ncbi.nlm.nih.gov/Taxonomy/Browser/wwwtax.cgi?mode=Info&id=550682	Proteobacteria	Gammaproteobacteria	Escherichia coli	TRUE	+	974756	976285	976254	TAACCGTAGGGGAACCTGCGGTTG	GATCACCT	CCTTACCTTA	974756	976290	976254	24	5	TAACCGTAGGGGAACCTGCGGTTG	GATCACCTCCTTA	CCTTAAAGAA	-7.471	Z	A
GCA_000241995.1	Scaffold_JH590580.1	550685	Escherichia coli E101	strain=E101	http://www.ncbi.nlm.nih.gov/Taxonomy/Browser/wwwtax.cgi?mode=Info&id=550685	Proteobacteria	Gammaproteobacteria	Escherichia coli	TRUE	-	334	1863	365	TAACCGTAGGGGAACCTGCGGTTG	GATCACCT	CCTTACCTTA	329	1863	365	24	5	TAACCGTAGGGGAACCTGCGGTTG	GATCACCTCCTTA	CCTTAAAGAA	-7.471	Z	A
GCA_000190835.1	Scaffold_GL871821.1	550687	Escherichia coli E482	strain=E482	http://www.ncbi.nlm.nih.gov/Taxonomy/Browser/wwwtax.cgi?mode=Info&id=550687	Proteobacteria	Gammaproteobacteria	Escherichia coli	TRUE	-	4128	5657	4160	TAACCGTAGGGGAACCTGCGGTTG	GATCACCTC	CTTACCTTAA	4124	5657	4160	24	5	TAACCGTAGGGGAACCTGCGGTTG	GATCACCTCCTTA	CCTTAAAGAA	-7.471	Z	A
GCA_000190795.1	Scaffold_GL871756.1	656372	Escherichia coli E1167	strain=E1167	http://www.ncbi.nlm.nih.gov/Taxonomy/Browser/wwwtax.cgi?mode=Info&id=656372	Proteobacteria	Gammaproteobacteria	Escherichia coli	TRUE	-	4569	6099	4600	TAACCGTAGGGGAACCTGCGGTTG	GATCACCT	CCTTACCTTA	4564	6099	4600	24	5	TAACCGTAGGGGAACCTGCGGTTG	GATCACCTCCTTA	CCTTAAAGAA	-7.471	Z	A
GCA_000190855.1	Scaffold_GL871855.1	656383	Escherichia coli H120	strain=H120	http://www.ncbi.nlm.nih.gov/Taxonomy/Browser/wwwtax.cgi?mode=Info&id=656383	Proteobacteria	Gammaproteobacteria	Escherichia coli	TRUE	+	373	1902	1871	TAACCGTAGGGGAACCTGCGGTTG	GATCACCT	CCTTACCTTA	373	1907	1871	24	5	TAACCGTAGGGGAACCTGCGGTTG	GATCACCTCCTTA	CCTTAAAGAA	-7.471	Z	A
GCA_000190895.1	Scaffold_GL871913.1	656388	Escherichia coli H252	strain=H252	http://www.ncbi.nlm.nih.gov/Taxonomy/Browser/wwwtax.cgi?mode=Info&id=656388	Proteobacteria	Gammaproteobacteria	Escherichia coli	TRUE	-	3885	5414	3916	TAACCGTAGGGGAACCTGCGGTTG	GATCACCT	CCTTACCTTA	3880	5414	3916	24	5	TAACCGTAGGGGAACCTGCGGTTG	GATCACCTCCTTA	CCTTAAAGAA	-7.471	Z	A
GCA_000190915.1	Scaffold_GL871992.1	656390	Escherichia coli H263	strain=H263	http://www.ncbi.nlm.nih.gov/Taxonomy/Browser/wwwtax.cgi?mode=Info&id=656390	Proteobacteria	Gammaproteobacteria	Escherichia coli	TRUE	+	340	1869	1838	TAACCGTAGGGGAACCTGCGGTTG	GATCACCT	CCTTACCTTA	340	1874	1838	24	5	TAACCGTAGGGGAACCTGCGGTTG	GATCACCTCCTTA	CCTTAAAGAA	-7.471	Z	A
GCA_000176695.2	Scaffold_GL884545.1	656393	Escherichia coli H299	strain=H299	http://www.ncbi.nlm.nih.gov/Taxonomy/Browser/wwwtax.cgi?mode=Info&id=656393	Proteobacteria	Gammaproteobacteria	Escherichia coli	TRUE	+	367	2329	2298	TAACCGTAGGGGAACCTGCGGTTG	GATCACCT	CCTTACCTTA	367	2334	2298	24	5	TAACCGTAGGGGAACCTGCGGTTG	GATCACCTCCTTA	CCTTAAAGAA	-7.471	Z	A
GCA_000241975.1	Scaffold_JH590482.1	656398	Escherichia coli H397	strain=H397	http://www.ncbi.nlm.nih.gov/Taxonomy/Browser/wwwtax.cgi?mode=Info&id=656398	Proteobacteria	Gammaproteobacteria	Escherichia coli	TRUE	+	311	1840	1809	TAACCGTAGGGGAACCTGCGGTTG	GATCACCT	CCTTACCTTA	311	1845	1809	24	5	TAACCGTAGGGGAACCTGCGGTTG	GATCACCTCCTTA	CCTTAAAGAA	-7.471	Z	A
GCA_000191015.1	Scaffold_GL872264.1	656404	Escherichia coli H489	strain=H489	http://www.ncbi.nlm.nih.gov/Taxonomy/Browser/wwwtax.cgi?mode=Info&id=656404	Proteobacteria	Gammaproteobacteria	Escherichia coli	TRUE	-	423	1952	454	TAACCGTAGGGGAACCTGCGGTTG	GATCACCT	CCTTACCTTA	418	1952	454	24	5	TAACCGTAGGGGAACCTGCGGTTG	GATCACCTCCTTA	CCTTAAAGAA	-7.471	Z	A
GCA_000242035.1	Scaffold_JH590620.1	656405	Escherichia coli H494	strain=H494	http://www.ncbi.nlm.nih.gov/Taxonomy/Browser/wwwtax.cgi?mode=Info&id=656405	Proteobacteria	Gammaproteobacteria	Escherichia coli	TRUE	-	4285	5814	4316	TAACCGTAGGGGAACCTGCGGTTG	GATCACCT	CCTTACCTTA	4280	5814	4316	24	5	TAACCGTAGGGGAACCTGCGGTTG	GATCACCTCCTTA	CCTTAAAGAA	-7.471	Z	A
GCA_000176675.2	Scaffold_GL884470.1	656408	Escherichia coli H591	strain=H591	http://www.ncbi.nlm.nih.gov/Taxonomy/Browser/wwwtax.cgi?mode=Info&id=656408	Proteobacteria	Gammaproteobacteria	Escherichia coli	TRUE	+	324	1853	1822	TAACCGTAGGGGAACCTGCGGTTG	GATCACCT	CCTTACCTTA	324	1858	1822	24	5	TAACCGTAGGGGAACCTGCGGTTG	GATCACCTCCTTA	CCTTAAAGAA	-7.471	Z	A
GCA_000261405.1	Scaffold_JH768585.1	656413	Escherichia coli H730	strain=H730	http://www.ncbi.nlm.nih.gov/Taxonomy/Browser/wwwtax.cgi?mode=Info&id=656413	Proteobacteria	Gammaproteobacteria	Escherichia coli	TRUE	+	901488	903017	902986	TAACCGTAGGGGAACCTGCGGTTG	GATCACCT	CCTTACCTTA	901488	903022	902986	24	5	TAACCGTAGGGGAACCTGCGGTTG	GATCACCTCCTTA	CCTTAAAGAA	-7.471	Z	A
GCA_000176535.2	Scaffold_GL883784.1	656414	Escherichia coli H736	strain=H736	http://www.ncbi.nlm.nih.gov/Taxonomy/Browser/wwwtax.cgi?mode=Info&id=656414	Proteobacteria	Gammaproteobacteria	Escherichia coli	TRUE	-	5141	6671	5172	TAACCGTAGGGGAACCTGCGGTTG	GATCACCT	CCTTACCTTA	5136	6671	5172	24	5	TAACCGTAGGGGAACCTGCGGTTG	GATCACCTCCTTA	CCTTAAAGAA	-7.471	Z	A
GCA_001186315.2	Scaffold_KQ241496.1	656416	Escherichia coli M114	strain=M114	http://www.ncbi.nlm.nih.gov/Taxonomy/Browser/wwwtax.cgi?mode=Info&id=656416	Proteobacteria	Gammaproteobacteria	Escherichia coli	TRUE	-	4220	5749	4251	TAACCGTAGGGGAACCTGCGGTTG	GATCACCT	CCTTACCTTA	4215	5749	4251	24	5	TAACCGTAGGGGAACCTGCGGTTG	GATCACCTCCTTA	CCTTAAAGAA	-7.471	Z	A
GCA_000176555.2	Scaffold_GL883921.1	656417	Escherichia coli M605	strain=M605	http://www.ncbi.nlm.nih.gov/Taxonomy/Browser/wwwtax.cgi?mode=Info&id=656417	Proteobacteria	Gammaproteobacteria	Escherichia coli	TRUE	+	368	1898	1867	TAACCGTAGGGGAACCTGCGGTTG	GATCACCT	CCTTACCTTA	368	1903	1867	24	5	TAACCGTAGGGGAACCTGCGGTTG	GATCACCTCCTTA	CCTTAAAGAA	-7.471	Z	A
GCA_000176575.2	Scaffold_GL884136.1	656419	Escherichia coli M718	strain=M718	http://www.ncbi.nlm.nih.gov/Taxonomy/Browser/wwwtax.cgi?mode=Info&id=656419	Proteobacteria	Gammaproteobacteria	Escherichia coli	TRUE	+	359	1888	1857	TAACCGTAGGGGAACCTGCGGTTG	GATCACCT	CCTTACCTTA	359	1893	1857	24	5	TAACCGTAGGGGAACCTGCGGTTG	GATCACCTCCTTA	CCTTAAAGAA	-7.471	Z	A
GCA_000190955.1	Scaffold_GL872060.1	656420	Escherichia coli M863	strain=M863	http://www.ncbi.nlm.nih.gov/Taxonomy/Browser/wwwtax.cgi?mode=Info&id=656420	Proteobacteria	Gammaproteobacteria	Escherichia coli	TRUE	+	306	1835	1804	TAACCGTAGGGGAACCTGCGGTTG	GATCACCT	CCTTACCTTA	306	1840	1804	24	5	TAACCGTAGGGGAACCTGCGGTTG	GATCACCTCCTTA	CCTTAAAGAA	-7.471	Z	A
GCA_000261145.1	Scaffold_JH659572.1	656421	Escherichia coli M919	strain=M919	http://www.ncbi.nlm.nih.gov/Taxonomy/Browser/wwwtax.cgi?mode=Info&id=656421	Proteobacteria	Gammaproteobacteria	Escherichia coli	TRUE	-	20	1549	51	TAACCGTAGGGGAACCTGCGGTTG	GATCACCT	CCTTACCTTA	15	1549	51	24	5	TAACCGTAGGGGAACCTGCGGTTG	GATCACCTCCTTA	CCTTAAAGAA	-7.471	Z	A
GCA_000190975.1	Scaffold_GL872134.1	656429	Escherichia coli TA007	strain=TA007	http://www.ncbi.nlm.nih.gov/Taxonomy/Browser/wwwtax.cgi?mode=Info&id=656429	Proteobacteria	Gammaproteobacteria	Escherichia coli	TRUE	+	333	1862	1831	TAACCGTAGGGGAACCTGCGGTTG	GATCACCT	CCTTACCTTA	333	1867	1831	24	5	TAACCGTAGGGGAACCTGCGGTTG	GATCACCTCCTTA	CCTTAAAGAA	-7.471	Z	A
GCA_000242055.1	Scaffold_JH590790.1	656435	Escherichia coli TA124	strain=TA124	http://www.ncbi.nlm.nih.gov/Taxonomy/Browser/wwwtax.cgi?mode=Info&id=656435	Proteobacteria	Gammaproteobacteria	Escherichia coli	TRUE	+	369	1898	1867	TAACCGTAGGGGAACCTGCGGTTG	GATCACCT	CCTTACCTTA	369	1903	1867	24	5	TAACCGTAGGGGAACCTGCGGTTG	GATCACCTCCTTA	CCTTAAAGAA	-7.471	Z	A
GCA_000176615.2	Scaffold_GL884230.1	656437	Escherichia coli TA143	strain=TA143	http://www.ncbi.nlm.nih.gov/Taxonomy/Browser/wwwtax.cgi?mode=Info&id=656437	Proteobacteria	Gammaproteobacteria	Escherichia coli	TRUE	+	285	1814	1783	TAACCGTAGGGGAACCTGCGGTTG	GATCACCT	CCTTACCTTA	285	1819	1783	24	5	TAACCGTAGGGGAACCTGCGGTTG	GATCACCTCCTTA	CCTTAAAGAA	-7.471	Z	A
GCA_000176595.2	Scaffold_GL884193.1	656440	Escherichia coli TA206	strain=TA206	http://www.ncbi.nlm.nih.gov/Taxonomy/Browser/wwwtax.cgi?mode=Info&id=656440	Proteobacteria	Gammaproteobacteria	Escherichia coli	TRUE	+	357	1886	1855	TAACCGTAGGGGAACCTGCGGTTG	GATCACCT	CCTTACCTTA	357	1891	1855	24	5	TAACCGTAGGGGAACCTGCGGTTG	GATCACCTCCTTA	CCTTAAAGAA	-7.471	Z	A
GCA_000176635.2	Scaffold_GL884292.1	656443	Escherichia coli TA271	strain=TA271	http://www.ncbi.nlm.nih.gov/Taxonomy/Browser/wwwtax.cgi?mode=Info&id=656443	Proteobacteria	Gammaproteobacteria	Escherichia coli	TRUE	+	350	1880	1849	TAACCGTAGGGGAACCTGCGGTTG	GATCACCT	CCTTACCTTA	350	1885	1849	24	5	TAACCGTAGGGGAACCTGCGGTTG	GATCACCTCCTTA	CCTTAAAGAA	-7.471	Z	A
GCA_000176655.2	Scaffold_GL884378.1	656444	Escherichia coli TA280	strain=TA280	http://www.ncbi.nlm.nih.gov/Taxonomy/Browser/wwwtax.cgi?mode=Info&id=656444	Proteobacteria	Gammaproteobacteria	Escherichia coli	TRUE	+	367	1896	1865	TAACCGTAGGGGAACCTGCGGTTG	GATCACCT	CCTTACCTTA	367	1901	1865	24	5	TAACCGTAGGGGAACCTGCGGTTG	GATCACCTCCTTA	CCTTAAAGAA	-7.471	Z	A
GCA_000165655.2	Contig_ADUK01000025.1	670888	Escherichia coli 1827-70	strain=1827-70	http://www.ncbi.nlm.nih.gov/Taxonomy/Browser/wwwtax.cgi?mode=Info&id=670888	Proteobacteria	Gammaproteobacteria	Escherichia coli	TRUE	+	612372	613901	613870	TAACCGTAGGGGAACCTGCGGTTG	GATCACCT	CCTTACCTTA	612372	613906	613870	24	5	TAACCGTAGGGGAACCTGCGGTTG	GATCACCTCCTTA	CCTTAAAGAA	-7.471	Z	A
GCA_000188815.2	Contig_ADUP01000052.1	670890	Escherichia coli LT-68	strain=LT-68	http://www.ncbi.nlm.nih.gov/Taxonomy/Browser/wwwtax.cgi?mode=Info&id=670890	Proteobacteria	Gammaproteobacteria	Escherichia coli	TRUE	+	58317	59845	59814	TAACCGTAGGGGAACCTGCGGTTG	GATCACCT	CCTTACCTTA	58317	59850	59814	24	5	TAACCGTAGGGGAACCTGCGGTTG	GATCACCTCCTTA	CCTTAAAGAA	-7.471	Z	A
GCA_000184765.2	Contig_ADUM01000089.1	670892	Escherichia coli 3431	strain=3431	http://www.ncbi.nlm.nih.gov/Taxonomy/Browser/wwwtax.cgi?mode=Info&id=670892	Proteobacteria	Gammaproteobacteria	Escherichia coli	TRUE	+	31454	32983	32952	TAACCGTAGGGGAACCTGCGGTTG	GATCACCT	CCTTACCTTA	31454	32988	32952	24	5	TAACCGTAGGGGAACCTGCGGTTG	GATCACCTCCTTA	CCTTAAAGAA	-7.471	Z	A
GCA_000188755.2	Contig_ADUN01000090.1	670893	Escherichia coli EPECa14	strain=EPECa14	http://www.ncbi.nlm.nih.gov/Taxonomy/Browser/wwwtax.cgi?mode=Info&id=670893	Proteobacteria	Gammaproteobacteria	Escherichia coli	TRUE	+	154	1681	1650	TAACCGTAGGGGAACCTGCGGTTG	GATCACCT	CCTTACCTTA	154	1686	1650	24	5	TAACCGTAGGGGAACCTGCGGTTG	GATCACCTCCTTA	CCTTAAAGAA	-7.471	Z	A
GCA_000268125.1	Contig_AKNH01000002.1	670896	Escherichia coli EPECa12	strain=EPECa12	http://www.ncbi.nlm.nih.gov/Taxonomy/Browser/wwwtax.cgi?mode=Info&id=670896	Proteobacteria	Gammaproteobacteria	Escherichia coli	TRUE	+	72990	74519	74488	TAACCGTAGGGGAACCTGCGGTTG	GATCACCT	CCTTACCTTA	72990	74524	74488	24	5	TAACCGTAGGGGAACCTGCGGTTG	GATCACCTCCTTA	CCTTAAAGAA	-7.471	Z	A
GCA_000183005.2	Contig_ADUL01000057.1	670897	Escherichia coli 2362-75	strain=2362-75	http://www.ncbi.nlm.nih.gov/Taxonomy/Browser/wwwtax.cgi?mode=Info&id=670897	Proteobacteria	Gammaproteobacteria	Escherichia coli	TRUE	+	568978	570508	570477	TAACCGTAGGGGAACCTGCGGTTG	GATCACCT	CCTTACCTTA	568978	570513	570477	24	5	TAACCGTAGGGGAACCTGCGGTTG	GATCACCTCCTTA	CCTTAAAGAA	-7.471	Z	A
GCA_000188875.2	Contig_ADUS01000029.1	670899	Escherichia coli RN587/1	strain=RN587/1	http://www.ncbi.nlm.nih.gov/Taxonomy/Browser/wwwtax.cgi?mode=Info&id=670899	Proteobacteria	Gammaproteobacteria	Escherichia coli	TRUE	+	214297	215825	215794	TAACCGTAGGGGAACCTGCGGTTG	GATCACCT	CCTTACCTTA	214297	215830	215794	24	5	TAACCGTAGGGGAACCTGCGGTTG	GATCACCTCCTTA	CCTTAAAGAA	-7.471	Z	A
GCA_000225245.2	Contig_AFEB01000062.1	670903	Escherichia coli TX1999	strain=TX1999	http://www.ncbi.nlm.nih.gov/Taxonomy/Browser/wwwtax.cgi?mode=Info&id=670903	Proteobacteria	Gammaproteobacteria	Escherichia coli	TRUE	+	130416	131945	131914	TAACCGTAGGGGAACCTGCGGTTG	GATCACCT	CCTTACCTTA	130416	131950	131914	24	5	TAACCGTAGGGGAACCTGCGGTTG	GATCACCTCCTTA	CCTTAAAGAA	-7.471	Z	A
GCA_000188835.2	Contig_ADUQ01000082.1	670904	Escherichia coli OK1180	strain=OK1180	http://www.ncbi.nlm.nih.gov/Taxonomy/Browser/wwwtax.cgi?mode=Info&id=670904	Proteobacteria	Gammaproteobacteria	Escherichia coli	TRUE	+	609294	610823	610792	TAACCGTAGGGGAACCTGCGGTTG	GATCACCT	CCTTACCTTA	609294	610828	610792	24	5	TAACCGTAGGGGAACCTGCGGTTG	GATCACCTCCTTA	CCTTAAAGAA	-7.471	Z	A
GCA_000188855.2	Contig_ADUR01000086.1	670905	Escherichia coli OK1357	strain=OK1357	http://www.ncbi.nlm.nih.gov/Taxonomy/Browser/wwwtax.cgi?mode=Info&id=670905	Proteobacteria	Gammaproteobacteria	Escherichia coli	TRUE	+	8145	9674	9643	TAACCGTAGGGGAACCTGCGGTTG	GATCACCT	CCTTACCTTA	8145	9679	9643	24	5	TAACCGTAGGGGAACCTGCGGTTG	GATCACCTCCTTA	CCTTAAAGAA	-7.471	Z	A
GCA_000179075.1	Contig_ADWQ01000120.1	679202	Escherichia coli MS 85-1	strain=MS 85-1	http://www.ncbi.nlm.nih.gov/Taxonomy/Browser/wwwtax.cgi?mode=Info&id=679202	Proteobacteria	Gammaproteobacteria	Escherichia coli	TRUE	+	15	1544	1513	TAACCGTAGGGGAACCTGCGGTTG	GATCACCT	CCTTACCTTA	15	1549	1513	24	5	TAACCGTAGGGGAACCTGCGGTTG	GATCACCTCCTTA	CCTTAAAGAA	-7.471	Z	A
GCA_000179115.1	Contig_ADWS01000032.1	679204	Escherichia coli MS 145-7	strain=MS 145-7	http://www.ncbi.nlm.nih.gov/Taxonomy/Browser/wwwtax.cgi?mode=Info&id=679204	Proteobacteria	Gammaproteobacteria	Escherichia coli	TRUE	-	1923	3452	1954	TAACCGTAGGGGAACCTGCGGTTG	GATCACCT	CCTTACCTTA	1918	3452	1954	24	5	TAACCGTAGGGGAACCTGCGGTTG	GATCACCTCCTTA	CCTTAAAGAA	-7.471	Z	A
GCA_000179135.1	Contig_ADWT01000015.1	679205	Escherichia coli MS 124-1	strain=MS 124-1	http://www.ncbi.nlm.nih.gov/Taxonomy/Browser/wwwtax.cgi?mode=Info&id=679205	Proteobacteria	Gammaproteobacteria	Escherichia coli	TRUE	+	86539	88067	88036	TAACCGTAGGGGAACCTGCGGTTG	GATCACCT	CCTTACCTTA	86539	88072	88036	24	5	TAACCGTAGGGGAACCTGCGGTTG	GATCACCTCCTTA	CCTTAAAGAA	-7.471	Z	A
GCA_000179155.1	Contig_ADWU01000111.1	679206	Escherichia coli MS 119-7	strain=MS 119-7	http://www.ncbi.nlm.nih.gov/Taxonomy/Browser/wwwtax.cgi?mode=Info&id=679206	Proteobacteria	Gammaproteobacteria	Escherichia coli	TRUE	-	401	1203	432	TAACCGTAGGGGAACCTGCGGTTG	GATCACCT	CCTTACCTTA	396	1203	432	24	5	TAACCGTAGGGGAACCTGCGGTTG	GATCACCTCCTTA	CCTTAAAGAA	-7.471	Z	A
GCA_000179175.1	Contig_ADWV01000069.1	679207	Escherichia coli MS 107-1	strain=MS 107-1	http://www.ncbi.nlm.nih.gov/Taxonomy/Browser/wwwtax.cgi?mode=Info&id=679207	Proteobacteria	Gammaproteobacteria	Escherichia coli	TRUE	+	2	1424	1393	TAACCGTAGGGGAACCTGCGGTTG	GATCACCT	CCTTACCTTA	2	1429	1393	24	5	TAACCGTAGGGGAACCTGCGGTTG	GATCACCTCCTTA	CCTTAAAGAA	-7.471	Z	A
GCA_000212715.2	Complete Genome_CP002729.1	696406	Escherichia coli UMNK88	strain=UMNK88	http://www.ncbi.nlm.nih.gov/Taxonomy/Browser/wwwtax.cgi?mode=Info&id=696406	Proteobacteria	Gammaproteobacteria	Escherichia coli	TRUE	+	226603	228132	228101	TAACCGTAGGGGAACCTGCGGTTG	GATCACCT	CCTTACCTTA	226603	228137	228101	24	5	TAACCGTAGGGGAACCTGCGGTTG	GATCACCTCCTTA	CCTTAAAGAA	-7.471	Z	A
GCA_000829985.1	Complete Genome_CP009166.1	745156	Escherichia coli 1303	strain=1303	http://www.ncbi.nlm.nih.gov/Taxonomy/Browser/wwwtax.cgi?mode=Info&id=745156	Proteobacteria	Gammaproteobacteria	Escherichia coli	TRUE	+	225863	227392	227361	TAACCGTAGGGGAACCTGCGGTTG	GATCACCT	CCTTACCTTA	225863	227397	227361	24	5	TAACCGTAGGGGAACCTGCGGTTG	GATCACCTCCTTA	CCTTAAAGAA	-7.471	Z	A
GCA_000164355.1	Scaffold_GG772599.1	749527	Escherichia coli MS 21-1	strain=MS 21-1	http://www.ncbi.nlm.nih.gov/Taxonomy/Browser/wwwtax.cgi?mode=Info&id=749527	Proteobacteria	Gammaproteobacteria	Escherichia coli	TRUE	-	50	1493	81	TAACCGTAGGGGAACCTGCGGTTG	GATCACCT	CCTTACCTTA	45	1493	81	24	5	TAACCGTAGGGGAACCTGCGGTTG	GATCACCTCCTTA	CCTTAAAGAA	-7.471	Z	A
GCA_000164295.1	Scaffold_GG772196.1	749528	Escherichia coli MS 45-1	strain=MS 45-1	http://www.ncbi.nlm.nih.gov/Taxonomy/Browser/wwwtax.cgi?mode=Info&id=749528	Proteobacteria	Gammaproteobacteria	Escherichia coli	TRUE	-	50	1228	81	TAACCGTAGGGGAACCTGCGGTTG	GATCACCT	CCTTACCTTA	45	1228	81	24	5	TAACCGTAGGGGAACCTGCGGTTG	GATCACCTCCTTA	CCTTAAAGAA	-7.471	Z	A
GCA_000164615.1	Scaffold_GG774415.1	749529	Escherichia coli MS 57-2	strain=MS 57-2	http://www.ncbi.nlm.nih.gov/Taxonomy/Browser/wwwtax.cgi?mode=Info&id=749529	Proteobacteria	Gammaproteobacteria	Escherichia coli	TRUE	-	50	1456	81	TAACCGTAGGGGAACCTGCGGTTG	GATCACCT	CCTTACCTTA	45	1456	81	24	5	TAACCGTAGGGGAACCTGCGGTTG	GATCACCTCCTTA	CCTTAAAGAA	-7.471	Z	A
GCA_000164315.1	Scaffold_GG772356.1	749531	Escherichia coli MS 69-1	strain=MS 69-1	http://www.ncbi.nlm.nih.gov/Taxonomy/Browser/wwwtax.cgi?mode=Info&id=749531	Proteobacteria	Gammaproteobacteria	Escherichia coli	TRUE	-	50	1493	81	TAACCGTAGGGGAACCTGCGGTTG	GATCACCT	CCTTACCTTA	45	1493	81	24	5	TAACCGTAGGGGAACCTGCGGTTG	GATCACCTCCTTA	CCTTAAAGAA	-7.471	Z	A
GCA_000164215.1	Scaffold_GG771539.1	749533	Escherichia coli MS 84-1	strain=MS 84-1	http://www.ncbi.nlm.nih.gov/Taxonomy/Browser/wwwtax.cgi?mode=Info&id=749533	Proteobacteria	Gammaproteobacteria	Escherichia coli	TRUE	-	26	1432	57	TAACCGTAGGGGAACCTGCGGTTG	GATCACCT	CCTTACCTTA	21	1432	57	24	5	TAACCGTAGGGGAACCTGCGGTTG	GATCACCTCCTTA	CCTTAAAGAA	-7.471	Z	A
GCA_000164235.1	Scaffold_GG771710.1	749537	Escherichia coli MS 115-1	strain=MS 115-1	http://www.ncbi.nlm.nih.gov/Taxonomy/Browser/wwwtax.cgi?mode=Info&id=749537	Proteobacteria	Gammaproteobacteria	Escherichia coli	TRUE	-	26	1472	57	TAACCGTAGGGGAACCTGCGGTTG	GATCACCT	CCTTACCTTA	21	1472	57	24	5	TAACCGTAGGGGAACCTGCGGTTG	GATCACCTCCTTA	CCTTAAAGAA	-7.471	Z	A
GCA_000164435.1	Scaffold_GG773069.1	749541	Escherichia coli MS 153-1	strain=MS 153-1	http://www.ncbi.nlm.nih.gov/Taxonomy/Browser/wwwtax.cgi?mode=Info&id=749541	Proteobacteria	Gammaproteobacteria	Escherichia coli	TRUE	-	50	1493	81	TAACCGTAGGGGAACCTGCGGTTG	GATCACCT	CCTTACCTTA	45	1493	81	24	5	TAACCGTAGGGGAACCTGCGGTTG	GATCACCTCCTTA	CCTTAAAGAA	-7.471	Z	A
GCA_000164495.1	Scaffold_GG773503.1	749542	Escherichia coli MS 16-3	strain=MS 16-3	http://www.ncbi.nlm.nih.gov/Taxonomy/Browser/wwwtax.cgi?mode=Info&id=749542	Proteobacteria	Gammaproteobacteria	Escherichia coli	TRUE	-	50	1470	81	TAACCGTAGGGGAACCTGCGGTTG	GATCACCT	CCTTACCTTA	45	1470	81	24	5	TAACCGTAGGGGAACCTGCGGTTG	GATCACCTCCTTA	CCTTAAAGAA	-7.471	Z	A
GCA_000225165.2	Contig_AFDX01000045.1	754078	Escherichia coli G58-1	strain=G58-1	http://www.ncbi.nlm.nih.gov/Taxonomy/Browser/wwwtax.cgi?mode=Info&id=754078	Proteobacteria	Gammaproteobacteria	Escherichia coli	TRUE	+	36403	37932	37901	TAACCGTAGGGGAACCTGCGGTTG	GATCACCT	CCTTACCTTA	36403	37937	37901	24	5	TAACCGTAGGGGAACCTGCGGTTG	GATCACCTCCTTA	CCTTAAAGAA	-7.471	Z	A
GCA_000225065.2	Contig_AFDS01000072.1	754079	Escherichia coli 2534-86	strain=2534-86	http://www.ncbi.nlm.nih.gov/Taxonomy/Browser/wwwtax.cgi?mode=Info&id=754079	Proteobacteria	Gammaproteobacteria	Escherichia coli	TRUE	+	205475	207004	206973	TAACCGTAGGGGAACCTGCGGTTG	GATCACCT	CCTTACCTTA	205475	207009	206973	24	5	TAACCGTAGGGGAACCTGCGGTTG	GATCACCTCCTTA	CCTTAAAGAA	-7.471	Z	A
GCA_000225085.2	Contig_AFDT01000061.1	754080	Escherichia coli 3030-1	strain=3030-1	http://www.ncbi.nlm.nih.gov/Taxonomy/Browser/wwwtax.cgi?mode=Info&id=754080	Proteobacteria	Gammaproteobacteria	Escherichia coli	TRUE	+	53258	54787	54756	TAACCGTAGGGGAACCTGCGGTTG	GATCACCT	CCTTACCTTA	53258	54792	54756	24	5	TAACCGTAGGGGAACCTGCGGTTG	GATCACCTCCTTA	CCTTAAAGAA	-7.471	Z	A
GCA_000281775.1	Contig_AFEX01000007.1	754081	Escherichia coli STEC_O31	strain=STEC_O31	http://www.ncbi.nlm.nih.gov/Taxonomy/Browser/wwwtax.cgi?mode=Info&id=754081	Proteobacteria	Gammaproteobacteria	Escherichia coli	TRUE	+	59595	61123	61092	TAACCGTAGGGGAACCTGCGGTTG	GATCACCT	CCTTACCTTA	59595	61128	61092	24	5	TAACCGTAGGGGAACCTGCGGTTG	GATCACCTCCTTA	CCTTAAAGAA	-7.471	Z	A
GCA_000194575.2	Contig_AEXD01000025.1	754082	Escherichia coli STEC_7v	strain=STEC_7v	http://www.ncbi.nlm.nih.gov/Taxonomy/Browser/wwwtax.cgi?mode=Info&id=754082	Proteobacteria	Gammaproteobacteria	Escherichia coli	TRUE	+	41475	43003	42972	TAACCGTAGGGGAACCTGCGGTTG	GATCACCT	CCTTACCTTA	41475	43008	42972	24	5	TAACCGTAGGGGAACCTGCGGTTG	GATCACCTCCTTA	CCTTAAAGAA	-7.471	Z	A
GCA_000225105.2	Contig_AFDU01000031.1	754083	Escherichia coli STEC_94C	strain=STEC_94C	http://www.ncbi.nlm.nih.gov/Taxonomy/Browser/wwwtax.cgi?mode=Info&id=754083	Proteobacteria	Gammaproteobacteria	Escherichia coli	TRUE	+	133	1662	1631	TAACCGTAGGGGAACCTGCGGTTG	GATCACCT	CCTTACCTTA	133	1667	1631	24	5	TAACCGTAGGGGAACCTGCGGTTG	GATCACCTCCTTA	CCTTAAAGAA	-7.471	Z	A
GCA_000225025.2	Contig_AFDQ01000032.1	754084	Escherichia coli STEC_B2F1	strain=STEC_B2F1	http://www.ncbi.nlm.nih.gov/Taxonomy/Browser/wwwtax.cgi?mode=Info&id=754084	Proteobacteria	Gammaproteobacteria	Escherichia coli	TRUE	+	31352	32881	32850	TAACCGTAGGGGAACCTGCGGTTG	GATCACCT	CCTTACCTTA	31352	32886	32850	24	5	TAACCGTAGGGGAACCTGCGGTTG	GATCACCTCCTTA	CCTTAAAGAA	-7.471	Z	A
GCA_000225045.2	Contig_AFDR01000030.1	754085	Escherichia coli STEC_C165-02	strain=STEC_C165-02	http://www.ncbi.nlm.nih.gov/Taxonomy/Browser/wwwtax.cgi?mode=Info&id=754085	Proteobacteria	Gammaproteobacteria	Escherichia coli	TRUE	+	39199	40728	40697	TAACCGTAGGGGAACCTGCGGTTG	GATCACCT	CCTTACCTTA	39199	40733	40697	24	5	TAACCGTAGGGGAACCTGCGGTTG	GATCACCTCCTTA	CCTTAAAGAA	-7.471	Z	A
GCA_000225125.2	Contig_AFDV01000065.1	754086	Escherichia coli STEC_DG131-3	strain=STEC_DG131-3	http://www.ncbi.nlm.nih.gov/Taxonomy/Browser/wwwtax.cgi?mode=Info&id=754086	Proteobacteria	Gammaproteobacteria	Escherichia coli	TRUE	+	36580	38107	38076	TAACCGTAGGGGAACCTGCGGTTG	GATCACCT	CCTTACCTTA	36580	38112	38076	24	5	TAACCGTAGGGGAACCTGCGGTTG	GATCACCTCCTTA	CCTTAAAGAA	-7.471	Z	A
GCA_000225145.2	Contig_AFDW01000038.1	754087	Escherichia coli STEC_EH250	strain=STEC_EH250	http://www.ncbi.nlm.nih.gov/Taxonomy/Browser/wwwtax.cgi?mode=Info&id=754087	Proteobacteria	Gammaproteobacteria	Escherichia coli	TRUE	+	151	1679	1648	TAACCGTAGGGGAACCTGCGGTTG	GATCACCT	CCTTACCTTA	151	1684	1648	24	5	TAACCGTAGGGGAACCTGCGGTTG	GATCACCTCCTTA	CCTTAAAGAA	-7.471	Z	A
GCA_000225185.2	Contig_AFDY01000047.1	754088	Escherichia coli STEC_H.1.8	strain=STEC_H.1.8	http://www.ncbi.nlm.nih.gov/Taxonomy/Browser/wwwtax.cgi?mode=Info&id=754088	Proteobacteria	Gammaproteobacteria	Escherichia coli	TRUE	+	30469	31997	31966	TAACCGTAGGGGAACCTGCGGTTG	GATCACCT	CCTTACCTTA	30469	32002	31966	24	5	TAACCGTAGGGGAACCTGCGGTTG	GATCACCTCCTTA	CCTTAAAGAA	-7.471	Z	A
GCA_000225205.2	Contig_AFDZ01000030.1	754089	Escherichia coli STEC_MHI813	strain=STEC_MHI813	http://www.ncbi.nlm.nih.gov/Taxonomy/Browser/wwwtax.cgi?mode=Info&id=754089	Proteobacteria	Gammaproteobacteria	Escherichia coli	TRUE	+	514204	515733	515702	TAACCGTAGGGGAACCTGCGGTTG	GATCACCT	CCTTACCTTA	514204	515738	515702	24	5	TAACCGTAGGGGAACCTGCGGTTG	GATCACCTCCTTA	CCTTAAAGAA	-7.471	Z	A
GCA_000225225.2	Contig_AFEA01000022.1	754090	Escherichia coli STEC_S1191	strain=STEC_S1191	http://www.ncbi.nlm.nih.gov/Taxonomy/Browser/wwwtax.cgi?mode=Info&id=754090	Proteobacteria	Gammaproteobacteria	Escherichia coli	TRUE	+	120	1650	1619	TAACCGTAGGGGAACCTGCGGTTG	GATCACCT	CCTACCTTAA	120	1655	1619	24	5	TAACCGTAGGGGAACCTGCGGTTG	GATCACCTCCTAC	CTTAAAGAAG	-6.982	Z	A
GCA_000831565.1	Complete Genome_CP010344.1	758831	Escherichia coli ECC-1470	strain=ECC-1470	http://www.ncbi.nlm.nih.gov/Taxonomy/Browser/wwwtax.cgi?mode=Info&id=758831	Proteobacteria	Gammaproteobacteria	Escherichia coli	TRUE	+	226958	228487	228456	TAACCGTAGGGGAACCTGCGGTTG	GATCACCT	CCTTACCTTA	226958	228492	228456	24	5	TAACCGTAGGGGAACCTGCGGTTG	GATCACCTCCTTA	CCTTAAAGAA	-7.471	Z	A
GCA_000268205.1	Contig_AKNI01000009.1	766166	Escherichia coli EPEC C342-62	strain=C342-62	http://www.ncbi.nlm.nih.gov/Taxonomy/Browser/wwwtax.cgi?mode=Info&id=766166	Proteobacteria	Gammaproteobacteria	Escherichia coli	TRUE	+	331376	332905	332874	TAACCGTAGGGGAACCTGCGGTTG	GATCACCT	CCTTACCTTA	331376	332910	332874	24	5	TAACCGTAGGGGAACCTGCGGTTG	GATCACCTCCTTA	CCTTAAAGAA	-7.471	Z	A
GCA_000179095.1	Contig_ADWR01000036.1	796392	Escherichia coli MS 79-10	strain=MS 79-10	http://www.ncbi.nlm.nih.gov/Taxonomy/Browser/wwwtax.cgi?mode=Info&id=796392	Proteobacteria	Gammaproteobacteria	Escherichia coli	TRUE	+	45631	47160	47129	TAACCGTAGGGGAACCTGCGGTTG	GATCACCT	CCTTACCTTA	45631	47165	47129	24	5	TAACCGTAGGGGAACCTGCGGTTG	GATCACCTCCTTA	CCTTAAAGAA	-7.471	Z	A
GCA_000023665.1	Complete Genome_CP001665.1	866768	Escherichia coli 'BL21-Gold(DE3)pLysS AG'	strain=BL21-Gold(DE3)pLysS AG	http://www.ncbi.nlm.nih.gov/Taxonomy/Browser/wwwtax.cgi?mode=Info&id=866768	Proteobacteria	Gammaproteobacteria	Escherichia coli	TRUE	+	483879	485408	485377	TAACCGTAGGGGAACCTGCGGTTG	GATCACCT	CCTTACCTTA	483879	485413	485377	24	5	TAACCGTAGGGGAACCTGCGGTTG	GATCACCTCCTTA	CCTTAAAGAA	-7.471	Z	A
GCA_000249055.2	Contig_AIEV01000061.1	868133	Escherichia coli DEC1A	strain=DEC1A	http://www.ncbi.nlm.nih.gov/Taxonomy/Browser/wwwtax.cgi?mode=Info&id=868133	Proteobacteria	Gammaproteobacteria	Escherichia coli	TRUE	+	130	1659	1628	TAACCGTAGGGGAACCTGCGGTTG	GATCACCT	CCTTACCTTA	130	1664	1628	24	5	TAACCGTAGGGGAACCTGCGGTTG	GATCACCTCCTTA	CCTTAAAGAA	-7.471	Z	A
GCA_000249075.2	Contig_AIEW01000065.1	868134	Escherichia coli DEC1B	strain=DEC1B	http://www.ncbi.nlm.nih.gov/Taxonomy/Browser/wwwtax.cgi?mode=Info&id=868134	Proteobacteria	Gammaproteobacteria	Escherichia coli	TRUE	+	84	1613	1582	TAACCGTAGGGGAACCTGCGGTTG	GATCACCT	CCTTACCTTA	84	1618	1582	24	5	TAACCGTAGGGGAACCTGCGGTTG	GATCACCTCCTTA	CCTTAAAGAA	-7.471	Z	A
GCA_000249095.2	Contig_AIEX01000076.1	868135	Escherichia coli DEC1C	strain=DEC1C	http://www.ncbi.nlm.nih.gov/Taxonomy/Browser/wwwtax.cgi?mode=Info&id=868135	Proteobacteria	Gammaproteobacteria	Escherichia coli	TRUE	+	150	1677	1646	TAACCGTAGGGGAACCTGCGGTTG	GATCACCT	CCTTACCTTA	150	1682	1646	24	5	TAACCGTAGGGGAACCTGCGGTTG	GATCACCTCCTTA	CCTTAAAGAA	-7.471	Z	A
GCA_000249115.2	Contig_AIEY01000065.1	868136	Escherichia coli DEC1D	strain=DEC1D	http://www.ncbi.nlm.nih.gov/Taxonomy/Browser/wwwtax.cgi?mode=Info&id=868136	Proteobacteria	Gammaproteobacteria	Escherichia coli	TRUE	+	39082	40611	40580	TAACCGTAGGGGAACCTGCGGTTG	GATCACCT	CCTTACCTTA	39082	40616	40580	24	5	TAACCGTAGGGGAACCTGCGGTTG	GATCACCTCCTTA	CCTTAAAGAA	-7.471	Z	A
GCA_000249135.2	Contig_AIEZ01000036.1	868137	Escherichia coli DEC1E	strain=DEC1E	http://www.ncbi.nlm.nih.gov/Taxonomy/Browser/wwwtax.cgi?mode=Info&id=868137	Proteobacteria	Gammaproteobacteria	Escherichia coli	TRUE	+	30286	31815	31784	TAACCGTAGGGGAACCTGCGGTTG	GATCACCT	CCTTACCTTA	30286	31820	31784	24	5	TAACCGTAGGGGAACCTGCGGTTG	GATCACCTCCTTA	CCTTAAAGAA	-7.471	Z	A
GCA_000249155.2	Contig_AIFA01000068.1	868138	Escherichia coli DEC2A	strain=DEC2A	http://www.ncbi.nlm.nih.gov/Taxonomy/Browser/wwwtax.cgi?mode=Info&id=868138	Proteobacteria	Gammaproteobacteria	Escherichia coli	TRUE	+	158	1688	1657	TAACCGTAGGGGAACCTGCGGTTG	GATCACCT	CCTTACCTTA	158	1693	1657	24	5	TAACCGTAGGGGAACCTGCGGTTG	GATCACCTCCTTA	CCTTAAAGAA	-7.471	Z	A
GCA_000249175.2	Contig_AFJB01000040.1	868139	Escherichia coli DEC2B	strain=DEC2B	http://www.ncbi.nlm.nih.gov/Taxonomy/Browser/wwwtax.cgi?mode=Info&id=868139	Proteobacteria	Gammaproteobacteria	Escherichia coli	TRUE	+	78	1606	1575	TAACCGTAGGGGAACCTGCGGTTG	GATCACCT	CCTTACCTTA	78	1611	1575	24	5	TAACCGTAGGGGAACCTGCGGTTG	GATCACCTCCTTA	CCTTAAAGAA	-7.471	Z	A
GCA_000249195.2	Contig_AIFB01000071.1	868140	Escherichia coli DEC2C	strain=DEC2C	http://www.ncbi.nlm.nih.gov/Taxonomy/Browser/wwwtax.cgi?mode=Info&id=868140	Proteobacteria	Gammaproteobacteria	Escherichia coli	TRUE	+	47	1576	1545	TAACCGTAGGGGAACCTGCGGTTG	GATCACCT	CCTTACCTTA	47	1581	1545	24	5	TAACCGTAGGGGAACCTGCGGTTG	GATCACCTCCTTA	CCTTAAAGAA	-7.471	Z	A
GCA_000249215.2	Contig_AIFC01000043.1	868141	Escherichia coli DEC2D	strain=DEC2D	http://www.ncbi.nlm.nih.gov/Taxonomy/Browser/wwwtax.cgi?mode=Info&id=868141	Proteobacteria	Gammaproteobacteria	Escherichia coli	TRUE	+	38410	39939	39908	TAACCGTAGGGGAACCTGCGGTTG	GATCACCT	CCTTACCTTA	38410	39944	39908	24	5	TAACCGTAGGGGAACCTGCGGTTG	GATCACCTCCTTA	CCTTAAAGAA	-7.471	Z	A
GCA_000249235.2	Contig_AIFD01000051.1	868142	Escherichia coli DEC2E	strain=DEC2E	http://www.ncbi.nlm.nih.gov/Taxonomy/Browser/wwwtax.cgi?mode=Info&id=868142	Proteobacteria	Gammaproteobacteria	Escherichia coli	TRUE	+	140	1668	1637	TAACCGTAGGGGAACCTGCGGTTG	GATCACCT	CCTTACCTTA	140	1673	1637	24	5	TAACCGTAGGGGAACCTGCGGTTG	GATCACCTCCTTA	CCTTAAAGAA	-7.471	Z	A
GCA_000249255.2	Contig_AIFE01000061.1	868143	Escherichia coli DEC3A	strain=DEC3A	http://www.ncbi.nlm.nih.gov/Taxonomy/Browser/wwwtax.cgi?mode=Info&id=868143	Proteobacteria	Gammaproteobacteria	Escherichia coli	TRUE	+	517718	519247	519216	TAACCGTAGGGGAACCTGCGGTTG	GATCACCT	CCTTACCTTA	517718	519252	519216	24	5	TAACCGTAGGGGAACCTGCGGTTG	GATCACCTCCTTA	CCTTAAAGAA	-7.471	Z	A
GCA_000249275.2	Contig_AIFF01000060.1	868144	Escherichia coli DEC3B	strain=DEC3B	http://www.ncbi.nlm.nih.gov/Taxonomy/Browser/wwwtax.cgi?mode=Info&id=868144	Proteobacteria	Gammaproteobacteria	Escherichia coli	TRUE	+	173	1702	1671	TAACCGTAGGGGAACCTGCGGTTG	GATCACCT	CCTTACCTTA	173	1707	1671	24	5	TAACCGTAGGGGAACCTGCGGTTG	GATCACCTCCTTA	CCTTAAAGAA	-7.471	Z	A
GCA_000249295.2	Contig_AIFG01000071.1	868145	Escherichia coli DEC3C	strain=DEC3C	http://www.ncbi.nlm.nih.gov/Taxonomy/Browser/wwwtax.cgi?mode=Info&id=868145	Proteobacteria	Gammaproteobacteria	Escherichia coli	TRUE	+	26554	28083	28052	TAACCGTAGGGGAACCTGCGGTTG	GATCACCT	CCTTACCTTA	26554	28088	28052	24	5	TAACCGTAGGGGAACCTGCGGTTG	GATCACCTCCTTA	CCTTAAAGAA	-7.471	Z	A
GCA_000249315.2	Contig_AIFH01000096.1	868146	Escherichia coli DEC3D	strain=DEC3D	http://www.ncbi.nlm.nih.gov/Taxonomy/Browser/wwwtax.cgi?mode=Info&id=868146	Proteobacteria	Gammaproteobacteria	Escherichia coli	TRUE	+	31136	32665	32634	TAACCGTAGGGGAACCTGCGGTTG	GATCACCT	CCTTACCTTA	31136	32670	32634	24	5	TAACCGTAGGGGAACCTGCGGTTG	GATCACCTCCTTA	CCTTAAAGAA	-7.471	Z	A
GCA_000249335.2	Contig_AIFI01000083.1	868147	Escherichia coli DEC3E	strain=DEC3E	http://www.ncbi.nlm.nih.gov/Taxonomy/Browser/wwwtax.cgi?mode=Info&id=868147	Proteobacteria	Gammaproteobacteria	Escherichia coli	TRUE	+	47299	48828	48797	TAACCGTAGGGGAACCTGCGGTTG	GATCACCT	CCTTACCTTA	47299	48833	48797	24	5	TAACCGTAGGGGAACCTGCGGTTG	GATCACCTCCTTA	CCTTAAAGAA	-7.471	Z	A
GCA_000249355.2	Contig_AIFJ01000091.1	868148	Escherichia coli DEC3F	strain=DEC3F	http://www.ncbi.nlm.nih.gov/Taxonomy/Browser/wwwtax.cgi?mode=Info&id=868148	Proteobacteria	Gammaproteobacteria	Escherichia coli	TRUE	+	31081	32610	32579	TAACCGTAGGGGAACCTGCGGTTG	GATCACCT	CCTTACCTTA	31081	32615	32579	24	5	TAACCGTAGGGGAACCTGCGGTTG	GATCACCTCCTTA	CCTTAAAGAA	-7.471	Z	A
GCA_000249375.2	Contig_AIFK01000050.1	868149	Escherichia coli DEC4A	strain=DEC4A	http://www.ncbi.nlm.nih.gov/Taxonomy/Browser/wwwtax.cgi?mode=Info&id=868149	Proteobacteria	Gammaproteobacteria	Escherichia coli	TRUE	+	74267	75796	75765	TAACCGTAGGGGAACCTGCGGTTG	GATCACCT	CCTTACCTTA	74267	75801	75765	24	5	TAACCGTAGGGGAACCTGCGGTTG	GATCACCTCCTTA	CCTTAAAGAA	-7.471	Z	A
GCA_000249395.2	Contig_AIFL01000074.1	868150	Escherichia coli DEC4B	strain=DEC4B	http://www.ncbi.nlm.nih.gov/Taxonomy/Browser/wwwtax.cgi?mode=Info&id=868150	Proteobacteria	Gammaproteobacteria	Escherichia coli	TRUE	+	31090	32619	32588	TAACCGTAGGGGAACCTGCGGTTG	GATCACCT	CCTTACCTTA	31090	32624	32588	24	5	TAACCGTAGGGGAACCTGCGGTTG	GATCACCTCCTTA	CCTTAAAGAA	-7.471	Z	A
GCA_000249415.2	Contig_AIFM01000055.1	868151	Escherichia coli DEC4C	strain=DEC4C	http://www.ncbi.nlm.nih.gov/Taxonomy/Browser/wwwtax.cgi?mode=Info&id=868151	Proteobacteria	Gammaproteobacteria	Escherichia coli	TRUE	+	91	1619	1588	TAACCGTAGGGGAACCTGCGGTTG	GATCACCT	CCTTACCTTA	91	1624	1588	24	5	TAACCGTAGGGGAACCTGCGGTTG	GATCACCTCCTTA	CCTTAAAGAA	-7.471	Z	A
GCA_000249435.2	Contig_AIFN01000079.1	868152	Escherichia coli DEC4D	strain=DEC4D	http://www.ncbi.nlm.nih.gov/Taxonomy/Browser/wwwtax.cgi?mode=Info&id=868152	Proteobacteria	Gammaproteobacteria	Escherichia coli	TRUE	+	614775	616304	616273	TAACCGTAGGGGAACCTGCGGTTG	GATCACCT	CCTTACCTTA	614775	616309	616273	24	5	TAACCGTAGGGGAACCTGCGGTTG	GATCACCTCCTTA	CCTTAAAGAA	-7.471	Z	A
GCA_000249455.2	Contig_AIFO01000060.1	868153	Escherichia coli DEC4E	strain=DEC4E	http://www.ncbi.nlm.nih.gov/Taxonomy/Browser/wwwtax.cgi?mode=Info&id=868153	Proteobacteria	Gammaproteobacteria	Escherichia coli	TRUE	+	43655	45184	45153	TAACCGTAGGGGAACCTGCGGTTG	GATCACCT	CCTTACCTTA	43655	45189	45153	24	5	TAACCGTAGGGGAACCTGCGGTTG	GATCACCTCCTTA	CCTTAAAGAA	-7.471	Z	A
GCA_000249475.2	Contig_AIFP01000072.1	868154	Escherichia coli DEC4F	strain=DEC4F	http://www.ncbi.nlm.nih.gov/Taxonomy/Browser/wwwtax.cgi?mode=Info&id=868154	Proteobacteria	Gammaproteobacteria	Escherichia coli	TRUE	+	29691	31220	31189	TAACCGTAGGGGAACCTGCGGTTG	GATCACCT	CCTTACCTTA	29691	31225	31189	24	5	TAACCGTAGGGGAACCTGCGGTTG	GATCACCTCCTTA	CCTTAAAGAA	-7.471	Z	A
GCA_000249495.2	Contig_AIFQ01000033.1	868155	Escherichia coli DEC5A	strain=DEC5A	http://www.ncbi.nlm.nih.gov/Taxonomy/Browser/wwwtax.cgi?mode=Info&id=868155	Proteobacteria	Gammaproteobacteria	Escherichia coli	TRUE	+	46031	47560	47529	TAACCGTAGGGGAACCTGCGGTTG	GATCACCT	CCTTACCTTA	46031	47565	47529	24	5	TAACCGTAGGGGAACCTGCGGTTG	GATCACCTCCTTA	CCTTAAAGAA	-7.471	Z	A
GCA_000249515.2	Contig_AIFR01000071.1	868156	Escherichia coli DEC5B	strain=DEC5B	http://www.ncbi.nlm.nih.gov/Taxonomy/Browser/wwwtax.cgi?mode=Info&id=868156	Proteobacteria	Gammaproteobacteria	Escherichia coli	TRUE	+	31062	32590	32559	TAACCGTAGGGGAACCTGCGGTTG	GATCACCT	CCTTACCTTA	31062	32595	32559	24	5	TAACCGTAGGGGAACCTGCGGTTG	GATCACCTCCTTA	CCTTAAAGAA	-7.471	Z	A
GCA_000249535.2	Contig_AIFS01000051.1	868157	Escherichia coli DEC5C	strain=DEC5C	http://www.ncbi.nlm.nih.gov/Taxonomy/Browser/wwwtax.cgi?mode=Info&id=868157	Proteobacteria	Gammaproteobacteria	Escherichia coli	TRUE	+	36159	37688	37657	TAACCGTAGGGGAACCTGCGGTTG	GATCACCT	CCTTACCTTA	36159	37693	37657	24	5	TAACCGTAGGGGAACCTGCGGTTG	GATCACCTCCTTA	CCTTAAAGAA	-7.471	Z	A
GCA_000249555.2	Contig_AIFT01000037.1	868158	Escherichia coli DEC5D	strain=DEC5D	http://www.ncbi.nlm.nih.gov/Taxonomy/Browser/wwwtax.cgi?mode=Info&id=868158	Proteobacteria	Gammaproteobacteria	Escherichia coli	TRUE	+	94023	95553	95522	TAACCGTAGGGGAACCTGCGGTTG	GATCACCT	CCTTACCTTA	94023	95558	95522	24	5	TAACCGTAGGGGAACCTGCGGTTG	GATCACCTCCTTA	CCTTAAAGAA	-7.471	Z	A
GCA_000249575.2	Contig_AIFU01000027.1	868159	Escherichia coli DEC5E	strain=DEC5E	http://www.ncbi.nlm.nih.gov/Taxonomy/Browser/wwwtax.cgi?mode=Info&id=868159	Proteobacteria	Gammaproteobacteria	Escherichia coli	TRUE	+	734103	735632	735601	TAACCGTAGGGGAACCTGCGGTTG	GATCACCT	CCTTACCTTA	734103	735637	735601	24	5	TAACCGTAGGGGAACCTGCGGTTG	GATCACCTCCTTA	CCTTAAAGAA	-7.471	Z	A
GCA_000249595.2	Contig_AIFV01000039.1	868160	Escherichia coli DEC6A	strain=DEC6A	http://www.ncbi.nlm.nih.gov/Taxonomy/Browser/wwwtax.cgi?mode=Info&id=868160	Proteobacteria	Gammaproteobacteria	Escherichia coli	TRUE	+	150	1679	1648	TAACCGTAGGGGAACCTGCGGTTG	GATCACCT	CCTTACCTTA	150	1684	1648	24	5	TAACCGTAGGGGAACCTGCGGTTG	GATCACCTCCTTA	CCTTAAAGAA	-7.471	Z	A
GCA_000249615.2	Contig_AIFW01000048.1	868161	Escherichia coli DEC6B	strain=DEC6B	http://www.ncbi.nlm.nih.gov/Taxonomy/Browser/wwwtax.cgi?mode=Info&id=868161	Proteobacteria	Gammaproteobacteria	Escherichia coli	TRUE	+	155	1684	1653	TAACCGTAGGGGAACCTGCGGTTG	GATCACCT	CCTTACCTTA	155	1689	1653	24	5	TAACCGTAGGGGAACCTGCGGTTG	GATCACCTCCTTA	CCTTAAAGAA	-7.471	Z	A
GCA_000249635.2	Contig_AIFX01000070.1	868162	Escherichia coli DEC6C	strain=DEC6C	http://www.ncbi.nlm.nih.gov/Taxonomy/Browser/wwwtax.cgi?mode=Info&id=868162	Proteobacteria	Gammaproteobacteria	Escherichia coli	TRUE	+	39507	41035	41004	TAACCGTAGGGGAACCTGCGGTTG	GATCACCT	CCTTACCTTA	39507	41040	41004	24	5	TAACCGTAGGGGAACCTGCGGTTG	GATCACCTCCTTA	CCTTAAAGAA	-7.471	Z	A
GCA_000249655.2	Contig_AIFY01000056.1	868163	Escherichia coli DEC6D	strain=DEC6D	http://www.ncbi.nlm.nih.gov/Taxonomy/Browser/wwwtax.cgi?mode=Info&id=868163	Proteobacteria	Gammaproteobacteria	Escherichia coli	TRUE	+	40192	41721	41690	TAACCGTAGGGGAACCTGCGGTTG	GATCACCT	CCTTACCTTA	40192	41726	41690	24	5	TAACCGTAGGGGAACCTGCGGTTG	GATCACCTCCTTA	CCTTAAAGAA	-7.471	Z	A
GCA_000249675.2	Contig_AIFZ01000040.1	868164	Escherichia coli DEC6E	strain=DEC6E	http://www.ncbi.nlm.nih.gov/Taxonomy/Browser/wwwtax.cgi?mode=Info&id=868164	Proteobacteria	Gammaproteobacteria	Escherichia coli	TRUE	+	60	1593	1562	TAACCGTAGGGGAACCTGCGGTTG	GATCACCT	CCTTACCTTA	60	1598	1562	24	5	TAACCGTAGGGGAACCTGCGGTTG	GATCACCTCCTTA	CCTTAAAGAA	-7.471	Z	A
GCA_000249695.2	Contig_AIGA01000062.1	868165	Escherichia coli DEC7A	strain=DEC7A	http://www.ncbi.nlm.nih.gov/Taxonomy/Browser/wwwtax.cgi?mode=Info&id=868165	Proteobacteria	Gammaproteobacteria	Escherichia coli	TRUE	+	134	1666	1635	TAACCGTAGGGGAACCTGCGGTTG	GATCACCT	CCTTACCTTA	134	1671	1635	24	5	TAACCGTAGGGGAACCTGCGGTTG	GATCACCTCCTTA	CCTTAAAGAA	-7.471	Z	A
GCA_000249715.2	Contig_AIGB01000040.1	868166	Escherichia coli DEC7B	strain=DEC7B	http://www.ncbi.nlm.nih.gov/Taxonomy/Browser/wwwtax.cgi?mode=Info&id=868166	Proteobacteria	Gammaproteobacteria	Escherichia coli	TRUE	+	31356	32884	32853	TAACCGTAGGGGAACCTGCGGTTG	GATCACCT	CCTTACCTTA	31356	32889	32853	24	5	TAACCGTAGGGGAACCTGCGGTTG	GATCACCTCCTTA	CCTTAAAGAA	-7.471	Z	A
GCA_000249735.2	Contig_AIGC01000027.1	868167	Escherichia coli DEC7C	strain=DEC7C	http://www.ncbi.nlm.nih.gov/Taxonomy/Browser/wwwtax.cgi?mode=Info&id=868167	Proteobacteria	Gammaproteobacteria	Escherichia coli	TRUE	+	117	1647	1616	TAACCGTAGGGGAACCTGCGGTTG	GATCACCT	CCTTACCTTA	117	1652	1616	24	5	TAACCGTAGGGGAACCTGCGGTTG	GATCACCTCCTTA	CCTTAAAGAA	-7.471	Z	A
GCA_000249755.2	Contig_AIGD01000029.1	868168	Escherichia coli DEC7D	strain=DEC7D	http://www.ncbi.nlm.nih.gov/Taxonomy/Browser/wwwtax.cgi?mode=Info&id=868168	Proteobacteria	Gammaproteobacteria	Escherichia coli	TRUE	+	31402	32931	32900	TAACCGTAGGGGAACCTGCGGTTG	GATCACCT	CCTTACCTTA	31402	32936	32900	24	5	TAACCGTAGGGGAACCTGCGGTTG	GATCACCTCCTTA	CCTTAAAGAA	-7.471	Z	A
GCA_000249775.2	Contig_AIGE01000039.1	868169	Escherichia coli DEC7E	strain=DEC7E	http://www.ncbi.nlm.nih.gov/Taxonomy/Browser/wwwtax.cgi?mode=Info&id=868169	Proteobacteria	Gammaproteobacteria	Escherichia coli	TRUE	+	40000	41528	41497	TAACCGTAGGGGAACCTGCGGTTG	GATCACCT	CCTTACCTTA	40000	41533	41497	24	5	TAACCGTAGGGGAACCTGCGGTTG	GATCACCTCCTTA	CCTTAAAGAA	-7.471	Z	A
GCA_000249795.2	Contig_AIGF01000069.1	868170	Escherichia coli DEC8A	strain=DEC8A	http://www.ncbi.nlm.nih.gov/Taxonomy/Browser/wwwtax.cgi?mode=Info&id=868170	Proteobacteria	Gammaproteobacteria	Escherichia coli	TRUE	+	10109	11638	11607	TAACCGTAGGGGAACCTGCGGTTG	GATCACCT	CCTTACCTTA	10109	11643	11607	24	5	TAACCGTAGGGGAACCTGCGGTTG	GATCACCTCCTTA	CCTTAAAGAA	-7.471	Z	A
GCA_000249815.2	Contig_AIGG01000096.1	868171	Escherichia coli DEC8B	strain=DEC8B	http://www.ncbi.nlm.nih.gov/Taxonomy/Browser/wwwtax.cgi?mode=Info&id=868171	Proteobacteria	Gammaproteobacteria	Escherichia coli	TRUE	+	34032	35561	35530	TAACCGTAGGGGAACCTGCGGTTG	GATCACCT	CCTTACCTTA	34032	35566	35530	24	5	TAACCGTAGGGGAACCTGCGGTTG	GATCACCTCCTTA	CCTTAAAGAA	-7.471	Z	A
GCA_000249835.2	Contig_AIGH01000074.1	868172	Escherichia coli DEC8C	strain=DEC8C	http://www.ncbi.nlm.nih.gov/Taxonomy/Browser/wwwtax.cgi?mode=Info&id=868172	Proteobacteria	Gammaproteobacteria	Escherichia coli	TRUE	+	173	1701	1670	TAACCGTAGGGGAACCTGCGGTTG	GATCACCT	CCTTACCTTA	173	1706	1670	24	5	TAACCGTAGGGGAACCTGCGGTTG	GATCACCTCCTTA	CCTTAAAGAA	-7.471	Z	A
GCA_000249855.2	Contig_AIGI01000052.1	868173	Escherichia coli DEC8D	strain=DEC8D	http://www.ncbi.nlm.nih.gov/Taxonomy/Browser/wwwtax.cgi?mode=Info&id=868173	Proteobacteria	Gammaproteobacteria	Escherichia coli	TRUE	+	103	1631	1600	TAACCGTAGGGGAACCTGCGGTTG	GATCACCT	CCTTACCTTA	103	1636	1600	24	5	TAACCGTAGGGGAACCTGCGGTTG	GATCACCTCCTTA	CCTTAAAGAA	-7.471	Z	A
GCA_000249875.2	Contig_AIGJ01000066.1	868174	Escherichia coli DEC8E	strain=DEC8E	http://www.ncbi.nlm.nih.gov/Taxonomy/Browser/wwwtax.cgi?mode=Info&id=868174	Proteobacteria	Gammaproteobacteria	Escherichia coli	TRUE	+	137397	138924	138893	TAACCGTAGGGGAACCTGCGGTTG	GATCACCT	CCTTACCTTA	137397	138929	138893	24	5	TAACCGTAGGGGAACCTGCGGTTG	GATCACCTCCTTA	CCTTAAAGAA	-7.471	Z	A
GCA_000249895.2	Contig_AIGK01000072.1	868175	Escherichia coli DEC9A	strain=DEC9A	http://www.ncbi.nlm.nih.gov/Taxonomy/Browser/wwwtax.cgi?mode=Info&id=868175	Proteobacteria	Gammaproteobacteria	Escherichia coli	TRUE	+	91	1621	1590	TAACCGTAGGGGAACCTGCGGTTG	GATCACCT	CCTTACCTTA	91	1626	1590	24	5	TAACCGTAGGGGAACCTGCGGTTG	GATCACCTCCTTA	CCTTAAAGAA	-7.471	Z	A
GCA_000249915.2	Contig_AIGL01000060.1	868176	Escherichia coli DEC9B	strain=DEC9B	http://www.ncbi.nlm.nih.gov/Taxonomy/Browser/wwwtax.cgi?mode=Info&id=868176	Proteobacteria	Gammaproteobacteria	Escherichia coli	TRUE	+	31338	32867	32836	TAACCGTAGGGGAACCTGCGGTTG	GATCACCT	CCTTACCTTA	31338	32872	32836	24	5	TAACCGTAGGGGAACCTGCGGTTG	GATCACCTCCTTA	CCTTAAAGAA	-7.471	Z	A
GCA_000249935.2	Contig_AIGM01000056.1	868177	Escherichia coli DEC9C	strain=DEC9C	http://www.ncbi.nlm.nih.gov/Taxonomy/Browser/wwwtax.cgi?mode=Info&id=868177	Proteobacteria	Gammaproteobacteria	Escherichia coli	TRUE	+	31374	32904	32873	TAACCGTAGGGGAACCTGCGGTTG	GATCACCT	CCTTACCTTA	31374	32909	32873	24	5	TAACCGTAGGGGAACCTGCGGTTG	GATCACCTCCTTA	CCTTAAAGAA	-7.471	Z	A
GCA_000249955.2	Contig_AIGN01000063.1	868178	Escherichia coli DEC9D	strain=DEC9D	http://www.ncbi.nlm.nih.gov/Taxonomy/Browser/wwwtax.cgi?mode=Info&id=868178	Proteobacteria	Gammaproteobacteria	Escherichia coli	TRUE	+	355	1886	1855	TAACCGTAGGGGAACCTGCGGTTG	GATCACCT	CCTTACCTTA	355	1891	1855	24	5	TAACCGTAGGGGAACCTGCGGTTG	GATCACCTCCTTA	CCTTAAAGAA	-7.471	Z	A
GCA_000249975.2	Contig_AIGO01000059.1	868179	Escherichia coli DEC9E	strain=DEC9E	http://www.ncbi.nlm.nih.gov/Taxonomy/Browser/wwwtax.cgi?mode=Info&id=868179	Proteobacteria	Gammaproteobacteria	Escherichia coli	TRUE	+	96728	98257	98226	TAACCGTAGGGGAACCTGCGGTTG	GATCACCT	CCTTACCTTA	96728	98262	98226	24	5	TAACCGTAGGGGAACCTGCGGTTG	GATCACCTCCTTA	CCTTAAAGAA	-7.471	Z	A
GCA_000249995.2	Contig_AIGP01000059.1	868180	Escherichia coli DEC10A	strain=DEC10A	http://www.ncbi.nlm.nih.gov/Taxonomy/Browser/wwwtax.cgi?mode=Info&id=868180	Proteobacteria	Gammaproteobacteria	Escherichia coli	TRUE	+	41069	42595	42564	TAACCGTAGGGGAACCTGCGGTTG	GATCACCT	CCTTACCTTA	41069	42600	42564	24	5	TAACCGTAGGGGAACCTGCGGTTG	GATCACCTCCTTA	CCTTAAAGAA	-7.471	Z	A
GCA_000250015.2	Contig_AIGQ01000074.1	868181	Escherichia coli DEC10B	strain=DEC10B	http://www.ncbi.nlm.nih.gov/Taxonomy/Browser/wwwtax.cgi?mode=Info&id=868181	Proteobacteria	Gammaproteobacteria	Escherichia coli	TRUE	+	26660	28188	28157	TAACCGTAGGGGAACCTGCGGTTG	GATCACCT	CCTTACCTTA	26660	28193	28157	24	5	TAACCGTAGGGGAACCTGCGGTTG	GATCACCTCCTTA	CCTTAAAGAA	-7.471	Z	A
GCA_000250035.2	Contig_AIGR01000057.1	868182	Escherichia coli DEC10C	strain=DEC10C	http://www.ncbi.nlm.nih.gov/Taxonomy/Browser/wwwtax.cgi?mode=Info&id=868182	Proteobacteria	Gammaproteobacteria	Escherichia coli	TRUE	+	330797	332324	332293	TAACCGTAGGGGAACCTGCGGTTG	GATCACCT	CCTTACCTTA	330797	332329	332293	24	5	TAACCGTAGGGGAACCTGCGGTTG	GATCACCTCCTTA	CCTTAAAGAA	-7.471	Z	A
GCA_000250055.2	Contig_AIGS01000054.1	868183	Escherichia coli DEC10D	strain=DEC10D	http://www.ncbi.nlm.nih.gov/Taxonomy/Browser/wwwtax.cgi?mode=Info&id=868183	Proteobacteria	Gammaproteobacteria	Escherichia coli	TRUE	+	123	1651	1620	TAACCGTAGGGGAACCTGCGGTTG	GATCACCT	CCTTACCTTA	123	1656	1620	24	5	TAACCGTAGGGGAACCTGCGGTTG	GATCACCTCCTTA	CCTTAAAGAA	-7.471	Z	A
GCA_000250075.2	Contig_AIGT01000040.1	868184	Escherichia coli DEC10E	strain=DEC10E	http://www.ncbi.nlm.nih.gov/Taxonomy/Browser/wwwtax.cgi?mode=Info&id=868184	Proteobacteria	Gammaproteobacteria	Escherichia coli	TRUE	+	31355	32884	32853	TAACCGTAGGGGAACCTGCGGTTG	GATCACCT	CCTTACCTTA	31355	32889	32853	24	5	TAACCGTAGGGGAACCTGCGGTTG	GATCACCTCCTTA	CCTTAAAGAA	-7.471	Z	A
GCA_000250095.2	Contig_AIGU01000071.1	868185	Escherichia coli DEC10F	strain=DEC10F	http://www.ncbi.nlm.nih.gov/Taxonomy/Browser/wwwtax.cgi?mode=Info&id=868185	Proteobacteria	Gammaproteobacteria	Escherichia coli	TRUE	+	31281	32810	32779	TAACCGTAGGGGAACCTGCGGTTG	GATCACCT	CCTTACCTTA	31281	32815	32779	24	5	TAACCGTAGGGGAACCTGCGGTTG	GATCACCTCCTTA	CCTTAAAGAA	-7.471	Z	A
GCA_000250115.2	Contig_AIGV01000055.1	868186	Escherichia coli DEC11A	strain=DEC11A	http://www.ncbi.nlm.nih.gov/Taxonomy/Browser/wwwtax.cgi?mode=Info&id=868186	Proteobacteria	Gammaproteobacteria	Escherichia coli	TRUE	+	30358	31889	31858	TAACCGTAGGGGAACCTGCGGTTG	GATCACCT	CCTTACCTTA	30358	31894	31858	24	5	TAACCGTAGGGGAACCTGCGGTTG	GATCACCTCCTTA	CCTTAAAGAA	-7.471	Z	A
GCA_000250135.2	Contig_AIGW01000046.1	868187	Escherichia coli DEC11B	strain=DEC11B	http://www.ncbi.nlm.nih.gov/Taxonomy/Browser/wwwtax.cgi?mode=Info&id=868187	Proteobacteria	Gammaproteobacteria	Escherichia coli	TRUE	+	30423	31952	31921	TAACCGTAGGGGAACCTGCGGTTG	GATCACCT	CCTTACCTTA	30423	31957	31921	24	5	TAACCGTAGGGGAACCTGCGGTTG	GATCACCTCCTTA	CCTTAAAGAA	-7.471	Z	A
GCA_000250155.2	Contig_AIGX01000041.1	868188	Escherichia coli DEC11C	strain=DEC11C	http://www.ncbi.nlm.nih.gov/Taxonomy/Browser/wwwtax.cgi?mode=Info&id=868188	Proteobacteria	Gammaproteobacteria	Escherichia coli	TRUE	+	112	1643	1612	TAACCGTAGGGGAACCTGCGGTTG	GATCACCT	CCTTACCTTA	112	1648	1612	24	5	TAACCGTAGGGGAACCTGCGGTTG	GATCACCTCCTTA	CCTTAAAGAA	-7.471	Z	A
GCA_000250175.2	Contig_AIGY01000054.1	868189	Escherichia coli DEC11D	strain=DEC11D	http://www.ncbi.nlm.nih.gov/Taxonomy/Browser/wwwtax.cgi?mode=Info&id=868189	Proteobacteria	Gammaproteobacteria	Escherichia coli	TRUE	+	195	1722	1691	TAACCGTAGGGGAACCTGCGGTTG	GATCACCT	CCTTACCTTA	195	1727	1691	24	5	TAACCGTAGGGGAACCTGCGGTTG	GATCACCTCCTTA	CCTTAAAGAA	-7.471	Z	A
GCA_000250195.2	Contig_AIGZ01000029.1	868190	Escherichia coli DEC11E	strain=DEC11E	http://www.ncbi.nlm.nih.gov/Taxonomy/Browser/wwwtax.cgi?mode=Info&id=868190	Proteobacteria	Gammaproteobacteria	Escherichia coli	TRUE	+	82	1608	1577	TAACCGTAGGGGAACCTGCGGTTG	GATCACCT	CCTTACCTTA	82	1613	1577	24	5	TAACCGTAGGGGAACCTGCGGTTG	GATCACCTCCTTA	CCTTAAAGAA	-7.471	Z	A
GCA_000250215.2	Contig_AIHA01000043.1	868191	Escherichia coli DEC12A	strain=DEC12A	http://www.ncbi.nlm.nih.gov/Taxonomy/Browser/wwwtax.cgi?mode=Info&id=868191	Proteobacteria	Gammaproteobacteria	Escherichia coli	TRUE	+	77	1606	1575	TAACCGTAGGGGAACCTGCGGTTG	GATCACCT	CCTTACCTTA	77	1611	1575	24	5	TAACCGTAGGGGAACCTGCGGTTG	GATCACCTCCTTA	CCTTAAAGAA	-7.471	Z	A
GCA_000250235.2	Contig_AIHB01000073.1	868192	Escherichia coli DEC12B	strain=DEC12B	http://www.ncbi.nlm.nih.gov/Taxonomy/Browser/wwwtax.cgi?mode=Info&id=868192	Proteobacteria	Gammaproteobacteria	Escherichia coli	TRUE	+	35	1562	1531	TAACCGTAGGGGAACCTGCGGTTG	GATCACCT	CCTTACCTTA	35	1567	1531	24	5	TAACCGTAGGGGAACCTGCGGTTG	GATCACCTCCTTA	CCTTAAAGAA	-7.471	Z	A
GCA_000250255.2	Contig_AIHC01000086.1	868193	Escherichia coli DEC12C	strain=DEC12C	http://www.ncbi.nlm.nih.gov/Taxonomy/Browser/wwwtax.cgi?mode=Info&id=868193	Proteobacteria	Gammaproteobacteria	Escherichia coli	TRUE	+	30413	31942	31911	TAACCGTAGGGGAACCTGCGGTTG	GATCACCT	CCTTACCTTA	30413	31947	31911	24	5	TAACCGTAGGGGAACCTGCGGTTG	GATCACCTCCTTA	CCTTAAAGAA	-7.471	Z	A
GCA_000250275.2	Contig_AIHD01000078.1	868194	Escherichia coli DEC12D	strain=DEC12D	http://www.ncbi.nlm.nih.gov/Taxonomy/Browser/wwwtax.cgi?mode=Info&id=868194	Proteobacteria	Gammaproteobacteria	Escherichia coli	TRUE	+	150	1679	1648	TAACCGTAGGGGAACCTGCGGTTG	GATCACCT	CCTTACCTTA	150	1684	1648	24	5	TAACCGTAGGGGAACCTGCGGTTG	GATCACCTCCTTA	CCTTAAAGAA	-7.471	Z	A
GCA_000250295.2	Contig_AIHE01000045.1	868195	Escherichia coli DEC12E	strain=DEC12E	http://www.ncbi.nlm.nih.gov/Taxonomy/Browser/wwwtax.cgi?mode=Info&id=868195	Proteobacteria	Gammaproteobacteria	Escherichia coli	TRUE	+	40380	41910	41879	TAACCGTAGGGGAACCTGCGGTTG	GATCACCT	CCTTACCTTA	40380	41915	41879	24	5	TAACCGTAGGGGAACCTGCGGTTG	GATCACCTCCTTA	CCTTAAAGAA	-7.471	Z	A
GCA_000250315.2	Contig_AIHF01000034.1	868196	Escherichia coli DEC13A	strain=DEC13A	http://www.ncbi.nlm.nih.gov/Taxonomy/Browser/wwwtax.cgi?mode=Info&id=868196	Proteobacteria	Gammaproteobacteria	Escherichia coli	TRUE	+	8043	9572	9541	TAACCGTAGGGGAACCTGCGGTTG	GATCACCT	CCTTACCTTA	8043	9577	9541	24	5	TAACCGTAGGGGAACCTGCGGTTG	GATCACCTCCTTA	CCTTAAAGAA	-7.471	Z	A
GCA_000250335.2	Contig_AIHG01000036.1	868197	Escherichia coli DEC13B	strain=DEC13B	http://www.ncbi.nlm.nih.gov/Taxonomy/Browser/wwwtax.cgi?mode=Info&id=868197	Proteobacteria	Gammaproteobacteria	Escherichia coli	TRUE	+	148	1677	1646	TAACCGTAGGGGAACCTGCGGTTG	GATCACCT	CCTTACCTTA	148	1682	1646	24	5	TAACCGTAGGGGAACCTGCGGTTG	GATCACCTCCTTA	CCTTAAAGAA	-7.471	Z	A
GCA_000250355.2	Contig_AIHH01000063.1	868198	Escherichia coli DEC13C	strain=DEC13C	http://www.ncbi.nlm.nih.gov/Taxonomy/Browser/wwwtax.cgi?mode=Info&id=868198	Proteobacteria	Gammaproteobacteria	Escherichia coli	TRUE	+	27275	28806	28775	TAACCGTAGGGGAACCTGCGGTTG	GATCACCT	CCTTACCTTA	27275	28811	28775	24	5	TAACCGTAGGGGAACCTGCGGTTG	GATCACCTCCTTA	CCTTAAAGAA	-7.471	Z	A
GCA_000250375.2	Contig_AIHI01000033.1	868199	Escherichia coli DEC13D	strain=DEC13D	http://www.ncbi.nlm.nih.gov/Taxonomy/Browser/wwwtax.cgi?mode=Info&id=868199	Proteobacteria	Gammaproteobacteria	Escherichia coli	TRUE	+	31261	32791	32760	TAACCGTAGGGGAACCTGCGGTTG	GATCACCT	CCTTACCTTA	31261	32796	32760	24	5	TAACCGTAGGGGAACCTGCGGTTG	GATCACCTCCTTA	CCTTAAAGAA	-7.471	Z	A
GCA_000250395.2	Contig_AIHJ01000051.1	868200	Escherichia coli DEC13E	strain=DEC13E	http://www.ncbi.nlm.nih.gov/Taxonomy/Browser/wwwtax.cgi?mode=Info&id=868200	Proteobacteria	Gammaproteobacteria	Escherichia coli	TRUE	+	20	1549	1518	TAACCGTAGGGGAACCTGCGGTTG	GATCACCT	CCTTACCTTA	20	1554	1518	24	5	TAACCGTAGGGGAACCTGCGGTTG	GATCACCTCCTTA	CCTTAAAGAA	-7.471	Z	A
GCA_000250415.2	Contig_AIHK01000036.1	868201	Escherichia coli DEC14A	strain=DEC14A	http://www.ncbi.nlm.nih.gov/Taxonomy/Browser/wwwtax.cgi?mode=Info&id=868201	Proteobacteria	Gammaproteobacteria	Escherichia coli	TRUE	+	40148	41677	41646	TAACCGTAGGGGAACCTGCGGTTG	GATCACCT	CCTTACCTTA	40148	41682	41646	24	5	TAACCGTAGGGGAACCTGCGGTTG	GATCACCTCCTTA	CCTTAAAGAA	-7.471	Z	A
GCA_000250435.2	Contig_AIHL01000080.1	868202	Escherichia coli DEC14B	strain=DEC14B	http://www.ncbi.nlm.nih.gov/Taxonomy/Browser/wwwtax.cgi?mode=Info&id=868202	Proteobacteria	Gammaproteobacteria	Escherichia coli	TRUE	+	578	2107	2076	TAACCGTAGGGGAACCTGCGGTTG	GATCACCT	CCTTACCTTA	578	2112	2076	24	5	TAACCGTAGGGGAACCTGCGGTTG	GATCACCTCCTTA	CCTTAAAGAA	-7.471	Z	A
GCA_000250455.2	Contig_AIHM01000070.1	868203	Escherichia coli DEC14C	strain=DEC14C	http://www.ncbi.nlm.nih.gov/Taxonomy/Browser/wwwtax.cgi?mode=Info&id=868203	Proteobacteria	Gammaproteobacteria	Escherichia coli	TRUE	+	41645	43171	43140	TAACCGTAGGGGAACCTGCGGTTG	GATCACCT	CCTTACCTTA	41645	43176	43140	24	5	TAACCGTAGGGGAACCTGCGGTTG	GATCACCTCCTTA	CCTTAAAGAA	-7.471	Z	A
GCA_000250475.2	Contig_AIHN01000063.1	868204	Escherichia coli DEC14D	strain=DEC14D	http://www.ncbi.nlm.nih.gov/Taxonomy/Browser/wwwtax.cgi?mode=Info&id=868204	Proteobacteria	Gammaproteobacteria	Escherichia coli	TRUE	+	83410	84939	84908	TAACCGTAGGGGAACCTGCGGTTG	GATCACCT	CCTTACCTTA	83410	84944	84908	24	5	TAACCGTAGGGGAACCTGCGGTTG	GATCACCTCCTTA	CCTTAAAGAA	-7.471	Z	A
GCA_000250495.2	Contig_AIHO01000058.1	868206	Escherichia coli DEC15A	strain=DEC15A	http://www.ncbi.nlm.nih.gov/Taxonomy/Browser/wwwtax.cgi?mode=Info&id=868206	Proteobacteria	Gammaproteobacteria	Escherichia coli	TRUE	+	31267	32796	32765	TAACCGTAGGGGAACCTGCGGTTG	GATCACCT	CCTTACCTTA	31267	32801	32765	24	5	TAACCGTAGGGGAACCTGCGGTTG	GATCACCTCCTTA	CCTTAAAGAA	-7.471	Z	A
GCA_000250515.2	Contig_AIHP01000034.1	868207	Escherichia coli DEC15B	strain=DEC15B	http://www.ncbi.nlm.nih.gov/Taxonomy/Browser/wwwtax.cgi?mode=Info&id=868207	Proteobacteria	Gammaproteobacteria	Escherichia coli	TRUE	+	31448	32976	32945	TAACCGTAGGGGAACCTGCGGTTG	GATCACCT	CCTTACCTTA	31448	32981	32945	24	5	TAACCGTAGGGGAACCTGCGGTTG	GATCACCTCCTTA	CCTTAAAGAA	-7.471	Z	A
GCA_000250535.2	Contig_AIHQ01000031.1	868208	Escherichia coli DEC15C	strain=DEC15C	http://www.ncbi.nlm.nih.gov/Taxonomy/Browser/wwwtax.cgi?mode=Info&id=868208	Proteobacteria	Gammaproteobacteria	Escherichia coli	TRUE	+	31390	32919	32888	TAACCGTAGGGGAACCTGCGGTTG	GATCACCT	CCTTACCTTA	31390	32924	32888	24	5	TAACCGTAGGGGAACCTGCGGTTG	GATCACCTCCTTA	CCTTAAAGAA	-7.471	Z	A
GCA_000250555.2	Contig_AIHR01000031.1	868209	Escherichia coli DEC15D	strain=DEC15D	http://www.ncbi.nlm.nih.gov/Taxonomy/Browser/wwwtax.cgi?mode=Info&id=868209	Proteobacteria	Gammaproteobacteria	Escherichia coli	TRUE	+	94	1623	1592	TAACCGTAGGGGAACCTGCGGTTG	GATCACCT	CCTTACCTTA	94	1628	1592	24	5	TAACCGTAGGGGAACCTGCGGTTG	GATCACCTCCTTA	CCTTAAAGAA	-7.471	Z	A
GCA_000250575.2	Contig_AIHS01000051.1	868210	Escherichia coli DEC15E	strain=DEC15E	http://www.ncbi.nlm.nih.gov/Taxonomy/Browser/wwwtax.cgi?mode=Info&id=868210	Proteobacteria	Gammaproteobacteria	Escherichia coli	TRUE	+	6	1535	1504	TAACCGTAGGGGAACCTGCGGTTG	GATCACCT	CCTTACCTTA	6	1540	1504	24	5	TAACCGTAGGGGAACCTGCGGTTG	GATCACCTCCTTA	CCTTAAAGAA	-7.471	Z	A
GCA_000285655.3	Complete Genome_HG941718.1	941322	Escherichia coli O25b:H4-ST131	strain=EC958	http://www.ncbi.nlm.nih.gov/Taxonomy/Browser/wwwtax.cgi?mode=Info&id=941322	Proteobacteria	Gammaproteobacteria	Escherichia coli	TRUE	+	243500	245031	245000	TAACCGTAGGGGAACCTGCGGTTG	GATCACCT	CCTTACCTTA	243500	245036	245000	24	5	TAACCGTAGGGGAACCTGCGGTTG	GATCACCTCCTTA	CCTTAAAGAA	-7.471	Z	A
GCA_000219515.3	Complete Genome_CP006632.1	1001989	Escherichia coli PCN033	strain=PCN033	http://www.ncbi.nlm.nih.gov/Taxonomy/Browser/wwwtax.cgi?mode=Info&id=1001989	Proteobacteria	Gammaproteobacteria	Escherichia coli	TRUE	+	4184118	4185647	4185615	TAACCGTAGGGGAACCTGCGGTTG	GATCACCTC	CTTACCTTAA	4184118	4185651	4185615	24	5	TAACCGTAGGGGAACCTGCGGTTG	GATCACCTCCTTA	CCTTAAAGAA	-7.471	Z	A
GCA_001642295.1	Contig_AFAV01000154.1	1001991	Escherichia coli PCN079	strain=PCN079	http://www.ncbi.nlm.nih.gov/Taxonomy/Browser/wwwtax.cgi?mode=Info&id=1001991	Proteobacteria	Gammaproteobacteria	Escherichia coli	TRUE	+	154	1683	1652	TAACCGTAGGGGAACCTGCGGTTG	GATCACCT	CCTTACCTTA	154	1688	1652	24	5	TAACCGTAGGGGAACCTGCGGTTG	GATCACCTCCTTA	CCTTAAAGAA	-7.471	Z	A
GCA_000335315.2	Contig_AOEE01000173.1	1005438	Escherichia coli 99.1775	strain=99.1775	http://www.ncbi.nlm.nih.gov/Taxonomy/Browser/wwwtax.cgi?mode=Info&id=1005438	Proteobacteria	Gammaproteobacteria	Escherichia coli	TRUE	+	203	1731	1700	TAACCGTAGGGGAACCTGCGGTTG	GATCACCT	CCTTACCTTA	203	1736	1700	24	5	TAACCGTAGGGGAACCTGCGGTTG	GATCACCTCCTTA	CCTTAAAGAA	-7.471	Z	A
GCA_000335295.2	Contig_AOED01000015.1	1005440	Escherichia coli 99.1753	strain=99.1753	http://www.ncbi.nlm.nih.gov/Taxonomy/Browser/wwwtax.cgi?mode=Info&id=1005440	Proteobacteria	Gammaproteobacteria	Escherichia coli	TRUE	+	65631	67159	67128	TAACCGTAGGGGAACCTGCGGTTG	GATCACCT	CCTTACCTTA	65631	67164	67128	24	5	TAACCGTAGGGGAACCTGCGGTTG	GATCACCTCCTTA	CCTTAAAGAA	-7.471	Z	A
GCA_000303255.2	Scaffold_JH943335.1	1005442	Escherichia coli 0.1288	strain=0.1288	http://www.ncbi.nlm.nih.gov/Taxonomy/Browser/wwwtax.cgi?mode=Info&id=1005442	Proteobacteria	Gammaproteobacteria	Escherichia coli	TRUE	+	154	1683	1652	TAACCGTAGGGGAACCTGCGGTTG	GATCACCT	CCTTACCTTA	154	1688	1652	24	5	TAACCGTAGGGGAACCTGCGGTTG	GATCACCTCCTTA	CCTTAAAGAA	-7.471	Z	A
GCA_000304875.2	Scaffold_JH970991.1	1005452	Escherichia coli 5.2239	strain=5.2239	http://www.ncbi.nlm.nih.gov/Taxonomy/Browser/wwwtax.cgi?mode=Info&id=1005452	Proteobacteria	Gammaproteobacteria	Escherichia coli	TRUE	+	154	1683	1652	TAACCGTAGGGGAACCTGCGGTTG	GATCACCT	CCTTACCTTA	154	1688	1652	24	5	TAACCGTAGGGGAACCTGCGGTTG	GATCACCTCCTTA	CCTTAAAGAA	-7.471	Z	A
GCA_000302735.1	Contig_AMTQ01000008.1	1005491	Escherichia coli PA7	strain=PA7	http://www.ncbi.nlm.nih.gov/Taxonomy/Browser/wwwtax.cgi?mode=Info&id=1005491	Proteobacteria	Gammaproteobacteria	Escherichia coli	TRUE	+	730271	731801	731770	TAACCGTAGGGGAACCTGCGGTTG	GATCACCT	CCTTACCTTA	730271	731806	731770	24	5	TAACCGTAGGGGAACCTGCGGTTG	GATCACCTCCTTA	CCTTAAAGAA	-7.471	Z	A
GCA_000267085.1	Contig_AKLI01000001.1	1005497	Escherichia coli PA22	strain=PA22	http://www.ncbi.nlm.nih.gov/Taxonomy/Browser/wwwtax.cgi?mode=Info&id=1005497	Proteobacteria	Gammaproteobacteria	Escherichia coli	TRUE	+	442109	443641	443610	TAACCGTAGGGGAACCTGCGGTTG	GATCACCT	CCTTACCTTA	442109	443646	443610	24	5	TAACCGTAGGGGAACCTGCGGTTG	GATCACCTCCTTA	CCTTAAAGAA	-7.471	Z	A
GCA_000267105.1	Contig_AKLQ01000001.1	1005508	Escherichia coli PA40	strain=PA40	http://www.ncbi.nlm.nih.gov/Taxonomy/Browser/wwwtax.cgi?mode=Info&id=1005508	Proteobacteria	Gammaproteobacteria	Escherichia coli	TRUE	+	444233	445763	445732	TAACCGTAGGGGAACCTGCGGTTG	GATCACCT	CCTTACCTTA	444233	445768	445732	24	5	TAACCGTAGGGGAACCTGCGGTTG	GATCACCTCCTTA	CCTTAAAGAA	-7.471	Z	A
GCA_000267125.1	Contig_AKLT01000037.1	1005515	Escherichia coli TW06591	strain=TW06591	http://www.ncbi.nlm.nih.gov/Taxonomy/Browser/wwwtax.cgi?mode=Info&id=1005515	Proteobacteria	Gammaproteobacteria	Escherichia coli	TRUE	+	570803	572332	572301	TAACCGTAGGGGAACCTGCGGTTG	GATCACCT	CCTTACCTTA	570803	572337	572301	24	5	TAACCGTAGGGGAACCTGCGGTTG	GATCACCTCCTTA	CCTTAAAGAA	-7.471	Z	A
GCA_000267145.1	Contig_AKLV01000003.1	1005517	Escherichia coli TW10246	strain=TW10246	http://www.ncbi.nlm.nih.gov/Taxonomy/Browser/wwwtax.cgi?mode=Info&id=1005517	Proteobacteria	Gammaproteobacteria	Escherichia coli	TRUE	+	618102	619632	619601	TAACCGTAGGGGAACCTGCGGTTG	GATCACCT	CCTTACCTTA	618102	619637	619601	24	5	TAACCGTAGGGGAACCTGCGGTTG	GATCACCTCCTTA	CCTTAAAGAA	-7.471	Z	A
GCA_000267165.1	Contig_AKLW01000005.1	1005518	Escherichia coli TW11039	strain=TW11039	http://www.ncbi.nlm.nih.gov/Taxonomy/Browser/wwwtax.cgi?mode=Info&id=1005518	Proteobacteria	Gammaproteobacteria	Escherichia coli	TRUE	+	94326	95856	95825	TAACCGTAGGGGAACCTGCGGTTG	GATCACCT	CCTTACCTTA	94326	95861	95825	24	5	TAACCGTAGGGGAACCTGCGGTTG	GATCACCTCCTTA	CCTTAAAGAA	-7.471	Z	A
GCA_000267065.1	Contig_AKLY01000005.1	1005520	Escherichia coli TW09109	strain=TW09109	http://www.ncbi.nlm.nih.gov/Taxonomy/Browser/wwwtax.cgi?mode=Info&id=1005520	Proteobacteria	Gammaproteobacteria	Escherichia coli	TRUE	+	442279	443808	443777	TAACCGTAGGGGAACCTGCGGTTG	GATCACCT	CCTTACCTTA	442279	443813	443777	24	5	TAACCGTAGGGGAACCTGCGGTTG	GATCACCTCCTTA	CCTTAAAGAA	-7.471	Z	A
GCA_000267185.1	Contig_AKMA01000001.1	1005522	Escherichia coli TW10119	strain=TW10119	http://www.ncbi.nlm.nih.gov/Taxonomy/Browser/wwwtax.cgi?mode=Info&id=1005522	Proteobacteria	Gammaproteobacteria	Escherichia coli	TRUE	+	616006	617535	617504	TAACCGTAGGGGAACCTGCGGTTG	GATCACCT	CCTTACCTTA	616006	617540	617504	24	5	TAACCGTAGGGGAACCTGCGGTTG	GATCACCTCCTTA	CCTTAAAGAA	-7.471	Z	A
GCA_000267025.1	Contig_AKMN01000001.1	1005535	Escherichia coli EC1738	strain=EC1738	http://www.ncbi.nlm.nih.gov/Taxonomy/Browser/wwwtax.cgi?mode=Info&id=1005535	Proteobacteria	Gammaproteobacteria	Escherichia coli	TRUE	+	46965	48495	48464	TAACCGTAGGGGAACCTGCGGTTG	GATCACCT	CCTTACCTTA	46965	48500	48464	24	5	TAACCGTAGGGGAACCTGCGGTTG	GATCACCTCCTTA	CCTTAAAGAA	-7.471	Z	A
GCA_000267045.1	Contig_AKMO01000001.1	1005536	Escherichia coli EC1734	strain=EC1734	http://www.ncbi.nlm.nih.gov/Taxonomy/Browser/wwwtax.cgi?mode=Info&id=1005536	Proteobacteria	Gammaproteobacteria	Escherichia coli	TRUE	+	375674	377205	377174	TAACCGTAGGGGAACCTGCGGTTG	GATCACCT	CCTTACCTTA	375674	377210	377174	24	5	TAACCGTAGGGGAACCTGCGGTTG	GATCACCTCCTTA	CCTTAAAGAA	-7.471	Z	A
GCA_000304015.2	Scaffold_JH956327.1	1005559	Escherichia coli CB7326	strain=CB7326	http://www.ncbi.nlm.nih.gov/Taxonomy/Browser/wwwtax.cgi?mode=Info&id=1005559	Proteobacteria	Gammaproteobacteria	Escherichia coli	TRUE	+	154	1683	1652	TAACCGTAGGGGAACCTGCGGTTG	GATCACCT	CCTTACCTTA	154	1688	1652	24	5	TAACCGTAGGGGAACCTGCGGTTG	GATCACCTCCTTA	CCTTAAAGAA	-7.471	Z	A
GCA_000304075.2	Scaffold_JH954441.1	1005562	Escherichia coli TW15901	strain=TW15901	http://www.ncbi.nlm.nih.gov/Taxonomy/Browser/wwwtax.cgi?mode=Info&id=1005562	Proteobacteria	Gammaproteobacteria	Escherichia coli	TRUE	+	154	1683	1652	TAACCGTAGGGGAACCTGCGGTTG	GATCACCT	CCTTACCTTA	154	1688	1652	24	5	TAACCGTAGGGGAACCTGCGGTTG	GATCACCTCCTTA	CCTTAAAGAA	-7.471	Z	A
GCA_000304115.2	Scaffold_JH954015.1	1005564	Escherichia coli TW00353	strain=TW00353	http://www.ncbi.nlm.nih.gov/Taxonomy/Browser/wwwtax.cgi?mode=Info&id=1005564	Proteobacteria	Gammaproteobacteria	Escherichia coli	TRUE	+	154	1683	1652	TAACCGTAGGGGAACCTGCGGTTG	GATCACCT	CCTTACCTTA	154	1688	1652	24	5	TAACCGTAGGGGAACCTGCGGTTG	GATCACCTCCTTA	CCTTAAAGAA	-7.471	Z	A
GCA_000304135.2	Scaffold_JH953707.1	1005565	Escherichia coli 3006	strain=3006	http://www.ncbi.nlm.nih.gov/Taxonomy/Browser/wwwtax.cgi?mode=Info&id=1005565	Proteobacteria	Gammaproteobacteria	Escherichia coli	TRUE	+	154	1683	1652	TAACCGTAGGGGAACCTGCGGTTG	GATCACCT	CCTTACCTTA	154	1688	1652	24	5	TAACCGTAGGGGAACCTGCGGTTG	GATCACCTCCTTA	CCTTAAAGAA	-7.471	Z	A
GCA_000303655.2	Scaffold_JH964302.1	1005566	Escherichia coli 07798	strain=07798	http://www.ncbi.nlm.nih.gov/Taxonomy/Browser/wwwtax.cgi?mode=Info&id=1005566	Proteobacteria	Gammaproteobacteria	Escherichia coli	TRUE	+	95	1624	1593	TAACCGTAGGGGAACCTGCGGTTG	GATCACCT	CCTTACCTTA	95	1629	1593	24	5	TAACCGTAGGGGAACCTGCGGTTG	GATCACCTCCTTA	CCTTAAAGAA	-7.471	Z	A
GCA_000235265.1	Scaffold_JH378079.1	1048256	Escherichia coli O104:H4 str. C236-11	strain=C236-11	http://www.ncbi.nlm.nih.gov/Taxonomy/Browser/wwwtax.cgi?mode=Info&id=1048256	Proteobacteria	Gammaproteobacteria	Escherichia coli	TRUE	+	541737	543266	543235	TAACCGTAGGGGAACCTGCGGTTG	GATCACCT	CCTTACCTTA	541737	543271	543235	24	5	TAACCGTAGGGGAACCTGCGGTTG	GATCACCTCCTTA	CCTTAAAGAA	-7.471	Z	A
GCA_000235245.1	Scaffold_JH378073.1	1048265	Escherichia coli O104:H4 str. 04-8351	strain=04-8351	http://www.ncbi.nlm.nih.gov/Taxonomy/Browser/wwwtax.cgi?mode=Info&id=1048265	Proteobacteria	Gammaproteobacteria	Escherichia coli	TRUE	-	387498	389027	387529	TAACCGTAGGGGAACCTGCGGTTG	GATCACCT	CCTTACCTTA	387493	389027	387529	24	5	TAACCGTAGGGGAACCTGCGGTTG	GATCACCTCCTTA	CCTTAAAGAA	-7.471	Z	A
GCA_000235225.1	Scaffold_JH378063.1	1048266	Escherichia coli O104:H4 str. 09-7901	strain=09-7901	http://www.ncbi.nlm.nih.gov/Taxonomy/Browser/wwwtax.cgi?mode=Info&id=1048266	Proteobacteria	Gammaproteobacteria	Escherichia coli	TRUE	+	526182	527711	527680	TAACCGTAGGGGAACCTGCGGTTG	GATCACCT	CCTTACCTTA	526182	527716	527680	24	5	TAACCGTAGGGGAACCTGCGGTTG	GATCACCTCCTTA	CCTTAAAGAA	-7.471	Z	A
GCA_000235205.1	Scaffold_JH378052.1	1048334	Escherichia coli O104:H4 str. 11-3677	strain=11-3677	http://www.ncbi.nlm.nih.gov/Taxonomy/Browser/wwwtax.cgi?mode=Info&id=1048334	Proteobacteria	Gammaproteobacteria	Escherichia coli	TRUE	-	838996	840525	839027	TAACCGTAGGGGAACCTGCGGTTG	GATCACCT	CCTTACCTTA	838991	840525	839027	24	5	TAACCGTAGGGGAACCTGCGGTTG	GATCACCTCCTTA	CCTTAAAGAA	-7.471	Z	A
GCA_000220005.2	Chromosome_AGTD01000001.1	1050617	Escherichia coli UMNF18	strain=UMNF18	http://www.ncbi.nlm.nih.gov/Taxonomy/Browser/wwwtax.cgi?mode=Info&id=1050617	Proteobacteria	Gammaproteobacteria	Escherichia coli	TRUE	+	227225	228754	228723	TAACCGTAGGGGAACCTGCGGTTG	GATCACCT	CCTTACCTTA	227225	228759	228723	24	5	TAACCGTAGGGGAACCTGCGGTTG	GATCACCTCCTTA	CCTTAAAGAA	-7.471	Z	A
GCA_000235185.1	Scaffold_JH378037.1	1068614	Escherichia coli O104:H4 str. 11-4404	strain=11-4404	http://www.ncbi.nlm.nih.gov/Taxonomy/Browser/wwwtax.cgi?mode=Info&id=1068614	Proteobacteria	Gammaproteobacteria	Escherichia coli	TRUE	-	1212998	1214527	1213029	TAACCGTAGGGGAACCTGCGGTTG	GATCACCT	CCTTACCTTA	1212993	1214527	1213029	24	5	TAACCGTAGGGGAACCTGCGGTTG	GATCACCTCCTTA	CCTTAAAGAA	-7.471	Z	A
GCA_000235165.1	Scaffold_JH378029.1	1068615	Escherichia coli O104:H4 str. 11-4522	strain=11-4522	http://www.ncbi.nlm.nih.gov/Taxonomy/Browser/wwwtax.cgi?mode=Info&id=1068615	Proteobacteria	Gammaproteobacteria	Escherichia coli	TRUE	-	1235406	1236935	1235437	TAACCGTAGGGGAACCTGCGGTTG	GATCACCT	CCTTACCTTA	1235401	1236935	1235437	24	5	TAACCGTAGGGGAACCTGCGGTTG	GATCACCTCCTTA	CCTTAAAGAA	-7.471	Z	A
GCA_000235145.1	Scaffold_JH378022.1	1068616	Escherichia coli O104:H4 str. 11-4623	strain=11-4623	http://www.ncbi.nlm.nih.gov/Taxonomy/Browser/wwwtax.cgi?mode=Info&id=1068616	Proteobacteria	Gammaproteobacteria	Escherichia coli	TRUE	-	50	1579	81	TAACCGTAGGGGAACCTGCGGTTG	GATCACCT	CCTTACCTTA	45	1579	81	24	5	TAACCGTAGGGGAACCTGCGGTTG	GATCACCTCCTTA	CCTTAAAGAA	-7.471	Z	A
GCA_000235125.1	Scaffold_JH378013.1	1068617	Escherichia coli O104:H4 str. 11-4632 C1	strain=11-4632 C1	http://www.ncbi.nlm.nih.gov/Taxonomy/Browser/wwwtax.cgi?mode=Info&id=1068617	Proteobacteria	Gammaproteobacteria	Escherichia coli	TRUE	-	389316	390845	389347	TAACCGTAGGGGAACCTGCGGTTG	GATCACCT	CCTTACCTTA	389311	390845	389347	24	5	TAACCGTAGGGGAACCTGCGGTTG	GATCACCTCCTTA	CCTTAAAGAA	-7.471	Z	A
GCA_000235105.1	Scaffold_JH378005.1	1068618	Escherichia coli O104:H4 str. 11-4632 C2	strain=11-4632 C2	http://www.ncbi.nlm.nih.gov/Taxonomy/Browser/wwwtax.cgi?mode=Info&id=1068618	Proteobacteria	Gammaproteobacteria	Escherichia coli	TRUE	-	390890	392419	390921	TAACCGTAGGGGAACCTGCGGTTG	GATCACCT	CCTTACCTTA	390885	392419	390921	24	5	TAACCGTAGGGGAACCTGCGGTTG	GATCACCTCCTTA	CCTTAAAGAA	-7.471	Z	A
GCA_000235085.1	Scaffold_JH377997.1	1068619	Escherichia coli O104:H4 str. 11-4632 C3	strain=11-4632 C3	http://www.ncbi.nlm.nih.gov/Taxonomy/Browser/wwwtax.cgi?mode=Info&id=1068619	Proteobacteria	Gammaproteobacteria	Escherichia coli	TRUE	-	835515	837044	835546	TAACCGTAGGGGAACCTGCGGTTG	GATCACCT	CCTTACCTTA	835510	837044	835546	24	5	TAACCGTAGGGGAACCTGCGGTTG	GATCACCTCCTTA	CCTTAAAGAA	-7.471	Z	A
GCA_000235065.1	Scaffold_JH377989.1	1068620	Escherichia coli O104:H4 str. 11-4632 C4	strain=11-4632 C4	http://www.ncbi.nlm.nih.gov/Taxonomy/Browser/wwwtax.cgi?mode=Info&id=1068620	Proteobacteria	Gammaproteobacteria	Escherichia coli	TRUE	+	2	1394	1363	TAACCGTAGGGGAACCTGCGGTTG	GATCACCT	CCTTACCTTA	2	1399	1363	24	5	TAACCGTAGGGGAACCTGCGGTTG	GATCACCTCCTTA	CCTTAAAGAA	-7.471	Z	A
GCA_000235045.1	Scaffold_JH377981.1	1068621	Escherichia coli O104:H4 str. 11-4632 C5	strain=11-4632 C5	http://www.ncbi.nlm.nih.gov/Taxonomy/Browser/wwwtax.cgi?mode=Info&id=1068621	Proteobacteria	Gammaproteobacteria	Escherichia coli	TRUE	-	389209	390738	389240	TAACCGTAGGGGAACCTGCGGTTG	GATCACCT	CCTTACCTTA	389204	390738	389240	24	5	TAACCGTAGGGGAACCTGCGGTTG	GATCACCTCCTTA	CCTTAAAGAA	-7.471	Z	A
GCA_000461935.2	Contig_AVQR01000058.1	1081889	Escherichia coli 09BKT076207	strain=09BKT076207	http://www.ncbi.nlm.nih.gov/Taxonomy/Browser/wwwtax.cgi?mode=Info&id=1081889	Proteobacteria	Gammaproteobacteria	Escherichia coli	TRUE	+	30693	32222	32191	TAACCGTAGGGGAACCTGCGGTTG	GATCACCT	CCTTACCTTA	30693	32227	32191	24	5	TAACCGTAGGGGAACCTGCGGTTG	GATCACCTCCTTA	CCTTAAAGAA	-7.471	Z	A
GCA_000462365.2	Contig_AVRL01000005.1	1081890	Escherichia coli Bd5610_99	strain=Bd5610_99	http://www.ncbi.nlm.nih.gov/Taxonomy/Browser/wwwtax.cgi?mode=Info&id=1081890	Proteobacteria	Gammaproteobacteria	Escherichia coli	TRUE	+	261102	262631	262600	TAACCGTAGGGGAACCTGCGGTTG	GATCACCT	CCTTACCTTA	261102	262636	262600	24	5	TAACCGTAGGGGAACCTGCGGTTG	GATCACCTCCTTA	CCTTAAAGAA	-7.471	Z	A
GCA_000462145.2	Contig_AVRM01000002.1	1081891	Escherichia coli T1282_01	strain=T1282_01	http://www.ncbi.nlm.nih.gov/Taxonomy/Browser/wwwtax.cgi?mode=Info&id=1081891	Proteobacteria	Gammaproteobacteria	Escherichia coli	TRUE	+	100370	101899	101868	TAACCGTAGGGGAACCTGCGGTTG	GATCACCT	CCTTACCTTA	100370	101904	101868	24	5	TAACCGTAGGGGAACCTGCGGTTG	GATCACCTCCTTA	CCTTAAAGAA	-7.471	Z	A
GCA_000462165.2	Contig_AVRP01000003.1	1081893	Escherichia coli T924_01	strain=T924_01	http://www.ncbi.nlm.nih.gov/Taxonomy/Browser/wwwtax.cgi?mode=Info&id=1081893	Proteobacteria	Gammaproteobacteria	Escherichia coli	TRUE	+	27467	28994	28963	TAACCGTAGGGGAACCTGCGGTTG	GATCACCT	CCTTACCTTA	27467	28999	28963	24	5	TAACCGTAGGGGAACCTGCGGTTG	GATCACCTCCTTA	CCTTAAAGAA	-7.471	Z	A
GCA_000462345.2	Contig_AVRK01000011.1	1081894	Escherichia coli 09BKT024447	strain=09BKT024447	http://www.ncbi.nlm.nih.gov/Taxonomy/Browser/wwwtax.cgi?mode=Info&id=1081894	Proteobacteria	Gammaproteobacteria	Escherichia coli	TRUE	+	7778	9307	9276	TAACCGTAGGGGAACCTGCGGTTG	GATCACCT	CCTTACCTTA	7778	9312	9276	24	5	TAACCGTAGGGGAACCTGCGGTTG	GATCACCTCCTTA	CCTTAAAGAA	-7.471	Z	A
GCA_000353545.1	Scaffold_AHAU01000068.1	1090927	Escherichia coli O104:H4 str. E92/11	strain=E92/11	http://www.ncbi.nlm.nih.gov/Taxonomy/Browser/wwwtax.cgi?mode=Info&id=1090927	Proteobacteria	Gammaproteobacteria	Escherichia coli	TRUE	-	50	1579	81	TAACCGTAGGGGAACCTGCGGTTG	GATCACCT	CCTTACCTTA	45	1579	81	24	5	TAACCGTAGGGGAACCTGCGGTTG	GATCACCTCCTTA	CCTTAAAGAA	-7.471	Z	A
GCA_000350005.1	Contig_AHAV01000154.1	1090928	Escherichia coli O104:H4 str. E112/10	strain=E112/10	http://www.ncbi.nlm.nih.gov/Taxonomy/Browser/wwwtax.cgi?mode=Info&id=1090928	Proteobacteria	Gammaproteobacteria	Escherichia coli	TRUE	-	50	1494	81	TAACCGTAGGGGAACCTGCGGTTG	GATCACCT	CCTTACCTTA	45	1494	81	24	5	TAACCGTAGGGGAACCTGCGGTTG	GATCACCTCCTTA	CCTTAAAGAA	-7.471	Z	A
GCA_000350045.2	Contig_AHAW01000108.1	1090929	Escherichia coli O127:H27 str. C43/90	strain=C43/90	http://www.ncbi.nlm.nih.gov/Taxonomy/Browser/wwwtax.cgi?mode=Info&id=1090929	Proteobacteria	Gammaproteobacteria	Escherichia coli	TRUE	+	1	1264	1233	TAACCGTAGGGGAACCTGCGGTTG	GATCACCT	CCTTACCTTA	1	1269	1233	24	5	TAACCGTAGGGGAACCTGCGGTTG	GATCACCTCCTTA	CCTTAAAGAA	-7.471	Z	A
GCA_000350025.2	Contig_AHAX01000042.1	1090930	Escherichia coli ONT:H33 str. C48/93	strain=C48/93	http://www.ncbi.nlm.nih.gov/Taxonomy/Browser/wwwtax.cgi?mode=Info&id=1090930	Proteobacteria	Gammaproteobacteria	Escherichia coli	TRUE	-	509	2038	540	TAACCGTAGGGGAACCTGCGGTTG	GATCACCT	CCTTACCTTA	504	2038	540	24	5	TAACCGTAGGGGAACCTGCGGTTG	GATCACCTCCTTA	CCTTAAAGAA	-7.471	Z	A
GCA_000355215.2	Contig_AQFC01000021.1	1115997	Escherichia coli Envira 8/11	strain=Envira 8/11	http://www.ncbi.nlm.nih.gov/Taxonomy/Browser/wwwtax.cgi?mode=Info&id=1115997	Proteobacteria	Gammaproteobacteria	Escherichia coli	TRUE	+	360813	362342	362311	TAACCGTAGGGGAACCTGCGGTTG	GATCACCT	CCTTACCTTA	360813	362347	362311	24	5	TAACCGTAGGGGAACCTGCGGTTG	GATCACCTCCTTA	CCTTAAAGAA	-7.471	Z	A
GCA_000355195.2	Contig_AQFD01000020.1	1115998	Escherichia coli Envira 10/1	strain=Envira 10/1	http://www.ncbi.nlm.nih.gov/Taxonomy/Browser/wwwtax.cgi?mode=Info&id=1115998	Proteobacteria	Gammaproteobacteria	Escherichia coli	TRUE	+	355593	357122	357091	TAACCGTAGGGGAACCTGCGGTTG	GATCACCT	CCTTACCTTA	355593	357127	357091	24	5	TAACCGTAGGGGAACCTGCGGTTG	GATCACCTCCTTA	CCTTAAAGAA	-7.471	Z	A
GCA_000355235.2	Contig_AQFB01000028.1	1115999	Escherichia coli Jurua 18/11	strain=Jurua 18/11	http://www.ncbi.nlm.nih.gov/Taxonomy/Browser/wwwtax.cgi?mode=Info&id=1115999	Proteobacteria	Gammaproteobacteria	Escherichia coli	TRUE	+	36897	38426	38395	TAACCGTAGGGGAACCTGCGGTTG	GATCACCT	CCTTACCTTA	36897	38431	38395	24	5	TAACCGTAGGGGAACCTGCGGTTG	GATCACCTCCTTA	CCTTAAAGAA	-7.471	Z	A
GCA_000355255.2	Contig_AQFA01000055.1	1116000	Escherichia coli Jurua 20/10	strain=Jurua 20/10	http://www.ncbi.nlm.nih.gov/Taxonomy/Browser/wwwtax.cgi?mode=Info&id=1116000	Proteobacteria	Gammaproteobacteria	Escherichia coli	TRUE	+	510338	511867	511836	TAACCGTAGGGGAACCTGCGGTTG	GATCACCT	CCTTACCTTA	510338	511872	511836	24	5	TAACCGTAGGGGAACCTGCGGTTG	GATCACCTCCTTA	CCTTAAAGAA	-7.471	Z	A
GCA_000355115.2	Contig_AQEJ01000028.1	1116001	Escherichia coli ThroopD	strain=ThroopD	http://www.ncbi.nlm.nih.gov/Taxonomy/Browser/wwwtax.cgi?mode=Info&id=1116001	Proteobacteria	Gammaproteobacteria	Escherichia coli	TRUE	+	16	1541	1510	TAACCGTAGGGGAACCTGCGGTTG	GATCACCT	CCTAACTTAA	16	1546	1510	24	5	TAACCGTAGGGGAACCTGCGGTTG	GATCACCTCCTAA	CTTAAGAAGC	-6.986	Z	A
GCA_000355455.2	Contig_AQDE01000095.1	1116032	Escherichia coli 2871950	strain=2871950	http://www.ncbi.nlm.nih.gov/Taxonomy/Browser/wwwtax.cgi?mode=Info&id=1116032	Proteobacteria	Gammaproteobacteria	Escherichia coli	TRUE	-	256	1783	286	TAACCGTAGGGGAACCTGCGGTTG	GATCACC	TCCTTACCTT	250	1783	286	24	5	TAACCGTAGGGGAACCTGCGGTTG	GATCACCTCCTTA	CCTTAAAGAA	-7.471	Z	A
GCA_000355495.2	Contig_AQFK01000005.1	1116037	Escherichia coli BCE001_MS16	strain=BCE001_MS16	http://www.ncbi.nlm.nih.gov/Taxonomy/Browser/wwwtax.cgi?mode=Info&id=1116037	Proteobacteria	Gammaproteobacteria	Escherichia coli	TRUE	+	66823	68352	68321	TAACCGTAGGGGAACCTGCGGTTG	GATCACCT	CCTTACCTTA	66823	68357	68321	24	5	TAACCGTAGGGGAACCTGCGGTTG	GATCACCTCCTTA	CCTTAAAGAA	-7.471	Z	A
GCA_000356665.2	Contig_AQER01000001.1	1116047	Escherichia coli P0299917.1	strain=P0299917.1	http://www.ncbi.nlm.nih.gov/Taxonomy/Browser/wwwtax.cgi?mode=Info&id=1116047	Proteobacteria	Gammaproteobacteria	Escherichia coli	TRUE	+	377987	379517	379486	TAACCGTAGGGGAACCTGCGGTTG	GATCACCT	CCTTACCTTA	377987	379522	379486	24	5	TAACCGTAGGGGAACCTGCGGTTG	GATCACCTCCTTA	CCTTAAAGAA	-7.471	Z	A
GCA_000355515.2	Contig_AQEX01000012.1	1116057	Escherichia coli MP021017.1	strain=MP021017.1	http://www.ncbi.nlm.nih.gov/Taxonomy/Browser/wwwtax.cgi?mode=Info&id=1116057	Proteobacteria	Gammaproteobacteria	Escherichia coli	TRUE	+	140426	141955	141924	TAACCGTAGGGGAACCTGCGGTTG	GATCACCT	CCTTACCTTA	140426	141960	141924	24	5	TAACCGTAGGGGAACCTGCGGTTG	GATCACCTCCTTA	CCTTAAAGAA	-7.471	Z	A
GCA_000355315.2	Contig_AQEQ01000014.1	1116066	Escherichia coli P0301867.1	strain=P0301867.1	http://www.ncbi.nlm.nih.gov/Taxonomy/Browser/wwwtax.cgi?mode=Info&id=1116066	Proteobacteria	Gammaproteobacteria	Escherichia coli	TRUE	+	8809	10337	10306	TAACCGTAGGGGAACCTGCGGTTG	GATCACCT	CCTTACCTTA	8809	10342	10306	24	5	TAACCGTAGGGGAACCTGCGGTTG	GATCACCTCCTTA	CCTTAAAGAA	-7.471	Z	A
GCA_000356545.1	Contig_AQEP01000001.1	1116073	Escherichia coli P0302293.2	strain=P0302293.2	http://www.ncbi.nlm.nih.gov/Taxonomy/Browser/wwwtax.cgi?mode=Info&id=1116073	Proteobacteria	Gammaproteobacteria	Escherichia coli	TRUE	+	220821	222350	222319	TAACCGTAGGGGAACCTGCGGTTG	GATCACCT	CCTTACCTTA	220821	222355	222319	24	5	TAACCGTAGGGGAACCTGCGGTTG	GATCACCTCCTTA	CCTTAAAGAA	-7.471	Z	A
GCA_000356605.2	Contig_AQEK01000013.1	1116089	Escherichia coli p0305293.1	strain=p0305293.1	http://www.ncbi.nlm.nih.gov/Taxonomy/Browser/wwwtax.cgi?mode=Info&id=1116089	Proteobacteria	Gammaproteobacteria	Escherichia coli	TRUE	+	262681	264210	264179	TAACCGTAGGGGAACCTGCGGTTG	GATCACCT	CCTTACCTTA	262681	264215	264179	24	5	TAACCGTAGGGGAACCTGCGGTTG	GATCACCTCCTTA	CCTTAAAGAA	-7.471	Z	A
GCA_000356705.1	Contig_AQFJ01000001.1	1116113	Escherichia coli BCE007_MS-11	strain=BCE007_MS-11	http://www.ncbi.nlm.nih.gov/Taxonomy/Browser/wwwtax.cgi?mode=Info&id=1116113	Proteobacteria	Gammaproteobacteria	Escherichia coli	TRUE	+	269791	271320	271289	TAACCGTAGGGGAACCTGCGGTTG	GATCACCT	CCTTACCTTA	269791	271325	271289	24	5	TAACCGTAGGGGAACCTGCGGTTG	GATCACCTCCTTA	CCTTAAAGAA	-7.471	Z	A
GCA_000355155.2	Contig_AQFG01000015.1	1116119	Escherichia coli 2719100	strain=2719100	http://www.ncbi.nlm.nih.gov/Taxonomy/Browser/wwwtax.cgi?mode=Info&id=1116119	Proteobacteria	Gammaproteobacteria	Escherichia coli	TRUE	+	375724	377253	377222	TAACCGTAGGGGAACCTGCGGTTG	GATCACCT	CCTTACCTTA	375724	377258	377222	24	5	TAACCGTAGGGGAACCTGCGGTTG	GATCACCTCCTTA	CCTTAAAGAA	-7.471	Z	A
GCA_000355175.1	Contig_AQFF01000001.1	1116120	Escherichia coli 2720900	strain=2720900	http://www.ncbi.nlm.nih.gov/Taxonomy/Browser/wwwtax.cgi?mode=Info&id=1116120	Proteobacteria	Gammaproteobacteria	Escherichia coli	TRUE	+	358436	359965	359934	TAACCGTAGGGGAACCTGCGGTTG	GATCACCT	CCTTACCTTA	358436	359970	359934	24	5	TAACCGTAGGGGAACCTGCGGTTG	GATCACCTCCTTA	CCTTAAAGAA	-7.471	Z	A
GCA_000356625.2	Contig_AQFE01000011.1	1116122	Escherichia coli 2726800	strain=2726800	http://www.ncbi.nlm.nih.gov/Taxonomy/Browser/wwwtax.cgi?mode=Info&id=1116122	Proteobacteria	Gammaproteobacteria	Escherichia coli	TRUE	+	320518	322047	322016	TAACCGTAGGGGAACCTGCGGTTG	GATCACCT	CCTTACCTTA	320518	322052	322016	24	5	TAACCGTAGGGGAACCTGCGGTTG	GATCACCTCCTTA	CCTTAAAGAA	-7.471	Z	A
GCA_000356745.2	Contig_AQFH01000001.1	1116129	Escherichia coli 201600.1	strain=201600.1	http://www.ncbi.nlm.nih.gov/Taxonomy/Browser/wwwtax.cgi?mode=Info&id=1116129	Proteobacteria	Gammaproteobacteria	Escherichia coli	TRUE	+	631668	633196	633165	TAACCGTAGGGGAACCTGCGGTTG	GATCACCT	CCTTACCTTA	631668	633201	633165	24	5	TAACCGTAGGGGAACCTGCGGTTG	GATCACCTCCTTA	CCTTAAAGAA	-7.471	Z	A
GCA_000354735.2	Contig_AQEW01000001.1	1116133	Escherichia coli MP021552.8	strain=MP021552.8	http://www.ncbi.nlm.nih.gov/Taxonomy/Browser/wwwtax.cgi?mode=Info&id=1116133	Proteobacteria	Gammaproteobacteria	Escherichia coli	TRUE	+	266139	267669	267638	TAACCGTAGGGGAACCTGCGGTTG	GATCACCT	CCTTACCTTA	266139	267674	267638	24	5	TAACCGTAGGGGAACCTGCGGTTG	GATCACCTCCTTA	CCTTAAAGAA	-7.471	Z	A
GCA_000354795.2	Contig_AQEV01000001.1	1116136	Escherichia coli MP021561.2	strain=MP021561.2	http://www.ncbi.nlm.nih.gov/Taxonomy/Browser/wwwtax.cgi?mode=Info&id=1116136	Proteobacteria	Gammaproteobacteria	Escherichia coli	TRUE	+	620714	622242	622211	TAACCGTAGGGGAACCTGCGGTTG	GATCACCT	CCTTACCTTA	620714	622247	622211	24	5	TAACCGTAGGGGAACCTGCGGTTG	GATCACCTCCTTA	CCTTAAAGAA	-7.471	Z	A
GCA_000354855.1	Contig_AQEU01000022.1	1116138	Escherichia coli MP021566.1	strain=MP021566.1	http://www.ncbi.nlm.nih.gov/Taxonomy/Browser/wwwtax.cgi?mode=Info&id=1116138	Proteobacteria	Gammaproteobacteria	Escherichia coli	TRUE	+	92198	93727	93696	TAACCGTAGGGGAACCTGCGGTTG	GATTACCT	CCTTACCTTA	92198	93732	93696	24	5	TAACCGTAGGGGAACCTGCGGTTG	GATTACCTCCTTA	CCTTAAAGAA	-6.873	Z	A
GCA_000355295.1	Contig_AQEY01000001.1	1116139	Escherichia coli MP020980.2	strain=MP020980.2	http://www.ncbi.nlm.nih.gov/Taxonomy/Browser/wwwtax.cgi?mode=Info&id=1116139	Proteobacteria	Gammaproteobacteria	Escherichia coli	TRUE	+	599566	601093	601062	TAACCGTAGGGGAACCTGCGGTTG	GATCACCT	CCTTACCTTA	599566	601098	601062	24	5	TAACCGTAGGGGAACCTGCGGTTG	GATCACCTCCTTA	CCTTAAAGAA	-7.471	Z	A
GCA_000355275.2	Contig_AQEZ01000030.1	1116140	Escherichia coli MP020940.1	strain=MP020940.1	http://www.ncbi.nlm.nih.gov/Taxonomy/Browser/wwwtax.cgi?mode=Info&id=1116140	Proteobacteria	Gammaproteobacteria	Escherichia coli	TRUE	+	44686	46215	46184	TAACCGTAGGGGAACCTGCGGTTG	GATCACCT	CCTTACCTTA	44686	46220	46184	24	5	TAACCGTAGGGGAACCTGCGGTTG	GATCACCTCCTTA	CCTTAAAGAA	-7.471	Z	A
GCA_000356165.2	Contig_AQET01000016.1	1116141	Escherichia coli P0298942.1	strain=P0298942.1	http://www.ncbi.nlm.nih.gov/Taxonomy/Browser/wwwtax.cgi?mode=Info&id=1116141	Proteobacteria	Gammaproteobacteria	Escherichia coli	TRUE	+	66466	67995	67964	TAACCGTAGGGGAACCTGCGGTTG	GATCACCT	CCTTACCTTA	66466	68000	67964	24	5	TAACCGTAGGGGAACCTGCGGTTG	GATCACCTCCTTA	CCTTAAAGAA	-7.471	Z	A
GCA_000356645.2	Contig_AQES01000015.1	1116152	Escherichia coli P0299438.2	strain=P0299438.2	http://www.ncbi.nlm.nih.gov/Taxonomy/Browser/wwwtax.cgi?mode=Info&id=1116152	Proteobacteria	Gammaproteobacteria	Escherichia coli	TRUE	+	226053	227582	227551	TAACCGTAGGGGAACCTGCGGTTG	GATCACCT	CCTTACCTTA	226053	227587	227551	24	5	TAACCGTAGGGGAACCTGCGGTTG	GATCACCTCCTTA	CCTTAAAGAA	-7.471	Z	A
GCA_000355075.2	Contig_AQEO01000022.1	1116153	Escherichia coli P0302308.1	strain=P0302308.1	http://www.ncbi.nlm.nih.gov/Taxonomy/Browser/wwwtax.cgi?mode=Info&id=1116153	Proteobacteria	Gammaproteobacteria	Escherichia coli	TRUE	+	540589	542118	542087	TAACCGTAGGGGAACCTGCGGTTG	GATCACCT	CCTTACCTTA	540589	542123	542087	24	5	TAACCGTAGGGGAACCTGCGGTTG	GATCACCTCCTTA	CCTTAAAGAA	-7.471	Z	A
GCA_000355095.2	Contig_AQEN01000034.1	1116163	Escherichia coli P0304777.1	strain=P0304777.1	http://www.ncbi.nlm.nih.gov/Taxonomy/Browser/wwwtax.cgi?mode=Info&id=1116163	Proteobacteria	Gammaproteobacteria	Escherichia coli	TRUE	+	90061	91587	91556	TAACCGTAGGGGAACCTGCGGTTG	GATCACCT	CCTTACCTTA	90061	91592	91556	24	5	TAACCGTAGGGGAACCTGCGGTTG	GATCACCTCCTTA	CCTTAAAGAA	-7.471	Z	A
GCA_000356565.1	Contig_AQEM01000025.1	1116177	Escherichia coli P0304816.1	strain=P0304816.1	http://www.ncbi.nlm.nih.gov/Taxonomy/Browser/wwwtax.cgi?mode=Info&id=1116177	Proteobacteria	Gammaproteobacteria	Escherichia coli	TRUE	+	7951	9480	9449	TAACCGTAGGGGAACCTGCGGTTG	GATCACCT	CCTTACCTTA	7951	9485	9449	24	5	TAACCGTAGGGGAACCTGCGGTTG	GATCACCTCCTTA	CCTTAAAGAA	-7.471	Z	A
GCA_000357845.2	Contig_AQBD01000092.1	1116182	Escherichia coli P0304816.6	strain=P0304816.6	http://www.ncbi.nlm.nih.gov/Taxonomy/Browser/wwwtax.cgi?mode=Info&id=1116182	Proteobacteria	Gammaproteobacteria	Escherichia coli	TRUE	+	7787	9316	9285	TAACCGTAGGGGAACCTGCGGTTG	GATCACCT	CCTTACCTTA	7787	9321	9285	24	5	TAACCGTAGGGGAACCTGCGGTTG	GATCACCTCCTTA	CCTTAAAGAA	-7.471	Z	A
GCA_000356725.1	Contig_AQFI01000012.1	1116471	Escherichia coli BCE008_MS-13	strain=BCE008_MS-13	http://www.ncbi.nlm.nih.gov/Taxonomy/Browser/wwwtax.cgi?mode=Info&id=1116471	Proteobacteria	Gammaproteobacteria	Escherichia coli	TRUE	+	321578	323107	323076	TAACCGTAGGGGAACCTGCGGTTG	GATCACCT	CCTTACCTTA	321578	323112	323076	24	5	TAACCGTAGGGGAACCTGCGGTTG	GATCACCTCCTTA	CCTTAAAGAA	-7.471	Z	A
GCA_000356585.2	Contig_AQEL01000012.1	1125644	Escherichia coli P0305260.1	strain=P0305260.1	http://www.ncbi.nlm.nih.gov/Taxonomy/Browser/wwwtax.cgi?mode=Info&id=1125644	Proteobacteria	Gammaproteobacteria	Escherichia coli	TRUE	+	159307	160835	160804	TAACCGTAGGGGAACCTGCGGTTG	GATCACCT	CCTTACCTTA	159307	160840	160804	24	5	TAACCGTAGGGGAACCTGCGGTTG	GATCACCTCCTTA	CCTTAAAGAA	-7.471	Z	A
GCA_000243195.1	Scaffold_JH594580.1	1127356	Escherichia coli 4_1_47FAA	strain=4_1_47FAA	http://www.ncbi.nlm.nih.gov/Taxonomy/Browser/wwwtax.cgi?mode=Info&id=1127356	Proteobacteria	Gammaproteobacteria	Escherichia coli	TRUE	-	4420	5948	4451	TAACCGTAGGGGAACCTGCGGTTG	GATCACCT	CCTTACCTTA	4415	5948	4451	24	5	TAACCGTAGGGGAACCTGCGGTTG	GATCACCTCCTTA	CCTTAAAGAA	-7.471	Z	A
GCA_000461955.2	Contig_AVQS01000008.1	1151213	Escherichia coli B102	strain=B102	http://www.ncbi.nlm.nih.gov/Taxonomy/Browser/wwwtax.cgi?mode=Info&id=1151213	Proteobacteria	Gammaproteobacteria	Escherichia coli	TRUE	+	375173	376700	376669	TAACCGTAGGGGAACCTGCGGTTG	GATCACCT	CCTTACCTTA	375173	376705	376669	24	5	TAACCGTAGGGGAACCTGCGGTTG	GATCACCTCCTTA	CCTTAAAGAA	-7.471	Z	A
GCA_000461995.2	Contig_AVQT01000003.1	1151214	Escherichia coli B107	strain=B107	http://www.ncbi.nlm.nih.gov/Taxonomy/Browser/wwwtax.cgi?mode=Info&id=1151214	Proteobacteria	Gammaproteobacteria	Escherichia coli	TRUE	+	94908	96437	96406	TAACCGTAGGGGAACCTGCGGTTG	GATCACCT	CCTTACCTTA	94908	96442	96406	24	5	TAACCGTAGGGGAACCTGCGGTTG	GATCACCTCCTTA	CCTTAAAGAA	-7.471	Z	A
GCA_000462085.2	Contig_AVRC01000008.1	1151215	Escherichia coli B7-1	strain=B7-1	http://www.ncbi.nlm.nih.gov/Taxonomy/Browser/wwwtax.cgi?mode=Info&id=1151215	Proteobacteria	Gammaproteobacteria	Escherichia coli	TRUE	+	31745	33274	33243	TAACCGTAGGGGAACCTGCGGTTG	GATCACCT	CCTTACCTTA	31745	33279	33243	24	5	TAACCGTAGGGGAACCTGCGGTTG	GATCACCTCCTTA	CCTTAAAGAA	-7.471	Z	A
GCA_000462405.2	Contig_AVRD01000001.1	1151216	Escherichia coli B7-2	strain=B7-2	http://www.ncbi.nlm.nih.gov/Taxonomy/Browser/wwwtax.cgi?mode=Info&id=1151216	Proteobacteria	Gammaproteobacteria	Escherichia coli	TRUE	+	111	1640	1609	TAACCGTAGGGGAACCTGCGGTTG	GATCACCT	CCTTACCTTA	111	1645	1609	24	5	TAACCGTAGGGGAACCTGCGGTTG	GATCACCTCCTTA	CCTTAAAGAA	-7.471	Z	A
GCA_000462025.2	Contig_AVQU01000001.1	1151225	Escherichia coli B26-1	strain=B26-1	http://www.ncbi.nlm.nih.gov/Taxonomy/Browser/wwwtax.cgi?mode=Info&id=1151225	Proteobacteria	Gammaproteobacteria	Escherichia coli	TRUE	+	442554	444083	444052	TAACCGTAGGGGAACCTGCGGTTG	GATCACCT	CCTTACCTTA	442554	444088	444052	24	5	TAACCGTAGGGGAACCTGCGGTTG	GATCACCTCCTTA	CCTTAAAGAA	-7.471	Z	A
GCA_000461915.2	Contig_AVQV01000001.1	1151226	Escherichia coli B26-2	strain=B26-2	http://www.ncbi.nlm.nih.gov/Taxonomy/Browser/wwwtax.cgi?mode=Info&id=1151226	Proteobacteria	Gammaproteobacteria	Escherichia coli	TRUE	+	442671	444199	444168	TAACCGTAGGGGAACCTGCGGTTG	GATCACCT	CCTTACCTTA	442671	444204	444168	24	5	TAACCGTAGGGGAACCTGCGGTTG	GATCACCTCCTTA	CCTTAAAGAA	-7.471	Z	A
GCA_000462705.2	Contig_AVSE01000003.1	1151228	Escherichia coli B40-2	strain=B40-2	http://www.ncbi.nlm.nih.gov/Taxonomy/Browser/wwwtax.cgi?mode=Info&id=1151228	Proteobacteria	Gammaproteobacteria	Escherichia coli	TRUE	+	375250	376777	376746	TAACCGTAGGGGAACCTGCGGTTG	GATCACCT	CCTTACCTTA	375250	376782	376746	24	5	TAACCGTAGGGGAACCTGCGGTTG	GATCACCTCCTTA	CCTTAAAGAA	-7.471	Z	A
GCA_000462425.2	Contig_AVRE01000041.1	1151231	Escherichia coli B93	strain=B93	http://www.ncbi.nlm.nih.gov/Taxonomy/Browser/wwwtax.cgi?mode=Info&id=1151231	Proteobacteria	Gammaproteobacteria	Escherichia coli	TRUE	+	246596	248125	248094	TAACCGTAGGGGAACCTGCGGTTG	GATCACCT	CCTTACCTTA	246596	248130	248094	24	5	TAACCGTAGGGGAACCTGCGGTTG	GATCACCTCCTTA	CCTTAAAGAA	-7.471	Z	A
GCA_000462445.2	Contig_AVRF01000001.1	1151232	Escherichia coli B94	strain=B94	http://www.ncbi.nlm.nih.gov/Taxonomy/Browser/wwwtax.cgi?mode=Info&id=1151232	Proteobacteria	Gammaproteobacteria	Escherichia coli	TRUE	+	41	1570	1539	TAACCGTAGGGGAACCTGCGGTTG	GATCACCT	CCTTACCTTA	41	1575	1539	24	5	TAACCGTAGGGGAACCTGCGGTTG	GATCACCTCCTTA	CCTTAAAGAA	-7.471	Z	A
GCA_000462465.2	Contig_AVRG01000049.1	1151233	Escherichia coli B95	strain=B95	http://www.ncbi.nlm.nih.gov/Taxonomy/Browser/wwwtax.cgi?mode=Info&id=1151233	Proteobacteria	Gammaproteobacteria	Escherichia coli	TRUE	+	151343	152871	152840	TAACCGTAGGGGAACCTGCGGTTG	GATCACCT	CCTTACCTTA	151343	152876	152840	24	5	TAACCGTAGGGGAACCTGCGGTTG	GATCACCTCCTTA	CCTTAAAGAA	-7.471	Z	A
GCA_000462485.2	Contig_AVRS01000001.1	1151234	Escherichia coli B103	strain=B103	http://www.ncbi.nlm.nih.gov/Taxonomy/Browser/wwwtax.cgi?mode=Info&id=1151234	Proteobacteria	Gammaproteobacteria	Escherichia coli	TRUE	+	375544	377073	377042	TAACCGTAGGGGAACCTGCGGTTG	GATCACCT	CCTTACCTTA	375544	377078	377042	24	5	TAACCGTAGGGGAACCTGCGGTTG	GATCACCTCCTTA	CCTTAAAGAA	-7.471	Z	A
GCA_000462505.2	Contig_AVRT01000003.1	1151243	Escherichia coli B104	strain=B104	http://www.ncbi.nlm.nih.gov/Taxonomy/Browser/wwwtax.cgi?mode=Info&id=1151243	Proteobacteria	Gammaproteobacteria	Escherichia coli	TRUE	+	47043	48570	48539	TAACCGTAGGGGAACCTGCGGTTG	GATCACCT	CCTTACCTTA	47043	48575	48539	24	5	TAACCGTAGGGGAACCTGCGGTTG	GATCACCTCCTTA	CCTTAAAGAA	-7.471	Z	A
GCA_000462725.2	Contig_AVSF01000006.1	1151246	Escherichia coli B49-2	strain=B49-2	http://www.ncbi.nlm.nih.gov/Taxonomy/Browser/wwwtax.cgi?mode=Info&id=1151246	Proteobacteria	Gammaproteobacteria	Escherichia coli	TRUE	+	375351	376878	376847	TAACCGTAGGGGAACCTGCGGTTG	GATCACCT	CCTTACCTTA	375351	376883	376847	24	5	TAACCGTAGGGGAACCTGCGGTTG	GATCACCTCCTTA	CCTTAAAGAA	-7.471	Z	A
GCA_000462525.2	Contig_AVRU01000118.1	1151247	Escherichia coli B105	strain=B105	http://www.ncbi.nlm.nih.gov/Taxonomy/Browser/wwwtax.cgi?mode=Info&id=1151247	Proteobacteria	Gammaproteobacteria	Escherichia coli	TRUE	+	147191	148719	148688	TAACCGTAGGGGAACCTGCGGTTG	GATCACCT	CCTTACCTTA	147191	148724	148688	24	5	TAACCGTAGGGGAACCTGCGGTTG	GATCACCTCCTTA	CCTTAAAGAA	-7.471	Z	A
GCA_000407665.1	Scaffold_KE136563.1	1169315	Escherichia coli KTE1	strain=KTE1	http://www.ncbi.nlm.nih.gov/Taxonomy/Browser/wwwtax.cgi?mode=Info&id=1169315	Proteobacteria	Gammaproteobacteria	Escherichia coli	TRUE	-	1464712	1466241	1464743	TAACCGTAGGGGAACCTGCGGTTG	GATCACCT	CCTTACCTTA	1464707	1466241	1464743	24	5	TAACCGTAGGGGAACCTGCGGTTG	GATCACCTCCTTA	CCTTAAAGAA	-7.471	Z	A
GCA_000407705.1	Scaffold_KE136585.1	1169317	Escherichia coli KTE7	strain=KTE7	http://www.ncbi.nlm.nih.gov/Taxonomy/Browser/wwwtax.cgi?mode=Info&id=1169317	Proteobacteria	Gammaproteobacteria	Escherichia coli	TRUE	+	932	2461	2430	TAACCGTAGGGGAACCTGCGGTTG	GATCACCT	CCTTACCTTA	932	2466	2430	24	5	TAACCGTAGGGGAACCTGCGGTTG	GATCACCTCCTTA	CCTTAAAGAA	-7.471	Z	A
GCA_000407725.1	Scaffold_KE136600.1	1169318	Escherichia coli KTE13	strain=KTE13	http://www.ncbi.nlm.nih.gov/Taxonomy/Browser/wwwtax.cgi?mode=Info&id=1169318	Proteobacteria	Gammaproteobacteria	Escherichia coli	TRUE	-	2147909	2149438	2147940	TAACCGTAGGGGAACCTGCGGTTG	GATCACCT	CCTTACCTTA	2147904	2149438	2147940	24	5	TAACCGTAGGGGAACCTGCGGTTG	GATCACCTCCTTA	CCTTAAAGAA	-7.471	Z	A
GCA_000407745.1	Scaffold_KE136604.1	1169320	Escherichia coli KTE35	strain=KTE35	http://www.ncbi.nlm.nih.gov/Taxonomy/Browser/wwwtax.cgi?mode=Info&id=1169320	Proteobacteria	Gammaproteobacteria	Escherichia coli	TRUE	+	1	1264	1233	TAACCGTAGGGGAACCTGCGGTTG	GATCACCT	CCTTACCTTA	1	1269	1233	24	5	TAACCGTAGGGGAACCTGCGGTTG	GATCACCTCCTTA	CCTTAAAGAA	-7.471	Z	A
GCA_000407785.1	Scaffold_KE136634.1	1169323	Escherichia coli KTE231	strain=KTE231	http://www.ncbi.nlm.nih.gov/Taxonomy/Browser/wwwtax.cgi?mode=Info&id=1169323	Proteobacteria	Gammaproteobacteria	Escherichia coli	TRUE	+	1	1506	1475	TAACCGTAGGGGAACCTGCGGTTG	GATCACCT	CCTTACCTTA	1	1511	1475	24	5	TAACCGTAGGGGAACCTGCGGTTG	GATCACCTCCTTA	CCTTAAAGAA	-7.471	Z	A
GCA_000350625.1	Scaffold_KB732204.1	1169324	Escherichia coli KTE2	strain=KTE2	http://www.ncbi.nlm.nih.gov/Taxonomy/Browser/wwwtax.cgi?mode=Info&id=1169324	Proteobacteria	Gammaproteobacteria	Escherichia coli	TRUE	-	3369	4898	3400	TAACCGTAGGGGAACCTGCGGTTG	GATCACCT	CCTTACCTTA	3364	4898	3400	24	5	TAACCGTAGGGGAACCTGCGGTTG	GATCACCTCCTTA	CCTTAAAGAA	-7.471	Z	A
GCA_000350645.1	Scaffold_KB732220.1	1169325	Escherichia coli KTE4	strain=KTE4	http://www.ncbi.nlm.nih.gov/Taxonomy/Browser/wwwtax.cgi?mode=Info&id=1169325	Proteobacteria	Gammaproteobacteria	Escherichia coli	TRUE	+	398487	400016	399985	TAACCGTAGGGGAACCTGCGGTTG	GATCACCT	CCTTACCTTA	398487	400021	399985	24	5	TAACCGTAGGGGAACCTGCGGTTG	GATCACCTCCTTA	CCTTAAAGAA	-7.471	Z	A
GCA_000350665.1	Scaffold_KB732233.1	1169326	Escherichia coli KTE5	strain=KTE5	http://www.ncbi.nlm.nih.gov/Taxonomy/Browser/wwwtax.cgi?mode=Info&id=1169326	Proteobacteria	Gammaproteobacteria	Escherichia coli	TRUE	-	2332738	2334267	2332769	TAACCGTAGGGGAACCTGCGGTTG	GATCACCT	CCTTACCTTA	2332733	2334267	2332769	24	5	TAACCGTAGGGGAACCTGCGGTTG	GATCACCTCCTTA	CCTTAAAGAA	-7.471	Z	A
GCA_000352065.1	Scaffold_KB732993.1	1169327	Escherichia coli KTE6	strain=KTE6	http://www.ncbi.nlm.nih.gov/Taxonomy/Browser/wwwtax.cgi?mode=Info&id=1169327	Proteobacteria	Gammaproteobacteria	Escherichia coli	TRUE	-	367848	369377	367879	TAACCGTAGGGGAACCTGCGGTTG	GATCACCT	CCTTACCTTA	367843	369377	367879	24	5	TAACCGTAGGGGAACCTGCGGTTG	GATCACCTCCTTA	CCTTAAAGAA	-7.471	Z	A
GCA_000352085.1	Scaffold_KB732982.1	1169328	Escherichia coli KTE8	strain=KTE8	http://www.ncbi.nlm.nih.gov/Taxonomy/Browser/wwwtax.cgi?mode=Info&id=1169328	Proteobacteria	Gammaproteobacteria	Escherichia coli	TRUE	+	269502	270887	270856	TAACCGTAGGGGAACCTGCGGTTG	GATCACCT	CCTTACCTTA	269502	270892	270856	24	5	TAACCGTAGGGGAACCTGCGGTTG	GATCACCTCCTTA	CCTTAAAGAA	-7.471	Z	A
GCA_000352105.1	Scaffold_KB732995.1	1169329	Escherichia coli KTE9	strain=KTE9	http://www.ncbi.nlm.nih.gov/Taxonomy/Browser/wwwtax.cgi?mode=Info&id=1169329	Proteobacteria	Gammaproteobacteria	Escherichia coli	TRUE	+	1	1354	1323	TAACCGTAGGGGAACCTGCGGTTG	GATCACCT	CCTTACCTTA	1	1359	1323	24	5	TAACCGTAGGGGAACCTGCGGTTG	GATCACCTCCTTA	CCTTAAAGAA	-7.471	Z	A
GCA_000350725.1	Scaffold_KB732254.1	1169332	Escherichia coli KTE12	strain=KTE12	http://www.ncbi.nlm.nih.gov/Taxonomy/Browser/wwwtax.cgi?mode=Info&id=1169332	Proteobacteria	Gammaproteobacteria	Escherichia coli	TRUE	+	5	1534	1503	TAACCGTAGGGGAACCTGCGGTTG	GATCACCT	CCTTACCTTA	5	1539	1503	24	5	TAACCGTAGGGGAACCTGCGGTTG	GATCACCTCCTTA	CCTTAAAGAA	-7.471	Z	A
GCA_000407805.1	Scaffold_KE136655.1	1169333	Escherichia coli KTE14	strain=KTE14	http://www.ncbi.nlm.nih.gov/Taxonomy/Browser/wwwtax.cgi?mode=Info&id=1169333	Proteobacteria	Gammaproteobacteria	Escherichia coli	TRUE	-	286341	287870	286372	TAACCGTAGGGGAACCTGCGGTTG	GATCACCT	CCTTACCTTA	286336	287870	286372	24	5	TAACCGTAGGGGAACCTGCGGTTG	GATCACCTCCTTA	CCTTAAAGAA	-7.471	Z	A
GCA_000350745.1	Scaffold_KB732280.1	1169334	Escherichia coli KTE15	strain=KTE15	http://www.ncbi.nlm.nih.gov/Taxonomy/Browser/wwwtax.cgi?mode=Info&id=1169334	Proteobacteria	Gammaproteobacteria	Escherichia coli	TRUE	-	689	2218	720	TAACCGTAGGGGAACCTGCGGTTG	GATCACCT	CCTTACCTTA	684	2218	720	24	5	TAACCGTAGGGGAACCTGCGGTTG	GATCACCTCCTTA	CCTTAAAGAA	-7.471	Z	A
GCA_000350765.1	Scaffold_KB732283.1	1169335	Escherichia coli KTE16	strain=KTE16	http://www.ncbi.nlm.nih.gov/Taxonomy/Browser/wwwtax.cgi?mode=Info&id=1169335	Proteobacteria	Gammaproteobacteria	Escherichia coli	TRUE	+	1	1273	1242	TAACCGTAGGGGAACCTGCGGTTG	GATCACCT	CCTTACCTTA	1	1278	1242	24	5	TAACCGTAGGGGAACCTGCGGTTG	GATCACCTCCTTA	CCTTAAAGAA	-7.471	Z	A
GCA_000352125.1	Scaffold_KB733000.1	1169336	Escherichia coli KTE17	strain=KTE17	http://www.ncbi.nlm.nih.gov/Taxonomy/Browser/wwwtax.cgi?mode=Info&id=1169336	Proteobacteria	Gammaproteobacteria	Escherichia coli	TRUE	+	744402	745931	745900	TAACCGTAGGGGAACCTGCGGTTG	GATCACCT	CCTTACCTTA	744402	745936	745900	24	5	TAACCGTAGGGGAACCTGCGGTTG	GATCACCTCCTTA	CCTTAAAGAA	-7.471	Z	A
GCA_000352145.1	Scaffold_KB733002.1	1169337	Escherichia coli KTE18	strain=KTE18	http://www.ncbi.nlm.nih.gov/Taxonomy/Browser/wwwtax.cgi?mode=Info&id=1169337	Proteobacteria	Gammaproteobacteria	Escherichia coli	TRUE	+	1	1273	1242	TAACCGTAGGGGAACCTGCGGTTG	GATCACCT	CCTTACCTTA	1	1278	1242	24	5	TAACCGTAGGGGAACCTGCGGTTG	GATCACCTCCTTA	CCTTAAAGAA	-7.471	Z	A
GCA_000407825.1	Scaffold_KE136675.1	1169338	Escherichia coli KTE19	strain=KTE19	http://www.ncbi.nlm.nih.gov/Taxonomy/Browser/wwwtax.cgi?mode=Info&id=1169338	Proteobacteria	Gammaproteobacteria	Escherichia coli	TRUE	+	2825636	2827165	2827134	TAACCGTAGGGGAACCTGCGGTTG	GATCACCT	CCTTACCTTA	2825636	2827170	2827134	24	5	TAACCGTAGGGGAACCTGCGGTTG	GATCACCTCCTTA	CCTTAAAGAA	-7.471	Z	A
GCA_000407845.1	Scaffold_KE136677.1	1169339	Escherichia coli KTE20	strain=KTE20	http://www.ncbi.nlm.nih.gov/Taxonomy/Browser/wwwtax.cgi?mode=Info&id=1169339	Proteobacteria	Gammaproteobacteria	Escherichia coli	TRUE	+	385211	386740	386709	TAACCGTAGGGGAACCTGCGGTTG	GATCACCT	CCTTACCTTA	385211	386745	386709	24	5	TAACCGTAGGGGAACCTGCGGTTG	GATCACCTCCTTA	CCTTAAAGAA	-7.471	Z	A
GCA_000350785.1	Scaffold_KB732296.1	1169340	Escherichia coli KTE21	strain=KTE21	http://www.ncbi.nlm.nih.gov/Taxonomy/Browser/wwwtax.cgi?mode=Info&id=1169340	Proteobacteria	Gammaproteobacteria	Escherichia coli	TRUE	-	16	1545	47	TAACCGTAGGGGAACCTGCGGTTG	GATCACCT	CCTTACCTTA	11	1545	47	24	5	TAACCGTAGGGGAACCTGCGGTTG	GATCACCTCCTTA	CCTTAAAGAA	-7.471	Z	A
GCA_000352265.1	Scaffold_KB733023.1	1169341	Escherichia coli KTE22	strain=KTE22	http://www.ncbi.nlm.nih.gov/Taxonomy/Browser/wwwtax.cgi?mode=Info&id=1169341	Proteobacteria	Gammaproteobacteria	Escherichia coli	TRUE	-	2557808	2559337	2557839	TAACCGTAGGGGAACCTGCGGTTG	GATCACCT	CCTTACCTTA	2557803	2559337	2557839	24	5	TAACCGTAGGGGAACCTGCGGTTG	GATCACCTCCTTA	CCTTAAAGAA	-7.471	Z	A
GCA_000352205.1	Scaffold_KB733017.1	1169342	Escherichia coli KTE23	strain=KTE23	http://www.ncbi.nlm.nih.gov/Taxonomy/Browser/wwwtax.cgi?mode=Info&id=1169342	Proteobacteria	Gammaproteobacteria	Escherichia coli	TRUE	+	1	1273	1242	TAACCGTAGGGGAACCTGCGGTTG	GATCACCT	CCTTACCTTA	1	1278	1242	24	5	TAACCGTAGGGGAACCTGCGGTTG	GATCACCTCCTTA	CCTTAAAGAA	-7.471	Z	A
GCA_000407865.1	Scaffold_KE136702.1	1169343	Escherichia coli KTE24	strain=KTE24	http://www.ncbi.nlm.nih.gov/Taxonomy/Browser/wwwtax.cgi?mode=Info&id=1169343	Proteobacteria	Gammaproteobacteria	Escherichia coli	TRUE	+	2	1320	1289	TAACCGTAGGGGAACCTGCGGTTG	GATCACCT	CCTTACCTTA	2	1325	1289	24	5	TAACCGTAGGGGAACCTGCGGTTG	GATCACCTCCTTA	CCTTAAAGAA	-7.471	Z	A
GCA_000350805.1	Scaffold_KB732326.1	1169344	Escherichia coli KTE25	strain=KTE25	http://www.ncbi.nlm.nih.gov/Taxonomy/Browser/wwwtax.cgi?mode=Info&id=1169344	Proteobacteria	Gammaproteobacteria	Escherichia coli	TRUE	+	131992	133521	133490	TAACCGTAGGGGAACCTGCGGTTG	GATCACCT	CCTTACCTTA	131992	133526	133490	24	5	TAACCGTAGGGGAACCTGCGGTTG	GATCACCTCCTTA	CCTTAAAGAA	-7.471	Z	A
GCA_000350825.1	Scaffold_KB732334.1	1169345	Escherichia coli KTE26	strain=KTE26	http://www.ncbi.nlm.nih.gov/Taxonomy/Browser/wwwtax.cgi?mode=Info&id=1169345	Proteobacteria	Gammaproteobacteria	Escherichia coli	TRUE	+	377545	379074	379043	TAACCGTAGGGGAACCTGCGGTTG	GATCACCT	CCTTACCTTA	377545	379079	379043	24	5	TAACCGTAGGGGAACCTGCGGTTG	GATCACCTCCTTA	CCTTAAAGAA	-7.471	Z	A
GCA_000407885.1	Scaffold_KE136718.1	1169346	Escherichia coli KTE27	strain=KTE27	http://www.ncbi.nlm.nih.gov/Taxonomy/Browser/wwwtax.cgi?mode=Info&id=1169346	Proteobacteria	Gammaproteobacteria	Escherichia coli	TRUE	-	678574	680103	678605	TAACCGTAGGGGAACCTGCGGTTG	GATCACCT	CCTTACCTTA	678569	680103	678605	24	5	TAACCGTAGGGGAACCTGCGGTTG	GATCACCTCCTTA	CCTTAAAGAA	-7.471	Z	A
GCA_000350845.1	Scaffold_KB732351.1	1169347	Escherichia coli KTE28	strain=KTE28	http://www.ncbi.nlm.nih.gov/Taxonomy/Browser/wwwtax.cgi?mode=Info&id=1169347	Proteobacteria	Gammaproteobacteria	Escherichia coli	TRUE	+	1	1273	1242	TAACCGTAGGGGAACCTGCGGTTG	GATCACCT	CCTTACCTTA	1	1278	1242	24	5	TAACCGTAGGGGAACCTGCGGTTG	GATCACCTCCTTA	CCTTAAAGAA	-7.471	Z	A
GCA_000352245.1	Scaffold_KB733014.1	1169348	Escherichia coli KTE29	strain=KTE29	http://www.ncbi.nlm.nih.gov/Taxonomy/Browser/wwwtax.cgi?mode=Info&id=1169348	Proteobacteria	Gammaproteobacteria	Escherichia coli	TRUE	-	2615883	2617114	2615914	TAACCGTAGGGGAACCTGCGGTTG	GATCACCT	CCTTACCTTA	2615878	2617114	2615914	24	5	TAACCGTAGGGGAACCTGCGGTTG	GATCACCTCCTTA	CCTTAAAGAA	-7.471	Z	A
GCA_000398885.1	Scaffold_KB976089.1	1169351	Escherichia coli KTE33	strain=KTE33	http://www.ncbi.nlm.nih.gov/Taxonomy/Browser/wwwtax.cgi?mode=Info&id=1169351	Proteobacteria	Gammaproteobacteria	Escherichia coli	TRUE	-	50	1579	81	TAACCGTAGGGGAACCTGCGGTTG	GATCACCT	CCTTACCTTA	45	1579	81	24	5	TAACCGTAGGGGAACCTGCGGTTG	GATCACCTCCTTA	CCTTAAAGAA	-7.471	Z	A
GCA_000407945.1	Scaffold_KE136741.1	1169352	Escherichia coli KTE34	strain=KTE34	http://www.ncbi.nlm.nih.gov/Taxonomy/Browser/wwwtax.cgi?mode=Info&id=1169352	Proteobacteria	Gammaproteobacteria	Escherichia coli	TRUE	+	17	1423	1392	TAACCGTAGGGGAACCTGCGGTTG	GATCACCT	CCTTACCTTA	17	1428	1392	24	5	TAACCGTAGGGGAACCTGCGGTTG	GATCACCTCCTTA	CCTTAAAGAA	-7.471	Z	A
GCA_000407985.1	Scaffold_KE136768.1	1169354	Escherichia coli KTE37	strain=KTE37	http://www.ncbi.nlm.nih.gov/Taxonomy/Browser/wwwtax.cgi?mode=Info&id=1169354	Proteobacteria	Gammaproteobacteria	Escherichia coli	TRUE	-	26	1555	57	TAACCGTAGGGGAACCTGCGGTTG	GATCACCT	CCTTACCTTA	21	1555	57	24	5	TAACCGTAGGGGAACCTGCGGTTG	GATCACCTCCTTA	CCTTAAAGAA	-7.471	Z	A
GCA_000408005.1	Scaffold_KE136793.1	1169355	Escherichia coli KTE38	strain=KTE38	http://www.ncbi.nlm.nih.gov/Taxonomy/Browser/wwwtax.cgi?mode=Info&id=1169355	Proteobacteria	Gammaproteobacteria	Escherichia coli	TRUE	-	3560	5089	3591	TAACCGTAGGGGAACCTGCGGTTG	GATCACCT	CCTTACCTTA	3555	5089	3591	24	5	TAACCGTAGGGGAACCTGCGGTTG	GATCACCTCCTTA	CCTTAAAGAA	-7.471	Z	A
GCA_000350865.1	Scaffold_KB732354.1	1169356	Escherichia coli KTE39	strain=KTE39	http://www.ncbi.nlm.nih.gov/Taxonomy/Browser/wwwtax.cgi?mode=Info&id=1169356	Proteobacteria	Gammaproteobacteria	Escherichia coli	TRUE	+	726534	728063	728032	TAACCGTAGGGGAACCTGCGGTTG	GATCACCT	CCTTACCTTA	726534	728068	728032	24	5	TAACCGTAGGGGAACCTGCGGTTG	GATCACCTCCTTA	CCTTAAAGAA	-7.471	Z	A
GCA_000408025.1	Scaffold_KE136820.1	1169357	Escherichia coli KTE40	strain=KTE40	http://www.ncbi.nlm.nih.gov/Taxonomy/Browser/wwwtax.cgi?mode=Info&id=1169357	Proteobacteria	Gammaproteobacteria	Escherichia coli	TRUE	-	686370	687899	686401	TAACCGTAGGGGAACCTGCGGTTG	GATCACCT	CCTTACCTTA	686365	687899	686401	24	5	TAACCGTAGGGGAACCTGCGGTTG	GATCACCTCCTTA	CCTTAAAGAA	-7.471	Z	A
GCA_000352185.1	Scaffold_KB733011.1	1169359	Escherichia coli KTE42	strain=KTE42	http://www.ncbi.nlm.nih.gov/Taxonomy/Browser/wwwtax.cgi?mode=Info&id=1169359	Proteobacteria	Gammaproteobacteria	Escherichia coli	TRUE	+	832680	834209	834178	TAACCGTAGGGGAACCTGCGGTTG	GATCACCT	CCTTACCTTA	832680	834214	834178	24	5	TAACCGTAGGGGAACCTGCGGTTG	GATCACCTCCTTA	CCTTAAAGAA	-7.471	Z	A
GCA_000352225.1	Scaffold_KB733426.1	1169360	Escherichia coli KTE43	strain=KTE43	http://www.ncbi.nlm.nih.gov/Taxonomy/Browser/wwwtax.cgi?mode=Info&id=1169360	Proteobacteria	Gammaproteobacteria	Escherichia coli	TRUE	-	2246283	2247812	2246314	TAACCGTAGGGGAACCTGCGGTTG	GATCACCT	CCTTACCTTA	2246278	2247812	2246314	24	5	TAACCGTAGGGGAACCTGCGGTTG	GATCACCTCCTTA	CCTTAAAGAA	-7.471	Z	A
GCA_000350885.1	Scaffold_KB732364.1	1169361	Escherichia coli KTE44	strain=KTE44	http://www.ncbi.nlm.nih.gov/Taxonomy/Browser/wwwtax.cgi?mode=Info&id=1169361	Proteobacteria	Gammaproteobacteria	Escherichia coli	TRUE	+	17	1423	1392	TAACCGTAGGGGAACCTGCGGTTG	GATCACCT	CCTTACCTTA	17	1428	1392	24	5	TAACCGTAGGGGAACCTGCGGTTG	GATCACCTCCTTA	CCTTAAAGAA	-7.471	Z	A
GCA_000352165.1	Scaffold_KB733365.1	1169362	Escherichia coli KTE45	strain=KTE45	http://www.ncbi.nlm.nih.gov/Taxonomy/Browser/wwwtax.cgi?mode=Info&id=1169362	Proteobacteria	Gammaproteobacteria	Escherichia coli	TRUE	+	38553	40082	40051	TAACCGTAGGGGAACCTGCGGTTG	GATCACCT	CCTTACCTTA	38553	40087	40051	24	5	TAACCGTAGGGGAACCTGCGGTTG	GATCACCTCCTTA	CCTTAAAGAA	-7.471	Z	A
GCA_000326885.1	Scaffold_KB731623.1	1169364	Escherichia coli KTE85	strain=KTE85	http://www.ncbi.nlm.nih.gov/Taxonomy/Browser/wwwtax.cgi?mode=Info&id=1169364	Proteobacteria	Gammaproteobacteria	Escherichia coli	TRUE	+	1	1327	1296	TAACCGTAGGGGAACCTGCGGTTG	GATCACCT	CCTTACCTTA	1	1332	1296	24	5	TAACCGTAGGGGAACCTGCGGTTG	GATCACCTCCTTA	CCTTAAAGAA	-7.471	Z	A
GCA_000326825.1	Contig_ANYS01000056.1	1169365	Escherichia coli KTE232	strain=KTE232	http://www.ncbi.nlm.nih.gov/Taxonomy/Browser/wwwtax.cgi?mode=Info&id=1169365	Proteobacteria	Gammaproteobacteria	Escherichia coli	TRUE	-	20	1081	51	TAACCGTAGGGGAACCTGCGGTTG	GATCACCT	CCTTACCTTA	15	1081	51	24	5	TAACCGTAGGGGAACCTGCGGTTG	GATCACCTCCTTA	CCTTAAAGAA	-7.471	Z	A
GCA_000326625.1	Contig_ANYV01000058.1	1169366	Escherichia coli KTE88	strain=KTE88	http://www.ncbi.nlm.nih.gov/Taxonomy/Browser/wwwtax.cgi?mode=Info&id=1169366	Proteobacteria	Gammaproteobacteria	Escherichia coli	TRUE	+	1	1327	1296	TAACCGTAGGGGAACCTGCGGTTG	GATCACCT	CCTTACCTTA	1	1332	1296	24	5	TAACCGTAGGGGAACCTGCGGTTG	GATCACCTCCTTA	CCTTAAAGAA	-7.471	Z	A
GCA_000326645.1	Contig_ANYW01000075.1	1169367	Escherichia coli KTE90	strain=KTE90	http://www.ncbi.nlm.nih.gov/Taxonomy/Browser/wwwtax.cgi?mode=Info&id=1169367	Proteobacteria	Gammaproteobacteria	Escherichia coli	TRUE	+	6	1464	1433	TAACCGTAGGGGAACCTGCGGTTG	GATCACCT	CCTTACCTTA	6	1469	1433	24	5	TAACCGTAGGGGAACCTGCGGTTG	GATCACCTCCTTA	CCTTAAAGAA	-7.471	Z	A
GCA_000326525.1	Contig_ANYX01000048.1	1169368	Escherichia coli KTE94	strain=KTE94	http://www.ncbi.nlm.nih.gov/Taxonomy/Browser/wwwtax.cgi?mode=Info&id=1169368	Proteobacteria	Gammaproteobacteria	Escherichia coli	TRUE	-	50	1322	81	TAACCGTAGGGGAACCTGCGGTTG	GATCACCT	CCTTACCTTA	45	1322	81	24	5	TAACCGTAGGGGAACCTGCGGTTG	GATCACCTCCTTA	CCTTAAAGAA	-7.471	Z	A
GCA_000326845.1	Contig_ANYY01000083.1	1169369	Escherichia coli KTE95	strain=KTE95	http://www.ncbi.nlm.nih.gov/Taxonomy/Browser/wwwtax.cgi?mode=Info&id=1169369	Proteobacteria	Gammaproteobacteria	Escherichia coli	TRUE	+	1	1444	1413	TAACCGTAGGGGAACCTGCGGTTG	GATCACCT	CCTTACCTTA	1	1449	1413	24	5	TAACCGTAGGGGAACCTGCGGTTG	GATCACCTCCTTA	CCTTAAAGAA	-7.471	Z	A
GCA_000326545.1	Contig_ANYZ01000054.1	1169370	Escherichia coli KTE97	strain=KTE97	http://www.ncbi.nlm.nih.gov/Taxonomy/Browser/wwwtax.cgi?mode=Info&id=1169370	Proteobacteria	Gammaproteobacteria	Escherichia coli	TRUE	+	3	1461	1430	TAACCGTAGGGGAACCTGCGGTTG	GATCACCT	CCTTACCTTA	3	1466	1430	24	5	TAACCGTAGGGGAACCTGCGGTTG	GATCACCTCCTTA	CCTTAAAGAA	-7.471	Z	A
GCA_000353185.1	Scaffold_KB733313.1	1169372	Escherichia coli KTE104	strain=KTE104	http://www.ncbi.nlm.nih.gov/Taxonomy/Browser/wwwtax.cgi?mode=Info&id=1169372	Proteobacteria	Gammaproteobacteria	Escherichia coli	TRUE	+	4	1400	1369	TAACCGTAGGGGAACCTGCGGTTG	GATCACCT	CCTTACCTTA	4	1405	1369	24	5	TAACCGTAGGGGAACCTGCGGTTG	GATCACCTCCTTA	CCTTAAAGAA	-7.471	Z	A
GCA_000326145.1	Contig_ANXM01000071.1	1169373	Escherichia coli KTE105	strain=KTE105	http://www.ncbi.nlm.nih.gov/Taxonomy/Browser/wwwtax.cgi?mode=Info&id=1169373	Proteobacteria	Gammaproteobacteria	Escherichia coli	TRUE	+	1	1354	1323	TAACCGTAGGGGAACCTGCGGTTG	GATCACCT	CCTTACCTTA	1	1359	1323	24	5	TAACCGTAGGGGAACCTGCGGTTG	GATCACCTCCTTA	CCTTAAAGAA	-7.471	Z	A
GCA_000326165.1	Contig_ANXN01000075.1	1169374	Escherichia coli KTE106	strain=KTE106	http://www.ncbi.nlm.nih.gov/Taxonomy/Browser/wwwtax.cgi?mode=Info&id=1169374	Proteobacteria	Gammaproteobacteria	Escherichia coli	TRUE	+	1	1273	1242	TAACCGTAGGGGAACCTGCGGTTG	GATCACCT	CCTTACCTTA	1	1278	1242	24	5	TAACCGTAGGGGAACCTGCGGTTG	GATCACCTCCTTA	CCTTAAAGAA	-7.471	Z	A
GCA_000326185.1	Contig_ANXO01000042.1	1169375	Escherichia coli KTE109	strain=KTE109	http://www.ncbi.nlm.nih.gov/Taxonomy/Browser/wwwtax.cgi?mode=Info&id=1169375	Proteobacteria	Gammaproteobacteria	Escherichia coli	TRUE	+	4	1400	1369	TAACCGTAGGGGAACCTGCGGTTG	GATCACCT	CCTTAC	4	1405	1369	24	5	TAACCGTAGGGGAACCTGCGGTTG	GATCACCTCCTTA	C	-7.471	Z	A
GCA_000326565.1	Contig_ANXP01000005.1	1169376	Escherichia coli KTE112	strain=KTE112	http://www.ncbi.nlm.nih.gov/Taxonomy/Browser/wwwtax.cgi?mode=Info&id=1169376	Proteobacteria	Gammaproteobacteria	Escherichia coli	TRUE	+	1	1444	1413	TAACCGTAGGGGAACCTGCGGTTG	GATCACCT	CCTTACCTTA	1	1449	1413	24	5	TAACCGTAGGGGAACCTGCGGTTG	GATCACCTCCTTA	CCTTAAAGAA	-7.471	Z	A
GCA_000326585.1	Contig_ANXQ01000038.1	1169377	Escherichia coli KTE113	strain=KTE113	http://www.ncbi.nlm.nih.gov/Taxonomy/Browser/wwwtax.cgi?mode=Info&id=1169377	Proteobacteria	Gammaproteobacteria	Escherichia coli	TRUE	-	625	1897	656	TAACCGTAGGGGAACCTGCGGTTG	GATCACCT	CCTTACCTTA	620	1897	656	24	5	TAACCGTAGGGGAACCTGCGGTTG	GATCACCTCCTTA	CCTTAAAGAA	-7.471	Z	A
GCA_000326205.1	Contig_ANXR01000004.1	1169378	Escherichia coli KTE117	strain=KTE117	http://www.ncbi.nlm.nih.gov/Taxonomy/Browser/wwwtax.cgi?mode=Info&id=1169378	Proteobacteria	Gammaproteobacteria	Escherichia coli	TRUE	+	1	1444	1413	TAACCGTAGGGGAACCTGCGGTTG	GATCACCT	CCTTACCTTA	1	1449	1413	24	5	TAACCGTAGGGGAACCTGCGGTTG	GATCACCTCCTTA	CCTTAAAGAA	-7.471	Z	A
GCA_000326925.1	Scaffold_KB731872.1	1169379	Escherichia coli KTE120	strain=KTE120	http://www.ncbi.nlm.nih.gov/Taxonomy/Browser/wwwtax.cgi?mode=Info&id=1169379	Proteobacteria	Gammaproteobacteria	Escherichia coli	TRUE	+	1	1264	1233	TAACCGTAGGGGAACCTGCGGTTG	GATCACCT	CCTTACCTTA	1	1269	1233	24	5	TAACCGTAGGGGAACCTGCGGTTG	GATCACCTCCTTA	CCTTAAAGAA	-7.471	Z	A
GCA_000326225.1	Contig_ANXU01000078.1	1169381	Escherichia coli KTE124	strain=KTE124	http://www.ncbi.nlm.nih.gov/Taxonomy/Browser/wwwtax.cgi?mode=Info&id=1169381	Proteobacteria	Gammaproteobacteria	Escherichia coli	TRUE	+	1	1354	1323	TAACCGTAGGGGAACCTGCGGTTG	GATCACCT	CCTTACCTTA	1	1359	1323	24	5	TAACCGTAGGGGAACCTGCGGTTG	GATCACCTCCTTA	CCTTAAAGAA	-7.471	Z	A
GCA_000326965.1	Scaffold_KB732157.1	1169382	Escherichia coli KTE125	strain=KTE125	http://www.ncbi.nlm.nih.gov/Taxonomy/Browser/wwwtax.cgi?mode=Info&id=1169382	Proteobacteria	Gammaproteobacteria	Escherichia coli	TRUE	-	16	1189	47	TAACCGTAGGGGAACCTGCGGTTG	GATCACCT	CCTTACCTTA	11	1189	47	24	5	TAACCGTAGGGGAACCTGCGGTTG	GATCACCTCCTTA	CCTTAAAGAA	-7.471	Z	A
GCA_000326265.1	Contig_ANXX01000087.1	1169384	Escherichia coli KTE129	strain=KTE129	http://www.ncbi.nlm.nih.gov/Taxonomy/Browser/wwwtax.cgi?mode=Info&id=1169384	Proteobacteria	Gammaproteobacteria	Escherichia coli	TRUE	+	1	1327	1296	TAACCGTAGGGGAACCTGCGGTTG	GATCACCT	CCTTACCTTA	1	1332	1296	24	5	TAACCGTAGGGGAACCTGCGGTTG	GATCACCTCCTTA	CCTTAAAGAA	-7.471	Z	A
GCA_000326285.1	Contig_ANXY01000070.1	1169385	Escherichia coli KTE131	strain=KTE131	http://www.ncbi.nlm.nih.gov/Taxonomy/Browser/wwwtax.cgi?mode=Info&id=1169385	Proteobacteria	Gammaproteobacteria	Escherichia coli	TRUE	+	4	1400	1369	TAACCGTAGGGGAACCTGCGGTTG	GATCACCT	CCTTACCTTA	4	1405	1369	24	5	TAACCGTAGGGGAACCTGCGGTTG	GATCACCTCCTTA	CCTTAAAGAA	-7.471	Z	A
GCA_000326305.1	Contig_ANXZ01000040.1	1169386	Escherichia coli KTE133	strain=KTE133	http://www.ncbi.nlm.nih.gov/Taxonomy/Browser/wwwtax.cgi?mode=Info&id=1169386	Proteobacteria	Gammaproteobacteria	Escherichia coli	TRUE	+	1	1273	1242	TAACCGTAGGGGAACCTGCGGTTG	GATCACCT	CCTTACCTTA	1	1278	1242	24	5	TAACCGTAGGGGAACCTGCGGTTG	GATCACCTCCTTA	CCTTAAAGAA	-7.471	Z	A
GCA_000326325.1	Contig_ANYA01000045.1	1169387	Escherichia coli KTE137	strain=KTE137	http://www.ncbi.nlm.nih.gov/Taxonomy/Browser/wwwtax.cgi?mode=Info&id=1169387	Proteobacteria	Gammaproteobacteria	Escherichia coli	TRUE	-	50	1307	81	TAACCGTAGGGGAACCTGCGGTTG	GATCACCT	CCTTACCTTA	45	1307	81	24	5	TAACCGTAGGGGAACCTGCGGTTG	GATCACCTCCTTA	CCTTAAAGAA	-7.471	Z	A
GCA_000326685.1	Contig_ANYB01000003.1	1169388	Escherichia coli KTE138	strain=KTE138	http://www.ncbi.nlm.nih.gov/Taxonomy/Browser/wwwtax.cgi?mode=Info&id=1169388	Proteobacteria	Gammaproteobacteria	Escherichia coli	TRUE	+	1	1444	1413	TAACCGTAGGGGAACCTGCGGTTG	GATCACCT	CCTTACCTTA	1	1449	1413	24	5	TAACCGTAGGGGAACCTGCGGTTG	GATCACCTCCTTA	CCTTAAAGAA	-7.471	Z	A
GCA_000326345.1	Contig_ANYC01000071.1	1169389	Escherichia coli KTE139	strain=KTE139	http://www.ncbi.nlm.nih.gov/Taxonomy/Browser/wwwtax.cgi?mode=Info&id=1169389	Proteobacteria	Gammaproteobacteria	Escherichia coli	TRUE	+	1	1273	1242	TAACCGTAGGGGAACCTGCGGTTG	GATCACCT	CCTTACCTTA	1	1278	1242	24	5	TAACCGTAGGGGAACCTGCGGTTG	GATCACCTCCTTA	CCTTAAAGAA	-7.471	Z	A
GCA_000326705.1	Contig_ANYD01000059.1	1169390	Escherichia coli KTE145	strain=KTE145	http://www.ncbi.nlm.nih.gov/Taxonomy/Browser/wwwtax.cgi?mode=Info&id=1169390	Proteobacteria	Gammaproteobacteria	Escherichia coli	TRUE	+	1	1327	1296	TAACCGTAGGGGAACCTGCGGTTG	GATCACCT	CCTTACCTTA	1	1332	1296	24	5	TAACCGTAGGGGAACCTGCGGTTG	GATCACCTCCTTA	CCTTAAAGAA	-7.471	Z	A
GCA_000326365.1	Contig_ANYE01000076.1	1169391	Escherichia coli KTE148	strain=KTE148	http://www.ncbi.nlm.nih.gov/Taxonomy/Browser/wwwtax.cgi?mode=Info&id=1169391	Proteobacteria	Gammaproteobacteria	Escherichia coli	TRUE	+	1	1273	1242	TAACCGTAGGGGAACCTGCGGTTG	GATCACCT	CCTTACCTTA	1	1278	1242	24	5	TAACCGTAGGGGAACCTGCGGTTG	GATCACCTCCTTA	CCTTAAAGAA	-7.471	Z	A
GCA_000326725.1	Contig_ANYF01000043.1	1169392	Escherichia coli KTE150	strain=KTE150	http://www.ncbi.nlm.nih.gov/Taxonomy/Browser/wwwtax.cgi?mode=Info&id=1169392	Proteobacteria	Gammaproteobacteria	Escherichia coli	TRUE	+	1	1273	1242	TAACCGTAGGGGAACCTGCGGTTG	GATCACCT	CCTTACCTTA	1	1278	1242	24	5	TAACCGTAGGGGAACCTGCGGTTG	GATCACCTCCTTA	CCTTAAAGAA	-7.471	Z	A
GCA_000326745.1	Contig_ANYH01000075.1	1169394	Escherichia coli KTE157	strain=KTE157	http://www.ncbi.nlm.nih.gov/Taxonomy/Browser/wwwtax.cgi?mode=Info&id=1169394	Proteobacteria	Gammaproteobacteria	Escherichia coli	TRUE	+	1	1273	1242	TAACCGTAGGGGAACCTGCGGTTG	GATCACCT	CCTTACCTTA	1	1278	1242	24	5	TAACCGTAGGGGAACCTGCGGTTG	GATCACCTCCTTA	CCTTAAA	-7.471	Z	A
GCA_000326405.1	Contig_ANYI01000066.1	1169395	Escherichia coli KTE160	strain=KTE160	http://www.ncbi.nlm.nih.gov/Taxonomy/Browser/wwwtax.cgi?mode=Info&id=1169395	Proteobacteria	Gammaproteobacteria	Escherichia coli	TRUE	+	1	1354	1323	TAACCGTAGGGGAACCTGCGGTTG	GATCACCT	CCTTACCTTA	1	1359	1323	24	5	TAACCGTAGGGGAACCTGCGGTTG	GATCACCTCCTTA	CCTTAAAGAA	-7.471	Z	A
GCA_000326425.1	Contig_ANYJ01000003.1	1169396	Escherichia coli KTE163	strain=KTE163	http://www.ncbi.nlm.nih.gov/Taxonomy/Browser/wwwtax.cgi?mode=Info&id=1169396	Proteobacteria	Gammaproteobacteria	Escherichia coli	TRUE	+	1	1444	1413	TAACCGTAGGGGAACCTGCGGTTG	GATCACCT	CCTTACCTTA	1	1449	1413	24	5	TAACCGTAGGGGAACCTGCGGTTG	GATCACCTCCTTA	CCTTAAAGAA	-7.471	Z	A
GCA_000326905.1	Scaffold_KB731710.1	1169398	Escherichia coli KTE167	strain=KTE167	http://www.ncbi.nlm.nih.gov/Taxonomy/Browser/wwwtax.cgi?mode=Info&id=1169398	Proteobacteria	Gammaproteobacteria	Escherichia coli	TRUE	+	1	1354	1323	TAACCGTAGGGGAACCTGCGGTTG	GATCACCT	CCTTACCTTA	1	1359	1323	24	5	TAACCGTAGGGGAACCTGCGGTTG	GATCACCTCCTTA	CCTTAAAGAA	-7.471	Z	A
GCA_000326445.1	Contig_ANYM01000061.1	1169399	Escherichia coli KTE168	strain=KTE168	http://www.ncbi.nlm.nih.gov/Taxonomy/Browser/wwwtax.cgi?mode=Info&id=1169399	Proteobacteria	Gammaproteobacteria	Escherichia coli	TRUE	+	1	1273	1242	TAACCGTAGGGGAACCTGCGGTTG	GATCACCT	CCTTACCTTA	1	1278	1242	24	5	TAACCGTAGGGGAACCTGCGGTTG	GATCACCTCCTTA	CCTTAAAGAA	-7.471	Z	A
GCA_000326605.1	Contig_ANYN01000101.1	1169400	Escherichia coli KTE174	strain=KTE174	http://www.ncbi.nlm.nih.gov/Taxonomy/Browser/wwwtax.cgi?mode=Info&id=1169400	Proteobacteria	Gammaproteobacteria	Escherichia coli	TRUE	+	1	1354	1323	TAACCGTAGGGGAACCTGCGGTTG	GATCACCT	CCTTACCTTA	1	1359	1323	24	5	TAACCGTAGGGGAACCTGCGGTTG	GATCACCTCCTTA	CCTTAAAGAA	-7.471	Z	A
GCA_000326485.1	Contig_ANYQ01000050.1	1169403	Escherichia coli KTE179	strain=KTE179	http://www.ncbi.nlm.nih.gov/Taxonomy/Browser/wwwtax.cgi?mode=Info&id=1169403	Proteobacteria	Gammaproteobacteria	Escherichia coli	TRUE	+	1	1327	1296	TAACCGTAGGGGAACCTGCGGTTG	GATCACCT	CCTTACCTTA	1	1332	1296	24	5	TAACCGTAGGGGAACCTGCGGTTG	GATCACCTCCTTA	CCTTAAAGAA	-7.471	Z	A
GCA_000326805.1	Contig_ANYR01000073.1	1169404	Escherichia coli KTE180	strain=KTE180	http://www.ncbi.nlm.nih.gov/Taxonomy/Browser/wwwtax.cgi?mode=Info&id=1169404	Proteobacteria	Gammaproteobacteria	Escherichia coli	TRUE	+	1	1273	1242	TAACCGTAGGGGAACCTGCGGTTG	GATCACCT	CCTTACCTTA	1	1278	1242	24	5	TAACCGTAGGGGAACCTGCGGTTG	GATCACCTCCTTA	CCTTAAAGAA	-7.471	Z	A
GCA_000352845.1	Scaffold_KB733439.1	1181724	Escherichia coli KTE173	strain=KTE173	http://www.ncbi.nlm.nih.gov/Taxonomy/Browser/wwwtax.cgi?mode=Info&id=1181724	Proteobacteria	Gammaproteobacteria	Escherichia coli	TRUE	+	4	1400	1369	TAACCGTAGGGGAACCTGCGGTTG	GATCACCT	CCTTACCTTA	4	1405	1369	24	5	TAACCGTAGGGGAACCTGCGGTTG	GATCACCTCCTTA	CCTTAAAGAA	-7.471	Z	A
GCA_000352865.1	Scaffold_KB733158.1	1181725	Escherichia coli KTE175	strain=KTE175	http://www.ncbi.nlm.nih.gov/Taxonomy/Browser/wwwtax.cgi?mode=Info&id=1181725	Proteobacteria	Gammaproteobacteria	Escherichia coli	TRUE	+	1	1273	1242	TAACCGTAGGGGAACCTGCGGTTG	GATCACCT	CCTTACCTTA	1	1278	1242	24	5	TAACCGTAGGGGAACCTGCGGTTG	GATCACCTCCTTA	CCTTAAAGAA	-7.471	Z	A
GCA_000350905.1	Scaffold_KB732393.1	1181726	Escherichia coli KTE178	strain=KTE178	http://www.ncbi.nlm.nih.gov/Taxonomy/Browser/wwwtax.cgi?mode=Info&id=1181726	Proteobacteria	Gammaproteobacteria	Escherichia coli	TRUE	+	1	1273	1242	TAACCGTAGGGGAACCTGCGGTTG	GATCACCT	CCTTACCTTA	1	1278	1242	24	5	TAACCGTAGGGGAACCTGCGGTTG	GATCACCTCCTTA	CCTTAAAGAA	-7.471	Z	A
GCA_000350925.1	Scaffold_KB732405.1	1181727	Escherichia coli KTE181	strain=KTE181	http://www.ncbi.nlm.nih.gov/Taxonomy/Browser/wwwtax.cgi?mode=Info&id=1181727	Proteobacteria	Gammaproteobacteria	Escherichia coli	TRUE	-	16	1545	47	TAACCGTAGGGGAACCTGCGGTTG	GATCACCT	CCTTACCTTA	11	1545	47	24	5	TAACCGTAGGGGAACCTGCGGTTG	GATCACCTCCTTA	CCTTAAAGAA	-7.471	Z	A
GCA_000408065.1	Scaffold_KE136846.1	1181728	Escherichia coli KTE182	strain=KTE182	http://www.ncbi.nlm.nih.gov/Taxonomy/Browser/wwwtax.cgi?mode=Info&id=1181728	Proteobacteria	Gammaproteobacteria	Escherichia coli	TRUE	+	1	1273	1242	TAACCGTAGGGGAACCTGCGGTTG	GATCACCT	CCTTACCTTA	1	1278	1242	24	5	TAACCGTAGGGGAACCTGCGGTTG	GATCACCTCCTTA	CCTTAAAGAA	-7.471	Z	A
GCA_000352905.1	Scaffold_KB733173.1	1181729	Escherichia coli KTE183	strain=KTE183	http://www.ncbi.nlm.nih.gov/Taxonomy/Browser/wwwtax.cgi?mode=Info&id=1181729	Proteobacteria	Gammaproteobacteria	Escherichia coli	TRUE	+	3116604	3117930	3117899	TAACCGTAGGGGAACCTGCGGTTG	GATCACCT	CCTTACCTTA	3116604	3117935	3117899	24	5	TAACCGTAGGGGAACCTGCGGTTG	GATCACCTCCTTA	CCTTAAAGAA	-7.471	Z	A
GCA_000352885.1	Scaffold_KB733172.1	1181730	Escherichia coli KTE184	strain=KTE184	http://www.ncbi.nlm.nih.gov/Taxonomy/Browser/wwwtax.cgi?mode=Info&id=1181730	Proteobacteria	Gammaproteobacteria	Escherichia coli	TRUE	-	3463	4992	3494	TAACCGTAGGGGAACCTGCGGTTG	GATCACCT	CCTTACCTTA	3458	4992	3494	24	5	TAACCGTAGGGGAACCTGCGGTTG	GATCACCTCCTTA	CCTTAAAGAA	-7.471	Z	A
GCA_000408085.1	Scaffold_KE136868.1	1181731	Escherichia coli KTE185	strain=KTE185	http://www.ncbi.nlm.nih.gov/Taxonomy/Browser/wwwtax.cgi?mode=Info&id=1181731	Proteobacteria	Gammaproteobacteria	Escherichia coli	TRUE	+	534449	535721	535690	TAACCGTAGGGGAACCTGCGGTTG	GATCACCT	CCTTACCTTA	534449	535726	535690	24	5	TAACCGTAGGGGAACCTGCGGTTG	GATCACCTCCTTA	CCTTAAAGAA	-7.471	Z	A
GCA_000408105.1	Scaffold_KE136876.1	1181732	Escherichia coli KTE186	strain=KTE186	http://www.ncbi.nlm.nih.gov/Taxonomy/Browser/wwwtax.cgi?mode=Info&id=1181732	Proteobacteria	Gammaproteobacteria	Escherichia coli	TRUE	-	536880	538409	536911	TAACCGTAGGGGAACCTGCGGTTG	GATCACCT	CCTTACCTTA	536875	538409	536911	24	5	TAACCGTAGGGGAACCTGCGGTTG	GATCACCTCCTTA	CCTTAAAGAA	-7.471	Z	A
GCA_000350945.1	Scaffold_KB732409.1	1181733	Escherichia coli KTE187	strain=KTE187	http://www.ncbi.nlm.nih.gov/Taxonomy/Browser/wwwtax.cgi?mode=Info&id=1181733	Proteobacteria	Gammaproteobacteria	Escherichia coli	TRUE	+	35255	36784	36753	TAACCGTAGGGGAACCTGCGGTTG	GATCACCT	CCTTACCTTA	35255	36789	36753	24	5	TAACCGTAGGGGAACCTGCGGTTG	GATCACCTCCTTA	CCTTAAAGAA	-7.471	Z	A
GCA_000350965.1	Scaffold_KB732417.1	1181734	Escherichia coli KTE188	strain=KTE188	http://www.ncbi.nlm.nih.gov/Taxonomy/Browser/wwwtax.cgi?mode=Info&id=1181734	Proteobacteria	Gammaproteobacteria	Escherichia coli	TRUE	+	495458	496811	496780	TAACCGTAGGGGAACCTGCGGTTG	GATCACCT	CCTTACCTTA	495458	496816	496780	24	5	TAACCGTAGGGGAACCTGCGGTTG	GATCACCTCCTTA	CCTTAAAGAA	-7.471	Z	A
GCA_000350985.1	Scaffold_KB732427.1	1181735	Escherichia coli KTE189	strain=KTE189	http://www.ncbi.nlm.nih.gov/Taxonomy/Browser/wwwtax.cgi?mode=Info&id=1181735	Proteobacteria	Gammaproteobacteria	Escherichia coli	TRUE	+	382114	383643	383612	TAACCGTAGGGGAACCTGCGGTTG	GATCACCT	CCTTACCTTA	382114	383648	383612	24	5	TAACCGTAGGGGAACCTGCGGTTG	GATCACCTCCTTA	CCTTAAAGAA	-7.471	Z	A
GCA_000352825.1	Scaffold_KB733164.1	1181736	Escherichia coli KTE190	strain=KTE190	http://www.ncbi.nlm.nih.gov/Taxonomy/Browser/wwwtax.cgi?mode=Info&id=1181736	Proteobacteria	Gammaproteobacteria	Escherichia coli	TRUE	+	681583	683112	683081	TAACCGTAGGGGAACCTGCGGTTG	GATCACCT	CCTTACCTTA	681583	683117	683081	24	5	TAACCGTAGGGGAACCTGCGGTTG	GATCACCTCCTTA	CCTTAAAGAA	-7.471	Z	A
GCA_000351005.1	Scaffold_KB732444.1	1181737	Escherichia coli KTE191	strain=KTE191	http://www.ncbi.nlm.nih.gov/Taxonomy/Browser/wwwtax.cgi?mode=Info&id=1181737	Proteobacteria	Gammaproteobacteria	Escherichia coli	TRUE	+	598976	600505	600474	TAACCGTAGGGGAACCTGCGGTTG	GATCACCT	CCTTACCTTA	598976	600510	600474	24	5	TAACCGTAGGGGAACCTGCGGTTG	GATCACCTCCTTA	CCTTAAAGAA	-7.471	Z	A
GCA_000352785.1	Scaffold_KB733144.1	1181738	Escherichia coli KTE192	strain=KTE192	http://www.ncbi.nlm.nih.gov/Taxonomy/Browser/wwwtax.cgi?mode=Info&id=1181738	Proteobacteria	Gammaproteobacteria	Escherichia coli	TRUE	+	3	1369	1338	TAACCGTAGGGGAACCTGCGGTTG	GATCACCT	CCTTACTTTA	3	1374	1338	24	5	TAACCGTAGGGGAACCTGCGGTTG	GATCACCTCCTTA	CTTTAAAGAA	-7.471	Z	A
GCA_000351025.1	Scaffold_KB732454.1	1181739	Escherichia coli KTE193	strain=KTE193	http://www.ncbi.nlm.nih.gov/Taxonomy/Browser/wwwtax.cgi?mode=Info&id=1181739	Proteobacteria	Gammaproteobacteria	Escherichia coli	TRUE	-	1389976	1391505	1390007	TAACCGTAGGGGAACCTGCGGTTG	GATCACCT	CCTTACCTTA	1389971	1391505	1390007	24	5	TAACCGTAGGGGAACCTGCGGTTG	GATCACCTCCTTA	CCTTAAAGAA	-7.471	Z	A
GCA_000352805.1	Scaffold_KB733149.1	1181740	Escherichia coli KTE194	strain=KTE194	http://www.ncbi.nlm.nih.gov/Taxonomy/Browser/wwwtax.cgi?mode=Info&id=1181740	Proteobacteria	Gammaproteobacteria	Escherichia coli	TRUE	+	657579	659108	659077	TAACCGTAGGGGAACCTGCGGTTG	GATCACCT	CCTTACCTTA	657579	659113	659077	24	5	TAACCGTAGGGGAACCTGCGGTTG	GATCACCTCCTTA	CCTTAAAGAA	-7.471	Z	A
GCA_000408125.1	Scaffold_KE136897.1	1181741	Escherichia coli KTE195	strain=KTE195	http://www.ncbi.nlm.nih.gov/Taxonomy/Browser/wwwtax.cgi?mode=Info&id=1181741	Proteobacteria	Gammaproteobacteria	Escherichia coli	TRUE	+	114137	115666	115635	TAACCGTAGGGGAACCTGCGGTTG	GATCACCT	CCTTACCTTA	114137	115671	115635	24	5	TAACCGTAGGGGAACCTGCGGTTG	GATCACCTCCTTA	CCTTAAAGAA	-7.471	Z	A
GCA_000352925.1	Scaffold_KB733178.1	1181742	Escherichia coli KTE196	strain=KTE196	http://www.ncbi.nlm.nih.gov/Taxonomy/Browser/wwwtax.cgi?mode=Info&id=1181742	Proteobacteria	Gammaproteobacteria	Escherichia coli	TRUE	+	90521	92050	92019	TAACCGTAGGGGAACCTGCGGTTG	GATCACCT	CCTTACCTTA	90521	92055	92019	24	5	TAACCGTAGGGGAACCTGCGGTTG	GATCACCTCCTTA	CCTTAAAGAA	-7.471	Z	A
GCA_000352945.1	Scaffold_KB733185.1	1181743	Escherichia coli KTE197	strain=KTE197	http://www.ncbi.nlm.nih.gov/Taxonomy/Browser/wwwtax.cgi?mode=Info&id=1181743	Proteobacteria	Gammaproteobacteria	Escherichia coli	TRUE	+	88743	90272	90241	TAACCGTAGGGGAACCTGCGGTTG	GATCACCT	CCTTACCTTA	88743	90277	90241	24	5	TAACCGTAGGGGAACCTGCGGTTG	GATCACCTCCTTA	CCTTAAAGAA	-7.471	Z	A
GCA_000408145.1	Scaffold_KE136913.1	1181744	Escherichia coli KTE198	strain=KTE198	http://www.ncbi.nlm.nih.gov/Taxonomy/Browser/wwwtax.cgi?mode=Info&id=1181744	Proteobacteria	Gammaproteobacteria	Escherichia coli	TRUE	+	2173859	2175388	2175357	TAACCGTAGGGGAACCTGCGGTTG	GATCACCT	CCTTACCTTA	2173859	2175393	2175357	24	5	TAACCGTAGGGGAACCTGCGGTTG	GATCACCTCCTTA	CCTTAAAGAA	-7.471	Z	A
GCA_000408165.1	Scaffold_KE136939.1	1181745	Escherichia coli KTE199	strain=KTE199	http://www.ncbi.nlm.nih.gov/Taxonomy/Browser/wwwtax.cgi?mode=Info&id=1181745	Proteobacteria	Gammaproteobacteria	Escherichia coli	TRUE	-	3256	4785	3287	TAACCGTAGGGGAACCTGCGGTTG	GATCACCT	CCTTACCTTA	3251	4785	3287	24	5	TAACCGTAGGGGAACCTGCGGTTG	GATCACCTCCTTA	CCTTAAAGAA	-7.471	Z	A
GCA_000408185.1	Scaffold_KE136943.1	1181746	Escherichia coli KTE200	strain=KTE200	http://www.ncbi.nlm.nih.gov/Taxonomy/Browser/wwwtax.cgi?mode=Info&id=1181746	Proteobacteria	Gammaproteobacteria	Escherichia coli	TRUE	-	2362350	2363879	2362381	TAACCGTAGGGGAACCTGCGGTTG	GATCACCT	CCTTACCTTA	2362345	2363879	2362381	24	5	TAACCGTAGGGGAACCTGCGGTTG	GATCACCTCCTTA	CCTTAAAGAA	-7.471	Z	A
GCA_000351045.1	Scaffold_KB732471.1	1181747	Escherichia coli KTE201	strain=KTE201	http://www.ncbi.nlm.nih.gov/Taxonomy/Browser/wwwtax.cgi?mode=Info&id=1181747	Proteobacteria	Gammaproteobacteria	Escherichia coli	TRUE	+	1	1354	1323	TAACCGTAGGGGAACCTGCGGTTG	GATCACCT	CCTTACCTTA	1	1359	1323	24	5	TAACCGTAGGGGAACCTGCGGTTG	GATCACCTCCTTA	CCTTAAAGAA	-7.471	Z	A
GCA_000352965.1	Scaffold_KB733186.1	1181748	Escherichia coli KTE202	strain=KTE202	http://www.ncbi.nlm.nih.gov/Taxonomy/Browser/wwwtax.cgi?mode=Info&id=1181748	Proteobacteria	Gammaproteobacteria	Escherichia coli	TRUE	+	737878	739407	739376	TAACCGTAGGGGAACCTGCGGTTG	GATCACCT	CCTTACCTTA	737878	739412	739376	24	5	TAACCGTAGGGGAACCTGCGGTTG	GATCACCTCCTTA	CCTTAAAGAA	-7.471	Z	A
GCA_000352985.1	Scaffold_KB733201.1	1181749	Escherichia coli KTE203	strain=KTE203	http://www.ncbi.nlm.nih.gov/Taxonomy/Browser/wwwtax.cgi?mode=Info&id=1181749	Proteobacteria	Gammaproteobacteria	Escherichia coli	TRUE	-	3443	4972	3474	TAACCGTAGGGGAACCTGCGGTTG	GATCACCT	CCTTACCTTA	3438	4972	3474	24	5	TAACCGTAGGGGAACCTGCGGTTG	GATCACCTCCTTA	CCTTAAAGAA	-7.471	Z	A
GCA_000351065.1	Scaffold_KB732461.1	1181750	Escherichia coli KTE204	strain=KTE204	http://www.ncbi.nlm.nih.gov/Taxonomy/Browser/wwwtax.cgi?mode=Info&id=1181750	Proteobacteria	Gammaproteobacteria	Escherichia coli	TRUE	+	3	1441	1410	TAACCGTAGGGGAACCTGCGGTTG	GATCACCT	CCTTACCTTA	3	1446	1410	24	5	TAACCGTAGGGGAACCTGCGGTTG	GATCACCTCCTTA	CCTTAAAGAA	-7.471	Z	A
GCA_000351085.1	Scaffold_KB732485.1	1181751	Escherichia coli KTE205	strain=KTE205	http://www.ncbi.nlm.nih.gov/Taxonomy/Browser/wwwtax.cgi?mode=Info&id=1181751	Proteobacteria	Gammaproteobacteria	Escherichia coli	TRUE	+	3	1369	1338	TAACCGTAGGGGAACCTGCGGTTG	GATCACCT	CCTTACCTTA	3	1374	1338	24	5	TAACCGTAGGGGAACCTGCGGTTG	GATCACCTCCTTA	CCTTAAAGAA	-7.471	Z	A
GCA_000351105.1	Scaffold_KB732497.1	1181752	Escherichia coli KTE206	strain=KTE206	http://www.ncbi.nlm.nih.gov/Taxonomy/Browser/wwwtax.cgi?mode=Info&id=1181752	Proteobacteria	Gammaproteobacteria	Escherichia coli	TRUE	+	518505	520034	520003	TAACCGTAGGGGAACCTGCGGTTG	GATCACCT	CCTTACCTTA	518505	520039	520003	24	5	TAACCGTAGGGGAACCTGCGGTTG	GATCACCTCCTTA	CCTTAAAGAA	-7.471	Z	A
GCA_000353005.1	Scaffold_KB733194.1	1181753	Escherichia coli KTE207	strain=KTE207	http://www.ncbi.nlm.nih.gov/Taxonomy/Browser/wwwtax.cgi?mode=Info&id=1181753	Proteobacteria	Gammaproteobacteria	Escherichia coli	TRUE	+	1	1327	1296	TAACCGTAGGGGAACCTGCGGTTG	GATCACCT	CCTTACCTTA	1	1332	1296	24	5	TAACCGTAGGGGAACCTGCGGTTG	GATCACCTCCTTA	CCTTAAAGAA	-7.471	Z	A
GCA_000351125.1	Scaffold_KB732511.1	1181754	Escherichia coli KTE208	strain=KTE208	http://www.ncbi.nlm.nih.gov/Taxonomy/Browser/wwwtax.cgi?mode=Info&id=1181754	Proteobacteria	Gammaproteobacteria	Escherichia coli	TRUE	-	1369653	1371182	1369684	TAACCGTAGGGGAACCTGCGGTTG	GATCACCT	CCTTACCTTA	1369648	1371182	1369684	24	5	TAACCGTAGGGGAACCTGCGGTTG	GATCACCTCCTTA	CCTTAAAGAA	-7.471	Z	A
GCA_000353025.1	Scaffold_KB733361.1	1181755	Escherichia coli KTE209	strain=KTE209	http://www.ncbi.nlm.nih.gov/Taxonomy/Browser/wwwtax.cgi?mode=Info&id=1181755	Proteobacteria	Gammaproteobacteria	Escherichia coli	TRUE	-	1462833	1464362	1462864	TAACCGTAGGGGAACCTGCGGTTG	GATCACCT	CCTTACCTTA	1462828	1464362	1462864	24	5	TAACCGTAGGGGAACCTGCGGTTG	GATCACCTCCTTA	CCTTAAAGAA	-7.471	Z	A
GCA_000351145.1	Scaffold_KB732522.1	1181756	Escherichia coli KTE210	strain=KTE210	http://www.ncbi.nlm.nih.gov/Taxonomy/Browser/wwwtax.cgi?mode=Info&id=1181756	Proteobacteria	Gammaproteobacteria	Escherichia coli	TRUE	-	3239581	3241110	3239612	TAACCGTAGGGGAACCTGCGGTTG	GATCACCT	CCTTACCTTA	3239576	3241110	3239612	24	5	TAACCGTAGGGGAACCTGCGGTTG	GATCACCTCCTTA	CCTTAAAGAA	-7.471	Z	A
GCA_000353045.1	Scaffold_KB733221.1	1181757	Escherichia coli KTE211	strain=KTE211	http://www.ncbi.nlm.nih.gov/Taxonomy/Browser/wwwtax.cgi?mode=Info&id=1181757	Proteobacteria	Gammaproteobacteria	Escherichia coli	TRUE	+	1	1273	1242	TAACCGTAGGGGAACCTGCGGTTG	GATCACCT	CCTTACCTTA	1	1278	1242	24	5	TAACCGTAGGGGAACCTGCGGTTG	GATCACCTCCTTA	CCTTAAAGAA	-7.471	Z	A
GCA_000351185.1	Scaffold_KB732535.1	1181759	Escherichia coli KTE213	strain=KTE213	http://www.ncbi.nlm.nih.gov/Taxonomy/Browser/wwwtax.cgi?mode=Info&id=1181759	Proteobacteria	Gammaproteobacteria	Escherichia coli	TRUE	-	3101122	3102651	3101153	TAACCGTAGGGGAACCTGCGGTTG	GATCACCT	CCTTACCTTA	3101117	3102651	3101153	24	5	TAACCGTAGGGGAACCTGCGGTTG	GATCACCTCCTTA	CCTTAAAGAA	-7.471	Z	A
GCA_000351205.1	Scaffold_KB732539.1	1181760	Escherichia coli KTE214	strain=KTE214	http://www.ncbi.nlm.nih.gov/Taxonomy/Browser/wwwtax.cgi?mode=Info&id=1181760	Proteobacteria	Gammaproteobacteria	Escherichia coli	TRUE	+	43	1572	1541	TAACCGTAGGGGAACCTGCGGTTG	GATCACCT	CCTTACCTTA	43	1577	1541	24	5	TAACCGTAGGGGAACCTGCGGTTG	GATCACCTCCTTA	CCTTAAAGAA	-7.471	Z	A
GCA_000351225.1	Scaffold_KB732545.1	1181762	Escherichia coli KTE216	strain=KTE216	http://www.ncbi.nlm.nih.gov/Taxonomy/Browser/wwwtax.cgi?mode=Info&id=1181762	Proteobacteria	Gammaproteobacteria	Escherichia coli	TRUE	-	3425	4954	3456	TAACCGTAGGGGAACCTGCGGTTG	GATCACCT	CCTTACCTTA	3420	4954	3456	24	5	TAACCGTAGGGGAACCTGCGGTTG	GATCACCTCCTTA	CCTTAAAGAA	-7.471	Z	A
GCA_000353085.1	Scaffold_KB733228.1	1181763	Escherichia coli KTE217	strain=KTE217	http://www.ncbi.nlm.nih.gov/Taxonomy/Browser/wwwtax.cgi?mode=Info&id=1181763	Proteobacteria	Gammaproteobacteria	Escherichia coli	TRUE	+	292501	294030	293999	TAACCGTAGGGGAACCTGCGGTTG	GATCACCT	CCTTACCTTA	292501	294035	293999	24	5	TAACCGTAGGGGAACCTGCGGTTG	GATCACCTCCTTA	CCTTAAAGAA	-7.471	Z	A
GCA_000353105.1	Scaffold_KB733217.1	1181764	Escherichia coli KTE218	strain=KTE218	http://www.ncbi.nlm.nih.gov/Taxonomy/Browser/wwwtax.cgi?mode=Info&id=1181764	Proteobacteria	Gammaproteobacteria	Escherichia coli	TRUE	+	2089890	2091419	2091388	TAACCGTAGGGGAACCTGCGGTTG	GATCACCT	CCTTACCTTA	2089890	2091424	2091388	24	5	TAACCGTAGGGGAACCTGCGGTTG	GATCACCTCCTTA	CCTTAAAGAA	-7.471	Z	A
GCA_000351245.1	Scaffold_KB733374.1	1181766	Escherichia coli KTE220	strain=KTE220	http://www.ncbi.nlm.nih.gov/Taxonomy/Browser/wwwtax.cgi?mode=Info&id=1181766	Proteobacteria	Gammaproteobacteria	Escherichia coli	TRUE	-	3253	4782	3284	TAACCGTAGGGGAACCTGCGGTTG	GATCACCT	CCTTACCTTA	3248	4782	3284	24	5	TAACCGTAGGGGAACCTGCGGTTG	GATCACCTCCTTA	CCTTAAAGAA	-7.471	Z	A
GCA_000408225.1	Scaffold_KE136955.1	1181767	Escherichia coli KTE221	strain=KTE221	http://www.ncbi.nlm.nih.gov/Taxonomy/Browser/wwwtax.cgi?mode=Info&id=1181767	Proteobacteria	Gammaproteobacteria	Escherichia coli	TRUE	-	610	2139	641	TAACCGTAGGGGAACCTGCGGTTG	GATCACCT	CCTTACCTTA	605	2139	641	24	5	TAACCGTAGGGGAACCTGCGGTTG	GATCACCTCCTTA	CCTTAAAGAA	-7.471	Z	A
GCA_000408245.1	Scaffold_KE136972.1	1181768	Escherichia coli KTE222	strain=KTE222	http://www.ncbi.nlm.nih.gov/Taxonomy/Browser/wwwtax.cgi?mode=Info&id=1181768	Proteobacteria	Gammaproteobacteria	Escherichia coli	TRUE	-	2491	4020	2522	TAACCGTAGGGGAACCTGCGGTTG	GATCACCT	CCTTACCTTA	2486	4020	2522	24	5	TAACCGTAGGGGAACCTGCGGTTG	GATCACCTCCTTA	CCTTAAAGAA	-7.471	Z	A
GCA_000353125.1	Scaffold_KB733348.1	1181769	Escherichia coli KTE223	strain=KTE223	http://www.ncbi.nlm.nih.gov/Taxonomy/Browser/wwwtax.cgi?mode=Info&id=1181769	Proteobacteria	Gammaproteobacteria	Escherichia coli	TRUE	+	1	1354	1323	TAACCGTAGGGGAACCTGCGGTTG	GATCACCT	CCTTACCTTA	1	1359	1323	24	5	TAACCGTAGGGGAACCTGCGGTTG	GATCACCTCCTTA	CCTTAAAGAA	-7.471	Z	A
GCA_000351265.1	Scaffold_KB732561.1	1181770	Escherichia coli KTE224	strain=KTE224	http://www.ncbi.nlm.nih.gov/Taxonomy/Browser/wwwtax.cgi?mode=Info&id=1181770	Proteobacteria	Gammaproteobacteria	Escherichia coli	TRUE	+	1	1273	1242	TAACCGTAGGGGAACCTGCGGTTG	GATCACCT	CCTTACCTTA	1	1278	1242	24	5	TAACCGTAGGGGAACCTGCGGTTG	GATCACCTCCTTA	CCTTAAAGAA	-7.471	Z	A
GCA_000408265.1	Scaffold_KE136980.1	1181771	Escherichia coli KTE225	strain=KTE225	http://www.ncbi.nlm.nih.gov/Taxonomy/Browser/wwwtax.cgi?mode=Info&id=1181771	Proteobacteria	Gammaproteobacteria	Escherichia coli	TRUE	-	3558	5087	3589	TAACCGTAGGGGAACCTGCGGTTG	GATCACCT	CCTTACCTTA	3553	5087	3589	24	5	TAACCGTAGGGGAACCTGCGGTTG	GATCACCTCCTTA	CCTTAAAGAA	-7.471	Z	A
GCA_000408285.1	Scaffold_KE137002.1	1181772	Escherichia coli KTE226	strain=KTE226	http://www.ncbi.nlm.nih.gov/Taxonomy/Browser/wwwtax.cgi?mode=Info&id=1181772	Proteobacteria	Gammaproteobacteria	Escherichia coli	TRUE	-	3253	4782	3284	TAACCGTAGGGGAACCTGCGGTTG	GATCACCT	CCTTACCTTA	3248	4782	3284	24	5	TAACCGTAGGGGAACCTGCGGTTG	GATCACCTCCTTA	CCTTAAAGAA	-7.471	Z	A
GCA_000353145.1	Scaffold_KB733360.1	1181773	Escherichia coli KTE227	strain=KTE227	http://www.ncbi.nlm.nih.gov/Taxonomy/Browser/wwwtax.cgi?mode=Info&id=1181773	Proteobacteria	Gammaproteobacteria	Escherichia coli	TRUE	-	439755	441284	439786	TAACCGTAGGGGAACCTGCGGTTG	GATCACCT	CCTTACCTTA	439750	441284	439786	24	5	TAACCGTAGGGGAACCTGCGGTTG	GATCACCTCCTTA	CCTTAAAGAA	-7.471	Z	A
GCA_000351285.1	Scaffold_KB732574.1	1181774	Escherichia coli KTE228	strain=KTE228	http://www.ncbi.nlm.nih.gov/Taxonomy/Browser/wwwtax.cgi?mode=Info&id=1181774	Proteobacteria	Gammaproteobacteria	Escherichia coli	TRUE	-	1610970	1612499	1611001	TAACCGTAGGGGAACCTGCGGTTG	GATCACCT	CCTTACCTTA	1610965	1612499	1611001	24	5	TAACCGTAGGGGAACCTGCGGTTG	GATCACCTCCTTA	CCTTAAAGAA	-7.471	Z	A
GCA_000353165.1	Scaffold_KB733235.1	1181775	Escherichia coli KTE229	strain=KTE229	http://www.ncbi.nlm.nih.gov/Taxonomy/Browser/wwwtax.cgi?mode=Info&id=1181775	Proteobacteria	Gammaproteobacteria	Escherichia coli	TRUE	-	1477307	1478836	1477338	TAACCGTAGGGGAACCTGCGGTTG	GATCACCT	CCTTACCTTA	1477302	1478836	1477338	24	5	TAACCGTAGGGGAACCTGCGGTTG	GATCACCTCCTTA	CCTTAAAGAA	-7.471	Z	A
GCA_000351345.1	Scaffold_KB732598.1	1181778	Escherichia coli KTE234	strain=KTE234	http://www.ncbi.nlm.nih.gov/Taxonomy/Browser/wwwtax.cgi?mode=Info&id=1181778	Proteobacteria	Gammaproteobacteria	Escherichia coli	TRUE	+	268244	269773	269742	TAACCGTAGGGGAACCTGCGGTTG	GATCACCT	CCTTACCTTA	268244	269778	269742	24	5	TAACCGTAGGGGAACCTGCGGTTG	GATCACCTCCTTA	CCTTAAAGAA	-7.471	Z	A
GCA_000351365.1	Scaffold_KB732610.1	1181779	Escherichia coli KTE235	strain=KTE235	http://www.ncbi.nlm.nih.gov/Taxonomy/Browser/wwwtax.cgi?mode=Info&id=1181779	Proteobacteria	Gammaproteobacteria	Escherichia coli	TRUE	-	1638953	1640482	1638984	TAACCGTAGGGGAACCTGCGGTTG	GATCACCT	CCTTACCTTA	1638948	1640482	1638984	24	5	TAACCGTAGGGGAACCTGCGGTTG	GATCACCTCCTTA	CCTTAAAGAA	-7.471	Z	A
GCA_000351385.1	Scaffold_KB732616.1	1181780	Escherichia coli KTE236	strain=KTE236	http://www.ncbi.nlm.nih.gov/Taxonomy/Browser/wwwtax.cgi?mode=Info&id=1181780	Proteobacteria	Gammaproteobacteria	Escherichia coli	TRUE	+	1	1115	1084	TAACCGTAGGGGAACCTGCGGTTG	GATCACCT	CCTTACCTTA	1	1120	1084	24	5	TAACCGTAGGGGAACCTGCGGTTG	GATCACCTCCTTA	CCTTAAAGAA	-7.471	Z	A
GCA_000351405.1	Scaffold_KB733378.1	1181781	Escherichia coli KTE237	strain=KTE237	http://www.ncbi.nlm.nih.gov/Taxonomy/Browser/wwwtax.cgi?mode=Info&id=1181781	Proteobacteria	Gammaproteobacteria	Escherichia coli	TRUE	+	425714	427243	427212	TAACCGTAGGGGAACCTGCGGTTG	GATCACCT	CCTTACCTTA	425714	427248	427212	24	5	TAACCGTAGGGGAACCTGCGGTTG	GATCACCTCCTTA	CCTTAAAGAA	-7.471	Z	A
GCA_000408305.1	Scaffold_KE137004.1	1181782	Escherichia coli KTE240	strain=KTE240	http://www.ncbi.nlm.nih.gov/Taxonomy/Browser/wwwtax.cgi?mode=Info&id=1181782	Proteobacteria	Gammaproteobacteria	Escherichia coli	TRUE	+	639769	641298	641267	TAACCGTAGGGGAACCTGCGGTTG	GATCACCT	CCTTACCTTA	639769	641303	641267	24	5	TAACCGTAGGGGAACCTGCGGTTG	GATCACCTCCTTA	CCTTAAAGAA	-7.471	Z	A
GCA_000352285.1	Scaffold_KB733030.1	1182653	Escherichia coli KTE46	strain=KTE46	http://www.ncbi.nlm.nih.gov/Taxonomy/Browser/wwwtax.cgi?mode=Info&id=1182653	Proteobacteria	Gammaproteobacteria	Escherichia coli	TRUE	-	2533463	2534789	2533494	TAACCGTAGGGGAACCTGCGGTTG	GATCACCT	CCTTACCTTA	2533458	2534789	2533494	24	5	TAACCGTAGGGGAACCTGCGGTTG	GATCACCTCCTTA	CCTTAAAGAA	-7.471	Z	A
GCA_000351425.1	Scaffold_KB732630.1	1182654	Escherichia coli KTE47	strain=KTE47	http://www.ncbi.nlm.nih.gov/Taxonomy/Browser/wwwtax.cgi?mode=Info&id=1182654	Proteobacteria	Gammaproteobacteria	Escherichia coli	TRUE	+	662782	664311	664280	TAACCGTAGGGGAACCTGCGGTTG	GATCACCT	CCTTACCTTA	662782	664316	664280	24	5	TAACCGTAGGGGAACCTGCGGTTG	GATCACCTCCTTA	CCTTAAAGAA	-7.471	Z	A
GCA_000352305.1	Scaffold_KB733034.1	1182655	Escherichia coli KTE48	strain=KTE48	http://www.ncbi.nlm.nih.gov/Taxonomy/Browser/wwwtax.cgi?mode=Info&id=1182655	Proteobacteria	Gammaproteobacteria	Escherichia coli	TRUE	+	265330	266859	266828	TAACCGTAGGGGAACCTGCGGTTG	GATCACCT	CCTTACCTTA	265330	266864	266828	24	5	TAACCGTAGGGGAACCTGCGGTTG	GATCACCTCCTTA	CCTTAAAGAA	-7.471	Z	A
GCA_000351445.1	Scaffold_KB732642.1	1182656	Escherichia coli KTE49	strain=KTE49	http://www.ncbi.nlm.nih.gov/Taxonomy/Browser/wwwtax.cgi?mode=Info&id=1182656	Proteobacteria	Gammaproteobacteria	Escherichia coli	TRUE	+	1	1273	1242	TAACCGTAGGGGAACCTGCGGTTG	GATCACCT	CCTTACCTTA	1	1278	1242	24	5	TAACCGTAGGGGAACCTGCGGTTG	GATCACCTCCTTA	CCTTAAAGAA	-7.471	Z	A
GCA_000352325.1	Scaffold_KB733431.1	1182657	Escherichia coli KTE50	strain=KTE50	http://www.ncbi.nlm.nih.gov/Taxonomy/Browser/wwwtax.cgi?mode=Info&id=1182657	Proteobacteria	Gammaproteobacteria	Escherichia coli	TRUE	-	357268	358797	357299	TAACCGTAGGGGAACCTGCGGTTG	GATCACCT	CCTTACCTTA	357263	358797	357299	24	5	TAACCGTAGGGGAACCTGCGGTTG	GATCACCTCCTTA	CCTTAAAGAA	-7.471	Z	A
GCA_000351465.1	Scaffold_KB732648.1	1182658	Escherichia coli KTE51	strain=KTE51	http://www.ncbi.nlm.nih.gov/Taxonomy/Browser/wwwtax.cgi?mode=Info&id=1182658	Proteobacteria	Gammaproteobacteria	Escherichia coli	TRUE	-	20	1549	51	TAACCGTAGGGGAACCTGCGGTTG	GATCACCT	CCTTACCTTA	15	1549	51	24	5	TAACCGTAGGGGAACCTGCGGTTG	GATCACCTCCTTA	CCTTAAAGAA	-7.471	Z	A
GCA_000351485.1	Scaffold_KB732677.1	1182660	Escherichia coli KTE53	strain=KTE53	http://www.ncbi.nlm.nih.gov/Taxonomy/Browser/wwwtax.cgi?mode=Info&id=1182660	Proteobacteria	Gammaproteobacteria	Escherichia coli	TRUE	+	113431	114960	114929	TAACCGTAGGGGAACCTGCGGTTG	GATCACCT	CCTTACCTTA	113431	114965	114929	24	5	TAACCGTAGGGGAACCTGCGGTTG	GATCACCTCCTTA	CCTTAAAGAA	-7.471	Z	A
GCA_000352345.1	Scaffold_KB733040.1	1182661	Escherichia coli KTE54	strain=KTE54	http://www.ncbi.nlm.nih.gov/Taxonomy/Browser/wwwtax.cgi?mode=Info&id=1182661	Proteobacteria	Gammaproteobacteria	Escherichia coli	TRUE	+	552068	553597	553566	TAACCGTAGGGGAACCTGCGGTTG	GATCACCT	CCTTACCTTA	552068	553602	553566	24	5	TAACCGTAGGGGAACCTGCGGTTG	GATCACCTCCTTA	CCTTAAAGAA	-7.471	Z	A
GCA_000351545.1	Scaffold_KB732706.1	1182664	Escherichia coli KTE57	strain=KTE57	http://www.ncbi.nlm.nih.gov/Taxonomy/Browser/wwwtax.cgi?mode=Info&id=1182664	Proteobacteria	Gammaproteobacteria	Escherichia coli	TRUE	+	1	1264	1233	TAACCGTAGGGGAACCTGCGGTTG	GATCACCT	CCTTACCTTA	1	1269	1233	24	5	TAACCGTAGGGGAACCTGCGGTTG	GATCACCTCCTTA	CCTTAAAGAA	-7.471	Z	A
GCA_000351565.1	Scaffold_KB732739.1	1182665	Escherichia coli KTE58	strain=KTE58	http://www.ncbi.nlm.nih.gov/Taxonomy/Browser/wwwtax.cgi?mode=Info&id=1182665	Proteobacteria	Gammaproteobacteria	Escherichia coli	TRUE	+	1	1273	1242	TAACCGTAGGGGAACCTGCGGTTG	GATCACCT	CCTTACCTTA	1	1278	1242	24	5	TAACCGTAGGGGAACCTGCGGTTG	GATCACCTCCTTA	CCTTAAAGAA	-7.471	Z	A
GCA_000352365.1	Scaffold_KB733042.1	1182666	Escherichia coli KTE59	strain=KTE59	http://www.ncbi.nlm.nih.gov/Taxonomy/Browser/wwwtax.cgi?mode=Info&id=1182666	Proteobacteria	Gammaproteobacteria	Escherichia coli	TRUE	+	1	1273	1242	TAACCGTAGGGGAACCTGCGGTTG	GATCACCT	CCTTACCTTA	1	1278	1242	24	5	TAACCGTAGGGGAACCTGCGGTTG	GATCACCTCCTTA	CCTTAAAGAA	-7.471	Z	A
GCA_000351585.1	Scaffold_KB732718.1	1182667	Escherichia coli KTE60	strain=KTE60	http://www.ncbi.nlm.nih.gov/Taxonomy/Browser/wwwtax.cgi?mode=Info&id=1182667	Proteobacteria	Gammaproteobacteria	Escherichia coli	TRUE	+	1	1124	1093	TAACCGTAGGGGAACCTGCGGTTG	GATCACCT	CCTTACCTTA	1	1129	1093	24	5	TAACCGTAGGGGAACCTGCGGTTG	GATCACCTCCTTA	CCTTAAAGAA	-7.471	Z	A
GCA_000408345.1	Scaffold_KE137010.1	1182668	Escherichia coli KTE61	strain=KTE61	http://www.ncbi.nlm.nih.gov/Taxonomy/Browser/wwwtax.cgi?mode=Info&id=1182668	Proteobacteria	Gammaproteobacteria	Escherichia coli	TRUE	+	364732	366261	366230	TAACCGTAGGGGAACCTGCGGTTG	GATCACCT	CCTTACCTTA	364732	366266	366230	24	5	TAACCGTAGGGGAACCTGCGGTTG	GATCACCTCCTTA	CCTTAAAGAA	-7.471	Z	A
GCA_000351605.1	Scaffold_KB732745.1	1182669	Escherichia coli KTE62	strain=KTE62	http://www.ncbi.nlm.nih.gov/Taxonomy/Browser/wwwtax.cgi?mode=Info&id=1182669	Proteobacteria	Gammaproteobacteria	Escherichia coli	TRUE	+	2	1130	1099	TAACCGTAGGGGAACCTGCGGTTG	GATCACCT	CCTTACCTTA	2	1135	1099	24	5	TAACCGTAGGGGAACCTGCGGTTG	GATCACCTCCTTA	CCTTAAAGAA	-7.471	Z	A
GCA_000352385.1	Scaffold_KB733048.1	1182670	Escherichia coli KTE63	strain=KTE63	http://www.ncbi.nlm.nih.gov/Taxonomy/Browser/wwwtax.cgi?mode=Info&id=1182670	Proteobacteria	Gammaproteobacteria	Escherichia coli	TRUE	+	1	1354	1323	TAACCGTAGGGGAACCTGCGGTTG	GATCACCT	CCTTACCTTA	1	1359	1323	24	5	TAACCGTAGGGGAACCTGCGGTTG	GATCACCTCCTTA	CCTTAAAGAA	-7.471	Z	A
GCA_000408365.1	Scaffold_KE137028.1	1182671	Escherichia coli KTE64	strain=KTE64	http://www.ncbi.nlm.nih.gov/Taxonomy/Browser/wwwtax.cgi?mode=Info&id=1182671	Proteobacteria	Gammaproteobacteria	Escherichia coli	TRUE	-	2757528	2759057	2757559	TAACCGTAGGGGAACCTGCGGTTG	GATCACCT	CCTTACCTTA	2757523	2759057	2757559	24	5	TAACCGTAGGGGAACCTGCGGTTG	GATCACCTCCTTA	CCTTAAAGAA	-7.471	Z	A
GCA_000351625.1	Scaffold_KB732762.1	1182673	Escherichia coli KTE66	strain=KTE66	http://www.ncbi.nlm.nih.gov/Taxonomy/Browser/wwwtax.cgi?mode=Info&id=1182673	Proteobacteria	Gammaproteobacteria	Escherichia coli	TRUE	+	495785	497314	497283	TAACCGTAGGGGAACCTGCGGTTG	GATCACCT	CCTTACCTTA	495785	497319	497283	24	5	TAACCGTAGGGGAACCTGCGGTTG	GATCACCTCCTTA	CCTTAAAGAA	-7.471	Z	A
GCA_000351645.1	Scaffold_KB732770.1	1182674	Escherichia coli KTE67	strain=KTE67	http://www.ncbi.nlm.nih.gov/Taxonomy/Browser/wwwtax.cgi?mode=Info&id=1182674	Proteobacteria	Gammaproteobacteria	Escherichia coli	TRUE	+	185132	186661	186630	TAACCGTAGGGGAACCTGCGGTTG	GATCACCT	CCTTACCTTA	185132	186666	186630	24	5	TAACCGTAGGGGAACCTGCGGTTG	GATCACCTCCTTA	CCTTAAAGAA	-7.471	Z	A
GCA_000408385.1	Scaffold_KE137040.1	1182675	Escherichia coli KTE68	strain=KTE68	http://www.ncbi.nlm.nih.gov/Taxonomy/Browser/wwwtax.cgi?mode=Info&id=1182675	Proteobacteria	Gammaproteobacteria	Escherichia coli	TRUE	+	408147	409676	409645	TAACCGTAGGGGAACCTGCGGTTG	GATCACCT	CCTTACCTTA	408147	409681	409645	24	5	TAACCGTAGGGGAACCTGCGGTTG	GATCACCTCCTTA	CCTTAAAGAA	-7.471	Z	A
GCA_000408405.1	Scaffold_KE137054.1	1182676	Escherichia coli KTE69	strain=KTE69	http://www.ncbi.nlm.nih.gov/Taxonomy/Browser/wwwtax.cgi?mode=Info&id=1182676	Proteobacteria	Gammaproteobacteria	Escherichia coli	TRUE	+	509986	511515	511484	TAACCGTAGGGGAACCTGCGGTTG	GATCACCT	CCTTACCTTA	509986	511520	511484	24	5	TAACCGTAGGGGAACCTGCGGTTG	GATCACCTCCTTA	CCTTAAAGAA	-7.471	Z	A
GCA_000408445.1	Scaffold_KE137100.1	1182678	Escherichia coli KTE71	strain=KTE71	http://www.ncbi.nlm.nih.gov/Taxonomy/Browser/wwwtax.cgi?mode=Info&id=1182678	Proteobacteria	Gammaproteobacteria	Escherichia coli	TRUE	+	586812	588341	588310	TAACCGTAGGGGAACCTGCGGTTG	GATCACCT	CCTTACCTTA	586812	588346	588310	24	5	TAACCGTAGGGGAACCTGCGGTTG	GATCACCTCCTTA	CCTTAAAGAA	-7.471	Z	A
GCA_000351665.1	Scaffold_KB733389.1	1182679	Escherichia coli KTE72	strain=KTE72	http://www.ncbi.nlm.nih.gov/Taxonomy/Browser/wwwtax.cgi?mode=Info&id=1182679	Proteobacteria	Gammaproteobacteria	Escherichia coli	TRUE	+	38310	39839	39808	TAACCGTAGGGGAACCTGCGGTTG	GATCACCT	CCTTACCTTA	38310	39844	39808	24	5	TAACCGTAGGGGAACCTGCGGTTG	GATCACCTCCTTA	CCTTAAAGAA	-7.471	Z	A
GCA_000408465.1	Scaffold_KE137109.1	1182680	Escherichia coli KTE73	strain=KTE73	http://www.ncbi.nlm.nih.gov/Taxonomy/Browser/wwwtax.cgi?mode=Info&id=1182680	Proteobacteria	Gammaproteobacteria	Escherichia coli	TRUE	+	906240	907769	907738	TAACCGTAGGGGAACCTGCGGTTG	GATCACCT	CCTTACCTTA	906240	907774	907738	24	5	TAACCGTAGGGGAACCTGCGGTTG	GATCACCTCCTTA	CCTTAAAGAA	-7.471	Z	A
GCA_000408485.1	Scaffold_KE137130.1	1182681	Escherichia coli KTE74	strain=KTE74	http://www.ncbi.nlm.nih.gov/Taxonomy/Browser/wwwtax.cgi?mode=Info&id=1182681	Proteobacteria	Gammaproteobacteria	Escherichia coli	TRUE	-	1161311	1162840	1161342	TAACCGTAGGGGAACCTGCGGTTG	GATCACCT	CCTTACCTTA	1161306	1162840	1161342	24	5	TAACCGTAGGGGAACCTGCGGTTG	GATCACCTCCTTA	CCTTAAAGAA	-7.471	Z	A
GCA_000351685.1	Scaffold_KB732775.1	1182682	Escherichia coli KTE75	strain=KTE75	http://www.ncbi.nlm.nih.gov/Taxonomy/Browser/wwwtax.cgi?mode=Info&id=1182682	Proteobacteria	Gammaproteobacteria	Escherichia coli	TRUE	+	448174	449703	449672	TAACCGTAGGGGAACCTGCGGTTG	GATCACCT	CCTTACCTTA	448174	449708	449672	24	5	TAACCGTAGGGGAACCTGCGGTTG	GATCACCTCCTTA	CCTTAAAGAA	-7.471	Z	A
GCA_000351705.1	Scaffold_KB732815.1	1182683	Escherichia coli KTE76	strain=KTE76	http://www.ncbi.nlm.nih.gov/Taxonomy/Browser/wwwtax.cgi?mode=Info&id=1182683	Proteobacteria	Gammaproteobacteria	Escherichia coli	TRUE	-	3277	4806	3308	TAACCGTAGGGGAACCTGCGGTTG	GATCACCT	CCTTACCTTA	3272	4806	3308	24	5	TAACCGTAGGGGAACCTGCGGTTG	GATCACCTCCTTA	CCTTAAAGAA	-7.471	Z	A
GCA_000352425.1	Scaffold_KB733056.1	1182685	Escherichia coli KTE78	strain=KTE78	http://www.ncbi.nlm.nih.gov/Taxonomy/Browser/wwwtax.cgi?mode=Info&id=1182685	Proteobacteria	Gammaproteobacteria	Escherichia coli	TRUE	+	2	1063	1032	TAACCGTAGGGGAACCTGCGGTTG	GATCACCT	CCTTACCTTA	2	1068	1032	24	5	TAACCGTAGGGGAACCTGCGGTTG	GATCACCTCCTTA	CCTTAAAGAA	-7.471	Z	A
GCA_000352445.1	Scaffold_KB733069.1	1182686	Escherichia coli KTE79	strain=KTE79	http://www.ncbi.nlm.nih.gov/Taxonomy/Browser/wwwtax.cgi?mode=Info&id=1182686	Proteobacteria	Gammaproteobacteria	Escherichia coli	TRUE	+	1433208	1434737	1434706	TAACCGTAGGGGAACCTGCGGTTG	GATCACCT	CCTTACCTTA	1433208	1434742	1434706	24	5	TAACCGTAGGGGAACCTGCGGTTG	GATCACCTCCTTA	CCTTAAAGAA	-7.471	Z	A
GCA_000351745.1	Scaffold_KB732833.1	1182687	Escherichia coli KTE80	strain=KTE80	http://www.ncbi.nlm.nih.gov/Taxonomy/Browser/wwwtax.cgi?mode=Info&id=1182687	Proteobacteria	Gammaproteobacteria	Escherichia coli	TRUE	-	715	2244	746	TAACCGTAGGGGAACCTGCGGTTG	GATCACCT	CCTTACCTTA	710	2244	746	24	5	TAACCGTAGGGGAACCTGCGGTTG	GATCACCTCCTTA	CCTTAAAGAA	-7.471	Z	A
GCA_000351765.1	Scaffold_KB732854.1	1182688	Escherichia coli KTE81	strain=KTE81	http://www.ncbi.nlm.nih.gov/Taxonomy/Browser/wwwtax.cgi?mode=Info&id=1182688	Proteobacteria	Gammaproteobacteria	Escherichia coli	TRUE	+	219012	220541	220510	TAACCGTAGGGGAACCTGCGGTTG	GATCACCT	CCTTACCTTA	219012	220546	220510	24	5	TAACCGTAGGGGAACCTGCGGTTG	GATCACCTCCTTA	CCTTAAAGAA	-7.471	Z	A
GCA_000351785.1	Scaffold_KB733415.1	1182689	Escherichia coli KTE83	strain=KTE83	http://www.ncbi.nlm.nih.gov/Taxonomy/Browser/wwwtax.cgi?mode=Info&id=1182689	Proteobacteria	Gammaproteobacteria	Escherichia coli	TRUE	-	614	2143	645	TAACCGTAGGGGAACCTGCGGTTG	GATCACCT	CCTTACCTTA	609	2143	645	24	5	TAACCGTAGGGGAACCTGCGGTTG	GATCACCTCCTTA	CCTTAAAGAA	-7.471	Z	A
GCA_000352465.1	Scaffold_KB733107.1	1182690	Escherichia coli KTE84	strain=KTE84	http://www.ncbi.nlm.nih.gov/Taxonomy/Browser/wwwtax.cgi?mode=Info&id=1182690	Proteobacteria	Gammaproteobacteria	Escherichia coli	TRUE	+	145384	146913	146882	TAACCGTAGGGGAACCTGCGGTTG	GATCACCT	CCTTACCTTA	145384	146918	146882	24	5	TAACCGTAGGGGAACCTGCGGTTG	GATCACCTCCTTA	CCTTAAAGAA	-7.471	Z	A
GCA_000351805.1	Scaffold_KB732862.1	1182691	Escherichia coli KTE86	strain=KTE86	http://www.ncbi.nlm.nih.gov/Taxonomy/Browser/wwwtax.cgi?mode=Info&id=1182691	Proteobacteria	Gammaproteobacteria	Escherichia coli	TRUE	+	370558	371884	371853	TAACCGTAGGGGAACCTGCGGTTG	GATCACCT	CCTTACCTTA	370558	371889	371853	24	5	TAACCGTAGGGGAACCTGCGGTTG	GATCACCTCCTTA	CCTTAAAGAA	-7.471	Z	A
GCA_000351825.1	Scaffold_KB732877.1	1182692	Escherichia coli KTE87	strain=KTE87	http://www.ncbi.nlm.nih.gov/Taxonomy/Browser/wwwtax.cgi?mode=Info&id=1182692	Proteobacteria	Gammaproteobacteria	Escherichia coli	TRUE	+	599458	600987	600956	TAACCGTAGGGGAACCTGCGGTTG	GATCACCT	CCTTACCTTA	599458	600992	600956	24	5	TAACCGTAGGGGAACCTGCGGTTG	GATCACCTCCTTA	CCTTAAAGAA	-7.471	Z	A
GCA_000408505.1	Scaffold_KE137135.1	1182693	Escherichia coli KTE89	strain=KTE89	http://www.ncbi.nlm.nih.gov/Taxonomy/Browser/wwwtax.cgi?mode=Info&id=1182693	Proteobacteria	Gammaproteobacteria	Escherichia coli	TRUE	+	4	1400	1369	TAACCGTAGGGGAACCTGCGGTTG	GATCACCT	CCTTACCTTA	4	1405	1369	24	5	TAACCGTAGGGGAACCTGCGGTTG	GATCACCTCCTTA	CCTTAAAGAA	-7.471	Z	A
GCA_000352485.1	Scaffold_KB733082.1	1182694	Escherichia coli KTE91	strain=KTE91	http://www.ncbi.nlm.nih.gov/Taxonomy/Browser/wwwtax.cgi?mode=Info&id=1182694	Proteobacteria	Gammaproteobacteria	Escherichia coli	TRUE	-	2692388	2693917	2692419	TAACCGTAGGGGAACCTGCGGTTG	GATCACCT	CCTTACCTTA	2692383	2693917	2692419	24	5	TAACCGTAGGGGAACCTGCGGTTG	GATCACCTCCTTA	CCTTAAAGAA	-7.471	Z	A
GCA_000351845.1	Scaffold_KB732894.1	1182696	Escherichia coli KTE93	strain=KTE93	http://www.ncbi.nlm.nih.gov/Taxonomy/Browser/wwwtax.cgi?mode=Info&id=1182696	Proteobacteria	Gammaproteobacteria	Escherichia coli	TRUE	+	372963	374492	374461	TAACCGTAGGGGAACCTGCGGTTG	GATCACCT	CCTTACCTTA	372963	374497	374461	24	5	TAACCGTAGGGGAACCTGCGGTTG	GATCACCTCCTTA	CCTTAAAGAA	-7.471	Z	A
GCA_000408545.1	Scaffold_KE137151.1	1182698	Escherichia coli KTE98	strain=KTE98	http://www.ncbi.nlm.nih.gov/Taxonomy/Browser/wwwtax.cgi?mode=Info&id=1182698	Proteobacteria	Gammaproteobacteria	Escherichia coli	TRUE	+	1	1406	1375	TAACCGTAGGGGAACCTGCGGTTG	GATCACCT	CCTTACCTTA	1	1411	1375	24	5	TAACCGTAGGGGAACCTGCGGTTG	GATCACCTCCTTA	CCTTAAAGAA	-7.471	Z	A
GCA_000408565.1	Scaffold_KE137155.1	1182699	Escherichia coli KTE100	strain=KTE100	http://www.ncbi.nlm.nih.gov/Taxonomy/Browser/wwwtax.cgi?mode=Info&id=1182699	Proteobacteria	Gammaproteobacteria	Escherichia coli	TRUE	+	159365	160894	160863	TAACCGTAGGGGAACCTGCGGTTG	GATCACCT	CCTTACCTTA	159365	160899	160863	24	5	TAACCGTAGGGGAACCTGCGGTTG	GATCACCTCCTTA	CCTTAAAGAA	-7.471	Z	A
GCA_000352505.1	Scaffold_KB733078.1	1182700	Escherichia coli KTE101	strain=KTE101	http://www.ncbi.nlm.nih.gov/Taxonomy/Browser/wwwtax.cgi?mode=Info&id=1182700	Proteobacteria	Gammaproteobacteria	Escherichia coli	TRUE	-	1516543	1518072	1516574	TAACCGTAGGGGAACCTGCGGTTG	GATCACCT	CCTTACTTTA	1516538	1518072	1516574	24	5	TAACCGTAGGGGAACCTGCGGTTG	GATCACCTCCTTA	CTTTAAAGAA	-7.471	Z	A
GCA_000408585.1	Scaffold_KE137162.1	1182701	Escherichia coli KTE102	strain=KTE102	http://www.ncbi.nlm.nih.gov/Taxonomy/Browser/wwwtax.cgi?mode=Info&id=1182701	Proteobacteria	Gammaproteobacteria	Escherichia coli	TRUE	-	3467	4996	3498	TAACCGTAGGGGAACCTGCGGTTG	GATCACCT	CCTTACCTTA	3462	4996	3498	24	5	TAACCGTAGGGGAACCTGCGGTTG	GATCACCTCCTTA	CCTTAAAGAA	-7.471	Z	A
GCA_000408605.1	Scaffold_KE137186.1	1182702	Escherichia coli KTE103	strain=KTE103	http://www.ncbi.nlm.nih.gov/Taxonomy/Browser/wwwtax.cgi?mode=Info&id=1182702	Proteobacteria	Gammaproteobacteria	Escherichia coli	TRUE	+	66261	67790	67759	TAACCGTAGGGGAACCTGCGGTTG	GATCACCT	CCTTACCTTA	66261	67795	67759	24	5	TAACCGTAGGGGAACCTGCGGTTG	GATCACCTCCTTA	CCTTAAAGAA	-7.471	Z	A
GCA_000408645.1	Scaffold_KE137211.1	1182704	Escherichia coli KTE108	strain=KTE108	http://www.ncbi.nlm.nih.gov/Taxonomy/Browser/wwwtax.cgi?mode=Info&id=1182704	Proteobacteria	Gammaproteobacteria	Escherichia coli	TRUE	-	319305	320834	319336	TAACCGTAGGGGAACCTGCGGTTG	GATCACCT	CCTTACCTTA	319300	320834	319336	24	5	TAACCGTAGGGGAACCTGCGGTTG	GATCACCTCCTTA	CCTTAAAGAA	-7.471	Z	A
GCA_000351865.1	Scaffold_KB732931.1	1182706	Escherichia coli KTE111	strain=KTE111	http://www.ncbi.nlm.nih.gov/Taxonomy/Browser/wwwtax.cgi?mode=Info&id=1182706	Proteobacteria	Gammaproteobacteria	Escherichia coli	TRUE	+	1	1264	1233	TAACCGTAGGGGAACCTGCGGTTG	GATCACCT	CCTTACCTTA	1	1269	1233	24	5	TAACCGTAGGGGAACCTGCGGTTG	GATCACCTCCTTA	CCTTAAAGAA	-7.471	Z	A
GCA_000352525.1	Scaffold_KB733436.1	1182707	Escherichia coli KTE115	strain=KTE115	http://www.ncbi.nlm.nih.gov/Taxonomy/Browser/wwwtax.cgi?mode=Info&id=1182707	Proteobacteria	Gammaproteobacteria	Escherichia coli	TRUE	-	754	2283	785	TAACCGTAGGGGAACCTGCGGTTG	GATCACCT	CCTTACCTTA	749	2283	785	24	5	TAACCGTAGGGGAACCTGCGGTTG	GATCACCTCCTTA	CCTTAAAGAA	-7.471	Z	A
GCA_000351885.1	Scaffold_KB732889.1	1182708	Escherichia coli KTE116	strain=KTE116	http://www.ncbi.nlm.nih.gov/Taxonomy/Browser/wwwtax.cgi?mode=Info&id=1182708	Proteobacteria	Gammaproteobacteria	Escherichia coli	TRUE	+	131571	132924	132893	TAACCGTAGGGGAACCTGCGGTTG	GATCACCT	CCTTACCTTA	131571	132929	132893	24	5	TAACCGTAGGGGAACCTGCGGTTG	GATCACCTCCTTA	CCTTAAAGAA	-7.471	Z	A
GCA_000351905.1	Scaffold_KB732921.1	1182710	Escherichia coli KTE119	strain=KTE119	http://www.ncbi.nlm.nih.gov/Taxonomy/Browser/wwwtax.cgi?mode=Info&id=1182710	Proteobacteria	Gammaproteobacteria	Escherichia coli	TRUE	+	599773	601126	601095	TAACCGTAGGGGAACCTGCGGTTG	GATCACCT	CCTTACCTTA	599773	601131	601095	24	5	TAACCGTAGGGGAACCTGCGGTTG	GATCACCTCCTTA	CCTTAAAGAA	-7.471	Z	A
GCA_000408665.1	Scaffold_KE137222.1	1182711	Escherichia coli KTE121	strain=KTE121	http://www.ncbi.nlm.nih.gov/Taxonomy/Browser/wwwtax.cgi?mode=Info&id=1182711	Proteobacteria	Gammaproteobacteria	Escherichia coli	TRUE	-	3515	5044	3546	TAACCGTAGGGGAACCTGCGGTTG	GATCACCT	CCTTACCTTA	3510	5044	3546	24	5	TAACCGTAGGGGAACCTGCGGTTG	GATCACCTCCTTA	CCTTAAAGAA	-7.471	Z	A
GCA_000352565.1	Scaffold_KB733071.1	1182712	Escherichia coli KTE123	strain=KTE123	http://www.ncbi.nlm.nih.gov/Taxonomy/Browser/wwwtax.cgi?mode=Info&id=1182712	Proteobacteria	Gammaproteobacteria	Escherichia coli	TRUE	-	769161	770690	769192	TAACCGTAGGGGAACCTGCGGTTG	GATCACCT	CCTTACCTTA	769156	770690	769192	24	5	TAACCGTAGGGGAACCTGCGGTTG	GATCACCTCCTTA	CCTTAAAGAA	-7.471	Z	A
GCA_000408685.1	Scaffold_KE137223.1	1182713	Escherichia coli KTE126	strain=KTE126	http://www.ncbi.nlm.nih.gov/Taxonomy/Browser/wwwtax.cgi?mode=Info&id=1182713	Proteobacteria	Gammaproteobacteria	Escherichia coli	TRUE	+	662646	664175	664144	TAACCGTAGGGGAACCTGCGGTTG	GATCACCT	CCTTACCTTA	662646	664180	664144	24	5	TAACCGTAGGGGAACCTGCGGTTG	GATCACCTCCTTA	CCTTAAAGAA	-7.471	Z	A
GCA_000408705.1	Scaffold_KE137233.1	1182714	Escherichia coli KTE127	strain=KTE127	http://www.ncbi.nlm.nih.gov/Taxonomy/Browser/wwwtax.cgi?mode=Info&id=1182714	Proteobacteria	Gammaproteobacteria	Escherichia coli	TRUE	+	91302	92831	92800	TAACCGTAGGGGAACCTGCGGTTG	GATCACCT	CCTTACCTTA	91302	92836	92800	24	5	TAACCGTAGGGGAACCTGCGGTTG	GATCACCTCCTTA	CCTTAAAGAA	-7.471	Z	A
GCA_000408725.1	Scaffold_KE137259.1	1182715	Escherichia coli KTE130	strain=KTE130	http://www.ncbi.nlm.nih.gov/Taxonomy/Browser/wwwtax.cgi?mode=Info&id=1182715	Proteobacteria	Gammaproteobacteria	Escherichia coli	TRUE	+	444195	445724	445693	TAACCGTAGGGGAACCTGCGGTTG	GATCACCT	CCTTACCTTA	444195	445729	445693	24	5	TAACCGTAGGGGAACCTGCGGTTG	GATCACCTCCTTA	CCTTAAAGAA	-7.471	Z	A
GCA_000408745.1	Scaffold_KE137261.1	1182716	Escherichia coli KTE132	strain=KTE132	http://www.ncbi.nlm.nih.gov/Taxonomy/Browser/wwwtax.cgi?mode=Info&id=1182716	Proteobacteria	Gammaproteobacteria	Escherichia coli	TRUE	+	1	1407	1376	TAACCGTAGGGGAACCTGCGGTTG	GATCACCT	CCTTACCTTA	1	1412	1376	24	5	TAACCGTAGGGGAACCTGCGGTTG	GATCACCTCCTTA	CCTTAAAGAA	-7.471	Z	A
GCA_000408765.1	Scaffold_KE137276.1	1182717	Escherichia coli KTE134	strain=KTE134	http://www.ncbi.nlm.nih.gov/Taxonomy/Browser/wwwtax.cgi?mode=Info&id=1182717	Proteobacteria	Gammaproteobacteria	Escherichia coli	TRUE	-	465278	466807	465309	TAACCGTAGGGGAACCTGCGGTTG	GATCACCT	CCTTACCTTA	465273	466807	465309	24	5	TAACCGTAGGGGAACCTGCGGTTG	GATCACCTCCTTA	CCTTAAAGAA	-7.471	Z	A
GCA_000352585.1	Scaffold_KB733086.1	1182718	Escherichia coli KTE135	strain=KTE135	http://www.ncbi.nlm.nih.gov/Taxonomy/Browser/wwwtax.cgi?mode=Info&id=1182718	Proteobacteria	Gammaproteobacteria	Escherichia coli	TRUE	-	1361	2890	1392	TAACCGTAGGGGAACCTGCGGTTG	GATCACCT	CCTTACCTTA	1356	2890	1392	24	5	TAACCGTAGGGGAACCTGCGGTTG	GATCACCTCCTTA	CCTTAAAGAA	-7.471	Z	A
GCA_000352605.1	Scaffold_KB733094.1	1182719	Escherichia coli KTE136	strain=KTE136	http://www.ncbi.nlm.nih.gov/Taxonomy/Browser/wwwtax.cgi?mode=Info&id=1182719	Proteobacteria	Gammaproteobacteria	Escherichia coli	TRUE	+	688057	689586	689555	TAACCGTAGGGGAACCTGCGGTTG	GATCACCT	CCTTACCTTA	688057	689591	689555	24	5	TAACCGTAGGGGAACCTGCGGTTG	GATCACCTCCTTA	CCTTAAAGAA	-7.471	Z	A
GCA_000352625.1	Scaffold_KB733088.1	1182720	Escherichia coli KTE140	strain=KTE140	http://www.ncbi.nlm.nih.gov/Taxonomy/Browser/wwwtax.cgi?mode=Info&id=1182720	Proteobacteria	Gammaproteobacteria	Escherichia coli	TRUE	+	48	1577	1546	TAACCGTAGGGGAACCTGCGGTTG	GATCACCT	CCTTACCTTA	48	1582	1546	24	5	TAACCGTAGGGGAACCTGCGGTTG	GATCACCTCCTTA	CCTTAAAGAA	-7.471	Z	A
GCA_000351925.1	Scaffold_KB732916.1	1182722	Escherichia coli KTE142	strain=KTE142	http://www.ncbi.nlm.nih.gov/Taxonomy/Browser/wwwtax.cgi?mode=Info&id=1182722	Proteobacteria	Gammaproteobacteria	Escherichia coli	TRUE	-	2048174	2049703	2048205	TAACCGTAGGGGAACCTGCGGTTG	GATCACCT	CCTTACCTTA	2048169	2049703	2048205	24	5	TAACCGTAGGGGAACCTGCGGTTG	GATCACCTCCTTA	CCTTAAAGAA	-7.471	Z	A
GCA_000351945.1	Scaffold_KB732947.1	1182723	Escherichia coli KTE143	strain=KTE143	http://www.ncbi.nlm.nih.gov/Taxonomy/Browser/wwwtax.cgi?mode=Info&id=1182723	Proteobacteria	Gammaproteobacteria	Escherichia coli	TRUE	+	1232867	1234396	1234365	TAACCGTAGGGGAACCTGCGGTTG	GATCACCT	CCTTACCTTA	1232867	1234401	1234365	24	5	TAACCGTAGGGGAACCTGCGGTTG	GATCACCTCCTTA	CCTTAAAGAA	-7.471	Z	A
GCA_000352665.1	Scaffold_KB733118.1	1182724	Escherichia coli KTE144	strain=KTE144	http://www.ncbi.nlm.nih.gov/Taxonomy/Browser/wwwtax.cgi?mode=Info&id=1182724	Proteobacteria	Gammaproteobacteria	Escherichia coli	TRUE	-	2226	3755	2257	TAACCGTAGGGGAACCTGCGGTTG	GATCACCT	CCTTACCTTA	2221	3755	2257	24	5	TAACCGTAGGGGAACCTGCGGTTG	GATCACCTCCTTA	CCTTAAAGAA	-7.471	Z	A
GCA_000352685.1	Scaffold_KB733121.1	1182725	Escherichia coli KTE146	strain=KTE146	http://www.ncbi.nlm.nih.gov/Taxonomy/Browser/wwwtax.cgi?mode=Info&id=1182725	Proteobacteria	Gammaproteobacteria	Escherichia coli	TRUE	+	17	1423	1392	TAACCGTAGGGGAACCTGCGGTTG	GATCACCT	CCTTACCTTA	17	1428	1392	24	5	TAACCGTAGGGGAACCTGCGGTTG	GATCACCTCCTTA	CCTTAAAGAA	-7.471	Z	A
GCA_000352705.1	Scaffold_KB733135.1	1182726	Escherichia coli KTE147	strain=KTE147	http://www.ncbi.nlm.nih.gov/Taxonomy/Browser/wwwtax.cgi?mode=Info&id=1182726	Proteobacteria	Gammaproteobacteria	Escherichia coli	TRUE	-	1965567	1967096	1965598	TAACCGTAGGGGAACCTGCGGTTG	GATCACCT	CCTTACCTTA	1965562	1967096	1965598	24	5	TAACCGTAGGGGAACCTGCGGTTG	GATCACCTCCTTA	CCTTAAAGAA	-7.471	Z	A
GCA_000352725.1	Scaffold_KB733130.1	1182728	Escherichia coli KTE154	strain=KTE154	http://www.ncbi.nlm.nih.gov/Taxonomy/Browser/wwwtax.cgi?mode=Info&id=1182728	Proteobacteria	Gammaproteobacteria	Escherichia coli	TRUE	-	671148	672677	671179	TAACCGTAGGGGAACCTGCGGTTG	GATCACCT	CCTTACCTTA	671143	672677	671179	24	5	TAACCGTAGGGGAACCTGCGGTTG	GATCACCTCCTTA	CCTTAAAGAA	-7.471	Z	A
GCA_000408785.1	Scaffold_KE137286.1	1182729	Escherichia coli KTE155	strain=KTE155	http://www.ncbi.nlm.nih.gov/Taxonomy/Browser/wwwtax.cgi?mode=Info&id=1182729	Proteobacteria	Gammaproteobacteria	Escherichia coli	TRUE	+	1	1264	1233	TAACCGTAGGGGAACCTGCGGTTG	GATCACCT	CCTTACCTTA	1	1269	1233	24	5	TAACCGTAGGGGAACCTGCGGTTG	GATCACCTCCTTA	CCTTAAAGAA	-7.471	Z	A
GCA_000351965.1	Scaffold_KB733421.1	1182730	Escherichia coli KTE156	strain=KTE156	http://www.ncbi.nlm.nih.gov/Taxonomy/Browser/wwwtax.cgi?mode=Info&id=1182730	Proteobacteria	Gammaproteobacteria	Escherichia coli	TRUE	+	36373	37902	37871	TAACCGTAGGGGAACCTGCGGTTG	GATCACCT	CCTTACCTTA	36373	37907	37871	24	5	TAACCGTAGGGGAACCTGCGGTTG	GATCACCTCCTTA	CCTTAAAGAA	-7.471	Z	A
GCA_000352745.1	Scaffold_KB733140.1	1182731	Escherichia coli KTE158	strain=KTE158	http://www.ncbi.nlm.nih.gov/Taxonomy/Browser/wwwtax.cgi?mode=Info&id=1182731	Proteobacteria	Gammaproteobacteria	Escherichia coli	TRUE	-	1557259	1558788	1557290	TAACCGTAGGGGAACCTGCGGTTG	GATCACCT	CCTTACCTTA	1557254	1558788	1557290	24	5	TAACCGTAGGGGAACCTGCGGTTG	GATCACCTCCTTA	CCTTAAAGAA	-7.471	Z	A
GCA_000351985.1	Scaffold_KB732934.1	1182733	Escherichia coli KTE161	strain=KTE161	http://www.ncbi.nlm.nih.gov/Taxonomy/Browser/wwwtax.cgi?mode=Info&id=1182733	Proteobacteria	Gammaproteobacteria	Escherichia coli	TRUE	+	1594005	1595092	1595061	TAACCGTAGGGGAACCTGCGGTTG	GATCACCT	CCTTACCTTA	1594005	1595097	1595061	24	5	TAACCGTAGGGGAACCTGCGGTTG	GATCACCTCCTTA	CCTTAAAGAA	-7.471	Z	A
GCA_000352005.1	Scaffold_KB732951.1	1182734	Escherichia coli KTE162	strain=KTE162	http://www.ncbi.nlm.nih.gov/Taxonomy/Browser/wwwtax.cgi?mode=Info&id=1182734	Proteobacteria	Gammaproteobacteria	Escherichia coli	TRUE	+	1	1273	1242	TAACCGTAGGGGAACCTGCGGTTG	GATCACCT	CCTTACCTTA	1	1278	1242	24	5	TAACCGTAGGGGAACCTGCGGTTG	GATCACCTCCTTA	CCTTAAAGAA	-7.471	Z	A
GCA_000352765.1	Scaffold_KB733141.1	1182735	Escherichia coli KTE165	strain=KTE165	http://www.ncbi.nlm.nih.gov/Taxonomy/Browser/wwwtax.cgi?mode=Info&id=1182735	Proteobacteria	Gammaproteobacteria	Escherichia coli	TRUE	+	1539256	1540528	1540497	TAACCGTAGGGGAACCTGCGGTTG	GATCACCT	CCTTACCTTA	1539256	1540533	1540497	24	5	TAACCGTAGGGGAACCTGCGGTTG	GATCACCTCCTTA	CCTTAAAGAA	-7.471	Z	A
GCA_000352025.1	Scaffold_KB732976.1	1182736	Escherichia coli KTE169	strain=KTE169	http://www.ncbi.nlm.nih.gov/Taxonomy/Browser/wwwtax.cgi?mode=Info&id=1182736	Proteobacteria	Gammaproteobacteria	Escherichia coli	TRUE	-	1586615	1587887	1586646	TAACCGTAGGGGAACCTGCGGTTG	GATCACCT	CCTTACCTTA	1586610	1587887	1586646	24	5	TAACCGTAGGGGAACCTGCGGTTG	GATCACCTCCTTA	CCTTAAAGAA	-7.471	Z	A
GCA_000408825.1	Scaffold_KE137303.1	1182737	Escherichia coli KTE170	strain=KTE170	http://www.ncbi.nlm.nih.gov/Taxonomy/Browser/wwwtax.cgi?mode=Info&id=1182737	Proteobacteria	Gammaproteobacteria	Escherichia coli	TRUE	+	1	1354	1323	TAACCGTAGGGGAACCTGCGGTTG	GATCACCT	CCTTACCTTA	1	1359	1323	24	5	TAACCGTAGGGGAACCTGCGGTTG	GATCACCTCCTTA	CCTTAAAGAA	-7.471	Z	A
GCA_000352045.1	Scaffold_KB732958.1	1182738	Escherichia coli KTE171	strain=KTE171	http://www.ncbi.nlm.nih.gov/Taxonomy/Browser/wwwtax.cgi?mode=Info&id=1182738	Proteobacteria	Gammaproteobacteria	Escherichia coli	TRUE	+	39537	41066	41035	TAACCGTAGGGGAACCTGCGGTTG	GATCACCT	CCTTACCTTA	39537	41071	41035	24	5	TAACCGTAGGGGAACCTGCGGTTG	GATCACCTCCTTA	CCTTAAAGAA	-7.471	Z	A
GCA_000364305.1	Scaffold_KB822522.1	1235805	Escherichia coli SWW33	strain=SWW33	http://www.ncbi.nlm.nih.gov/Taxonomy/Browser/wwwtax.cgi?mode=Info&id=1235805	Proteobacteria	Gammaproteobacteria	Escherichia coli	TRUE	-	2443988	2445448	2444019	TAACCGTAGGGGAACCTGCGGTTG	GATCACCT	CCTTACCTTA	2443983	2445448	2444019	24	5	TAACCGTAGGGGAACCTGCGGTTG	GATCACCTCCTTA	CCTTAAAGAA	-7.471	Z	A
GCA_000319855.1	Scaffold_KB021594.1	1240758	Escherichia coli O104:H4 str. Ec11-9450	strain=Ec 11-9450	http://www.ncbi.nlm.nih.gov/Taxonomy/Browser/wwwtax.cgi?mode=Info&id=1240758	Proteobacteria	Gammaproteobacteria	Escherichia coli	TRUE	-	1225641	1227170	1225672	TAACCGTAGGGGAACCTGCGGTTG	GATCACCT	CCTTACCTTA	1225636	1227170	1225672	24	5	TAACCGTAGGGGAACCTGCGGTTG	GATCACCTCCTTA	CCTTAAAGAA	-7.471	Z	A
GCA_000320045.1	Scaffold_KB021509.1	1240759	Escherichia coli O104:H4 str. Ec11-9941	strain=Ec 11-9941	http://www.ncbi.nlm.nih.gov/Taxonomy/Browser/wwwtax.cgi?mode=Info&id=1240759	Proteobacteria	Gammaproteobacteria	Escherichia coli	TRUE	-	848254	849783	848285	TAACCGTAGGGGAACCTGCGGTTG	GATCACCT	CCTTACCTTA	848249	849783	848285	24	5	TAACCGTAGGGGAACCTGCGGTTG	GATCACCTCCTTA	CCTTAAAGAA	-7.471	Z	A
GCA_000319875.1	Scaffold_KB021579.1	1240760	Escherichia coli O104:H4 str. Ec11-9990	strain=Ec11-9990	http://www.ncbi.nlm.nih.gov/Taxonomy/Browser/wwwtax.cgi?mode=Info&id=1240760	Proteobacteria	Gammaproteobacteria	Escherichia coli	TRUE	-	1592216	1593745	1592247	TAACCGTAGGGGAACCTGCGGTTG	GATCACCT	CCTTACCTTA	1592211	1593745	1592247	24	5	TAACCGTAGGGGAACCTGCGGTTG	GATCACCTCCTTA	CCTTAAAGAA	-7.471	Z	A
GCA_000319915.1	Scaffold_KB021555.1	1240761	Escherichia coli O104:H4 str. Ec11-4984	strain=Ec11-4984	http://www.ncbi.nlm.nih.gov/Taxonomy/Browser/wwwtax.cgi?mode=Info&id=1240761	Proteobacteria	Gammaproteobacteria	Escherichia coli	TRUE	-	2807	4336	2838	TAACCGTAGGGGAACCTGCGGTTG	GATCACCT	CCTTACCTTA	2802	4336	2838	24	5	TAACCGTAGGGGAACCTGCGGTTG	GATCACCTCCTTA	CCTTAAAGAA	-7.471	Z	A
GCA_000319955.1	Scaffold_KB021568.1	1240762	Escherichia coli O104:H4 str. Ec11-4986	strain=Ec11-4986	http://www.ncbi.nlm.nih.gov/Taxonomy/Browser/wwwtax.cgi?mode=Info&id=1240762	Proteobacteria	Gammaproteobacteria	Escherichia coli	TRUE	-	1616	3145	1647	TAACCGTAGGGGAACCTGCGGTTG	GATCACCT	CCTTACCTTA	1611	3145	1647	24	5	TAACCGTAGGGGAACCTGCGGTTG	GATCACCTCCTTA	CCTTAAAGAA	-7.471	Z	A
GCA_000319975.1	Scaffold_KB021522.1	1240763	Escherichia coli O104:H4 str. Ec11-4987	strain=Ec11-4987	http://www.ncbi.nlm.nih.gov/Taxonomy/Browser/wwwtax.cgi?mode=Info&id=1240763	Proteobacteria	Gammaproteobacteria	Escherichia coli	TRUE	-	1221710	1223239	1221741	TAACCGTAGGGGAACCTGCGGTTG	GATCACCT	CCTTACCTTA	1221705	1223239	1221741	24	5	TAACCGTAGGGGAACCTGCGGTTG	GATCACCTCCTTA	CCTTAAAGAA	-7.471	Z	A
GCA_000320195.1	Scaffold_KB021496.1	1240764	Escherichia coli O104:H4 str. Ec11-4988	strain=Ec11-4988	http://www.ncbi.nlm.nih.gov/Taxonomy/Browser/wwwtax.cgi?mode=Info&id=1240764	Proteobacteria	Gammaproteobacteria	Escherichia coli	TRUE	-	839813	841342	839844	TAACCGTAGGGGAACCTGCGGTTG	GATCACCT	CCTTACCTTA	839808	841342	839844	24	5	TAACCGTAGGGGAACCTGCGGTTG	GATCACCTCCTTA	CCTTAAAGAA	-7.471	Z	A
GCA_000320215.1	Scaffold_KB021482.1	1240765	Escherichia coli O104:H4 str. Ec11-5603	strain=Ec11-5603	http://www.ncbi.nlm.nih.gov/Taxonomy/Browser/wwwtax.cgi?mode=Info&id=1240765	Proteobacteria	Gammaproteobacteria	Escherichia coli	TRUE	+	543098	544627	544596	TAACCGTAGGGGAACCTGCGGTTG	GATCACCT	CCTTACCTTA	543098	544632	544596	24	5	TAACCGTAGGGGAACCTGCGGTTG	GATCACCTCCTTA	CCTTAAAGAA	-7.471	Z	A
GCA_000319935.1	Scaffold_KB021538.1	1240766	Escherichia coli O104:H4 str. Ec11-5604	strain=Ec11-5604	http://www.ncbi.nlm.nih.gov/Taxonomy/Browser/wwwtax.cgi?mode=Info&id=1240766	Proteobacteria	Gammaproteobacteria	Escherichia coli	TRUE	-	50	1579	81	TAACCGTAGGGGAACCTGCGGTTG	GATCACCT	CCTTACCTTA	45	1579	81	24	5	TAACCGTAGGGGAACCTGCGGTTG	GATCACCTCCTTA	CCTTAAAGAA	-7.471	Z	A
GCA_000320235.1	Scaffold_KB021469.1	1240767	Escherichia coli O104:H4 str. Ec11-6006	strain=Ec11-6006	http://www.ncbi.nlm.nih.gov/Taxonomy/Browser/wwwtax.cgi?mode=Info&id=1240767	Proteobacteria	Gammaproteobacteria	Escherichia coli	TRUE	-	582	2111	613	TAACCGTAGGGGAACCTGCGGTTG	GATCACCT	CCTTACCTTA	577	2111	613	24	5	TAACCGTAGGGGAACCTGCGGTTG	GATCACCTCCTTA	CCTTAAAGAA	-7.471	Z	A
GCA_000319995.1	Contig_AMVR01000004.1	1240768	Escherichia coli O104:H4 str. 11-02030	strain=11-02030	http://www.ncbi.nlm.nih.gov/Taxonomy/Browser/wwwtax.cgi?mode=Info&id=1240768	Proteobacteria	Gammaproteobacteria	Escherichia coli	TRUE	-	200414	201943	200445	TAACCGTAGGGGAACCTGCGGTTG	GATCACCT	CCTTACCTTA	200409	201943	200445	24	5	TAACCGTAGGGGAACCTGCGGTTG	GATCACCTCCTTA	CCTTAAAGAA	-7.471	Z	A
GCA_000320015.1	Contig_AMVS01000005.1	1240769	Escherichia coli O104:H4 str. 11-02033-1	strain=11-02033-1	http://www.ncbi.nlm.nih.gov/Taxonomy/Browser/wwwtax.cgi?mode=Info&id=1240769	Proteobacteria	Gammaproteobacteria	Escherichia coli	TRUE	-	200374	201903	200405	TAACCGTAGGGGAACCTGCGGTTG	GATCACCT	CCTTACCTTA	200369	201903	200405	24	5	TAACCGTAGGGGAACCTGCGGTTG	GATCACCTCCTTA	CCTTAAAGAA	-7.471	Z	A
GCA_000320035.1	Contig_AMVT01000003.1	1240770	Escherichia coli O104:H4 str. 11-02092	strain=11-02092	http://www.ncbi.nlm.nih.gov/Taxonomy/Browser/wwwtax.cgi?mode=Info&id=1240770	Proteobacteria	Gammaproteobacteria	Escherichia coli	TRUE	+	147059	148588	148557	TAACCGTAGGGGAACCTGCGGTTG	GATCACCT	CCTTACCTTA	147059	148593	148557	24	5	TAACCGTAGGGGAACCTGCGGTTG	GATCACCTCCTTA	CCTTAAAGAA	-7.471	Z	A
GCA_000320075.1	Contig_AMVU01000002.1	1240771	Escherichia coli O104:H4 str. 11-02093	strain=11-02093	http://www.ncbi.nlm.nih.gov/Taxonomy/Browser/wwwtax.cgi?mode=Info&id=1240771	Proteobacteria	Gammaproteobacteria	Escherichia coli	TRUE	-	392447	393976	392478	TAACCGTAGGGGAACCTGCGGTTG	GATCACCT	CCTTACCTTA	392442	393976	392478	24	5	TAACCGTAGGGGAACCTGCGGTTG	GATCACCTCCTTA	CCTTAAAGAA	-7.471	Z	A
GCA_000320095.1	Contig_AMVV01000003.1	1240772	Escherichia coli O104:H4 str. 11-02281	strain=11-02281	http://www.ncbi.nlm.nih.gov/Taxonomy/Browser/wwwtax.cgi?mode=Info&id=1240772	Proteobacteria	Gammaproteobacteria	Escherichia coli	TRUE	-	200373	201902	200404	TAACCGTAGGGGAACCTGCGGTTG	GATCACCT	CCTTACCTTA	200368	201902	200404	24	5	TAACCGTAGGGGAACCTGCGGTTG	GATCACCTCCTTA	CCTTAAAGAA	-7.471	Z	A
GCA_000319835.1	Scaffold_KB021609.1	1240773	Escherichia coli O104:H4 str. 11-02318	strain=11-02318	http://www.ncbi.nlm.nih.gov/Taxonomy/Browser/wwwtax.cgi?mode=Info&id=1240773	Proteobacteria	Gammaproteobacteria	Escherichia coli	TRUE	-	200414	201943	200445	TAACCGTAGGGGAACCTGCGGTTG	GATCACCT	CCTTACCTTA	200409	201943	200445	24	5	TAACCGTAGGGGAACCTGCGGTTG	GATCACCTCCTTA	CCTTAAAGAA	-7.471	Z	A
GCA_000320115.1	Contig_AMVX01000004.1	1240774	Escherichia coli O104:H4 str. 11-02913	strain=11-02913	http://www.ncbi.nlm.nih.gov/Taxonomy/Browser/wwwtax.cgi?mode=Info&id=1240774	Proteobacteria	Gammaproteobacteria	Escherichia coli	TRUE	-	392446	393975	392477	TAACCGTAGGGGAACCTGCGGTTG	GATCACCT	CCTTACCTTA	392441	393975	392477	24	5	TAACCGTAGGGGAACCTGCGGTTG	GATCACCTCCTTA	CCTTAAAGAA	-7.471	Z	A
GCA_000320135.1	Contig_AMVY01000004.1	1240775	Escherichia coli O104:H4 str. 11-03439	strain=11-03439	http://www.ncbi.nlm.nih.gov/Taxonomy/Browser/wwwtax.cgi?mode=Info&id=1240775	Proteobacteria	Gammaproteobacteria	Escherichia coli	TRUE	-	169964	171493	169995	TAACCGTAGGGGAACCTGCGGTTG	GATCACCT	CCTTACCTTA	169959	171493	169995	24	5	TAACCGTAGGGGAACCTGCGGTTG	GATCACCTCCTTA	CCTTAAAGAA	-7.471	Z	A
GCA_000320175.1	Contig_AMVZ01000005.1	1240776	Escherichia coli O104:H4 str. 11-04080	strain=11-04080	http://www.ncbi.nlm.nih.gov/Taxonomy/Browser/wwwtax.cgi?mode=Info&id=1240776	Proteobacteria	Gammaproteobacteria	Escherichia coli	TRUE	-	1885	3414	1916	TAACCGTAGGGGAACCTGCGGTTG	GATCACCT	CCTTACCTTA	1880	3414	1916	24	5	TAACCGTAGGGGAACCTGCGGTTG	GATCACCTCCTTA	CCTTAAAGAA	-7.471	Z	A
GCA_000320155.1	Contig_AMWA01000005.1	1240777	Escherichia coli O104:H4 str. 11-03943	strain=11-03943	http://www.ncbi.nlm.nih.gov/Taxonomy/Browser/wwwtax.cgi?mode=Info&id=1240777	Proteobacteria	Gammaproteobacteria	Escherichia coli	TRUE	-	392446	393975	392477	TAACCGTAGGGGAACCTGCGGTTG	GATCACCT	CCTTACCTTA	392441	393975	392477	24	5	TAACCGTAGGGGAACCTGCGGTTG	GATCACCTCCTTA	CCTTAAAGAA	-7.471	Z	A
GCA_000320255.1	Scaffold_KB021459.1	1240778	Escherichia coli O104:H4 str. Ec12-0465	strain=Ec12-0465	http://www.ncbi.nlm.nih.gov/Taxonomy/Browser/wwwtax.cgi?mode=Info&id=1240778	Proteobacteria	Gammaproteobacteria	Escherichia coli	TRUE	+	555102	556631	556600	TAACCGTAGGGGAACCTGCGGTTG	GATCACCT	CCTTACCTTA	555102	556636	556600	24	5	TAACCGTAGGGGAACCTGCGGTTG	GATCACCTCCTTA	CCTTAAAGAA	-7.471	Z	A
GCA_000320275.1	Scaffold_KB021452.1	1240779	Escherichia coli O104:H4 str. Ec12-0466	strain=Ec12-0466	http://www.ncbi.nlm.nih.gov/Taxonomy/Browser/wwwtax.cgi?mode=Info&id=1240779	Proteobacteria	Gammaproteobacteria	Escherichia coli	TRUE	-	839415	840944	839446	TAACCGTAGGGGAACCTGCGGTTG	GATCACCT	CCTTACCTTA	839410	840944	839446	24	5	TAACCGTAGGGGAACCTGCGGTTG	GATCACCTCCTTA	CCTTAAAGAA	-7.471	Z	A
GCA_000488315.1	Scaffold_KI530983.1	1268980	Escherichia coli 907391	strain=907391	http://www.ncbi.nlm.nih.gov/Taxonomy/Browser/wwwtax.cgi?mode=Info&id=1268980	Proteobacteria	Gammaproteobacteria	Escherichia coli	TRUE	-	50	1508	81	TAACCGTAGGGGAACCTGCGGTTG	GATCACCT	CCTTACCTTA	45	1508	81	24	5	TAACCGTAGGGGAACCTGCGGTTG	GATCACCTCCTTA	CCTTAAAGAA	-7.471	Z	A
GCA_000488335.1	Scaffold_KI531095.1	1268981	Escherichia coli 907446	strain=907446	http://www.ncbi.nlm.nih.gov/Taxonomy/Browser/wwwtax.cgi?mode=Info&id=1268981	Proteobacteria	Gammaproteobacteria	Escherichia coli	TRUE	-	26	1555	57	TAACCGTAGGGGAACCTGCGGTTG	GATCACCT	CCTTACCTTA	21	1555	57	24	5	TAACCGTAGGGGAACCTGCGGTTG	GATCACCTCCTTA	CCTTAAAGAA	-7.471	Z	A
GCA_000488375.1	Scaffold_KI531363.1	1268983	Escherichia coli 907700	strain=907700	http://www.ncbi.nlm.nih.gov/Taxonomy/Browser/wwwtax.cgi?mode=Info&id=1268983	Proteobacteria	Gammaproteobacteria	Escherichia coli	TRUE	-	26	1469	57	TAACCGTAGGGGAACCTGCGGTTG	GATCACCT	CCTTACCTTA	21	1469	57	24	5	TAACCGTAGGGGAACCTGCGGTTG	GATCACCTCCTTA	CCTTAAAGAA	-7.471	Z	A
GCA_000488395.1	Scaffold_KI531463.1	1268984	Escherichia coli 907701	strain=907701	http://www.ncbi.nlm.nih.gov/Taxonomy/Browser/wwwtax.cgi?mode=Info&id=1268984	Proteobacteria	Gammaproteobacteria	Escherichia coli	TRUE	-	26	1555	57	TAACCGTAGGGGAACCTGCGGTTG	GATCACCT	CCTTACCTTA	21	1555	57	24	5	TAACCGTAGGGGAACCTGCGGTTG	GATCACCTCCTTA	CCTTAAAGAA	-7.471	Z	A
GCA_000485715.1	Scaffold_KI522366.1	1268988	Escherichia coli 907779	strain=907779	http://www.ncbi.nlm.nih.gov/Taxonomy/Browser/wwwtax.cgi?mode=Info&id=1268988	Proteobacteria	Gammaproteobacteria	Escherichia coli	TRUE	+	1	1444	1413	TAACCGTAGGGGAACCTGCGGTTG	GATCACCT	CCTTACCTTA	1	1449	1413	24	5	TAACCGTAGGGGAACCTGCGGTTG	GATCACCTCCTTA	CCTTAAAGAA	-7.471	Z	A
GCA_000488475.1	Scaffold_KI532256.1	1268990	Escherichia coli 907892	strain=907892	http://www.ncbi.nlm.nih.gov/Taxonomy/Browser/wwwtax.cgi?mode=Info&id=1268990	Proteobacteria	Gammaproteobacteria	Escherichia coli	TRUE	+	1	1354	1323	TAACCGTAGGGGAACCTGCGGTTG	GATCACCT	CCTTACCTTA	1	1359	1323	24	5	TAACCGTAGGGGAACCTGCGGTTG	GATCACCTCCTTA	CCTTAAAGAA	-7.471	Z	A
GCA_000488495.1	Scaffold_KI532416.1	1268991	Escherichia coli 908519	strain=908519	http://www.ncbi.nlm.nih.gov/Taxonomy/Browser/wwwtax.cgi?mode=Info&id=1268991	Proteobacteria	Gammaproteobacteria	Escherichia coli	TRUE	+	81	1610	1579	TAACCGTAGGGGAACCTGCGGTTG	GATCACCT	CCTTACCTTA	81	1615	1579	24	5	TAACCGTAGGGGAACCTGCGGTTG	GATCACCTCCTTA	CCTTAAAGAA	-7.471	Z	A
GCA_000488555.1	Scaffold_KI532949.1	1268994	Escherichia coli 908524	strain=908524	http://www.ncbi.nlm.nih.gov/Taxonomy/Browser/wwwtax.cgi?mode=Info&id=1268994	Proteobacteria	Gammaproteobacteria	Escherichia coli	TRUE	+	60	1589	1558	TAACCGTAGGGGAACCTGCGGTTG	GATCACCT	CCTTACCTTA	60	1594	1558	24	5	TAACCGTAGGGGAACCTGCGGTTG	GATCACCTCCTTA	CCTTAAAGAA	-7.471	Z	A
GCA_000488635.1	Scaffold_KI533552.1	1268998	Escherichia coli 908573	strain=908573	http://www.ncbi.nlm.nih.gov/Taxonomy/Browser/wwwtax.cgi?mode=Info&id=1268998	Proteobacteria	Gammaproteobacteria	Escherichia coli	TRUE	-	50	1497	81	TAACCGTAGGGGAACCTGCGGTTG	GATCACCT	CCTTACCTTA	45	1497	81	24	5	TAACCGTAGGGGAACCTGCGGTTG	GATCACCTCCTTA	CCTTAAAGAA	-7.471	Z	A
GCA_000488695.1	Scaffold_KI534120.1	1269001	Escherichia coli 908624	strain=908624	http://www.ncbi.nlm.nih.gov/Taxonomy/Browser/wwwtax.cgi?mode=Info&id=1269001	Proteobacteria	Gammaproteobacteria	Escherichia coli	TRUE	+	1	1090	1059	TAACCGTAGGGGAACCTGCGGTTG	GATCACCT	CCTTACCTTA	1	1095	1059	24	5	TAACCGTAGGGGAACCTGCGGTTG	GATCACCTCCTTA	CCTTAAAGAA	-7.471	Z	A
GCA_000488715.1	Scaffold_KI534273.1	1269002	Escherichia coli 908632	strain=908632	http://www.ncbi.nlm.nih.gov/Taxonomy/Browser/wwwtax.cgi?mode=Info&id=1269002	Proteobacteria	Gammaproteobacteria	Escherichia coli	TRUE	+	154	1683	1652	TAACCGTAGGGGAACCTGCGGTTG	GATCACCT	CCTTACCTTA	154	1688	1652	24	5	TAACCGTAGGGGAACCTGCGGTTG	GATCACCTCCTTA	CCTTAAAGAA	-7.471	Z	A
GCA_000488755.1	Scaffold_KI534578.1	1269004	Escherichia coli 908675	strain=908675	http://www.ncbi.nlm.nih.gov/Taxonomy/Browser/wwwtax.cgi?mode=Info&id=1269004	Proteobacteria	Gammaproteobacteria	Escherichia coli	TRUE	+	17	1423	1392	TAACCGTAGGGGAACCTGCGGTTG	GATCACCT	CCTTACCTTA	17	1428	1392	24	5	TAACCGTAGGGGAACCTGCGGTTG	GATCACCTCCTTA	CCTTAAAGAA	-7.471	Z	A
GCA_000488775.1	Scaffold_KI534735.1	1269005	Escherichia coli 908691	strain=908691	http://www.ncbi.nlm.nih.gov/Taxonomy/Browser/wwwtax.cgi?mode=Info&id=1269005	Proteobacteria	Gammaproteobacteria	Escherichia coli	TRUE	-	26	1555	57	TAACCGTAGGGGAACCTGCGGTTG	GATCACCT	CCTTACCTTA	21	1555	57	24	5	TAACCGTAGGGGAACCTGCGGTTG	GATCACCTCCTTA	CCTTAAAGAA	-7.471	Z	A
GCA_000488815.1	Scaffold_KI535077.1	1269008	Escherichia coli A25922R	strain=A25922R	http://www.ncbi.nlm.nih.gov/Taxonomy/Browser/wwwtax.cgi?mode=Info&id=1269008	Proteobacteria	Gammaproteobacteria	Escherichia coli	TRUE	-	50	1579	81	TAACCGTAGGGGAACCTGCGGTTG	GATCACCT	CCTTACCTTA	45	1579	81	24	5	TAACCGTAGGGGAACCTGCGGTTG	GATCACCTCCTTA	CCTTAAAGAA	-7.471	Z	A
GCA_000488795.1	Scaffold_KI535009.1	1269010	Escherichia coli 910096-2	strain=910096-2	http://www.ncbi.nlm.nih.gov/Taxonomy/Browser/wwwtax.cgi?mode=Info&id=1269010	Proteobacteria	Gammaproteobacteria	Escherichia coli	TRUE	+	154	1683	1652	TAACCGTAGGGGAACCTGCGGTTG	GATCACCT	CCTTACCTTA	154	1688	1652	24	5	TAACCGTAGGGGAACCTGCGGTTG	GATCACCTCCTTA	CCTTAAAGAA	-7.471	Z	A
GCA_000456065.1	Scaffold_KE698830.1	1280959	Escherichia coli HVH 4 (4-7276109)	strain=HVH 4 (4-7276109)	http://www.ncbi.nlm.nih.gov/Taxonomy/Browser/wwwtax.cgi?mode=Info&id=1280959	Proteobacteria	Gammaproteobacteria	Escherichia coli	TRUE	+	186153	187682	187651	TAACCGTAGGGGAACCTGCGGTTG	GATCACCT	CCTTACCTTA	186153	187687	187651	24	5	TAACCGTAGGGGAACCTGCGGTTG	GATCACCTCCTTA	CCTTAAAGAA	-7.471	Z	A
GCA_000456085.1	Scaffold_KE698838.1	1280960	Escherichia coli HVH 5 (4-7148410)	strain=HVH 5 (4-7148410)	http://www.ncbi.nlm.nih.gov/Taxonomy/Browser/wwwtax.cgi?mode=Info&id=1280960	Proteobacteria	Gammaproteobacteria	Escherichia coli	TRUE	+	116382	117911	117880	TAACCGTAGGGGAACCTGCGGTTG	GATCACCT	CCTTACCTTA	116382	117916	117880	24	5	TAACCGTAGGGGAACCTGCGGTTG	GATCACCTCCTTA	CCTTAAAGAA	-7.471	Z	A
GCA_000456125.1	Scaffold_KE698860.1	1280962	Escherichia coli HVH 7 (4-7315031)	strain=HVH 7 (4-7315031)	http://www.ncbi.nlm.nih.gov/Taxonomy/Browser/wwwtax.cgi?mode=Info&id=1280962	Proteobacteria	Gammaproteobacteria	Escherichia coli	TRUE	+	43	1572	1541	TAACCGTAGGGGAACCTGCGGTTG	GATCACCT	CCTTACCTTA	43	1577	1541	24	5	TAACCGTAGGGGAACCTGCGGTTG	GATCACCTCCTTA	CCTTAAAGAA	-7.471	Z	A
GCA_000456145.1	Scaffold_KE698882.1	1280963	Escherichia coli HVH 9 (4-6942539)	strain=HVH 9 (4-6942539)	http://www.ncbi.nlm.nih.gov/Taxonomy/Browser/wwwtax.cgi?mode=Info&id=1280963	Proteobacteria	Gammaproteobacteria	Escherichia coli	TRUE	+	1	1273	1242	TAACCGTAGGGGAACCTGCGGTTG	GATCACCT	CCTTACCTTA	1	1278	1242	24	5	TAACCGTAGGGGAACCTGCGGTTG	GATCACCTCCTTA	CCTTAAAGAA	-7.471	Z	A
GCA_000456165.1	Scaffold_KE698887.1	1280964	Escherichia coli HVH 10 (4-6832164)	strain=HVH 10 (4-6832164)	http://www.ncbi.nlm.nih.gov/Taxonomy/Browser/wwwtax.cgi?mode=Info&id=1280964	Proteobacteria	Gammaproteobacteria	Escherichia coli	TRUE	+	814879	816408	816377	TAACCGTAGGGGAACCTGCGGTTG	GATCACCT	CCTTACCTTA	814879	816413	816377	24	5	TAACCGTAGGGGAACCTGCGGTTG	GATCACCTCCTTA	CCTTAAAGAA	-7.471	Z	A
GCA_000494955.1	Scaffold_KI538674.1	1280965	Escherichia coli HVH 12 (4-7653042)	strain=HVH 12 (4-7653042)	http://www.ncbi.nlm.nih.gov/Taxonomy/Browser/wwwtax.cgi?mode=Info&id=1280965	Proteobacteria	Gammaproteobacteria	Escherichia coli	TRUE	-	990577	992106	990608	TAACCGTAGGGGAACCTGCGGTTG	GATCACCT	CCTTACCTTA	990572	992106	990608	24	5	TAACCGTAGGGGAACCTGCGGTTG	GATCACCTCCTTA	CCTTAAAGAA	-7.471	Z	A
GCA_000456185.1	Scaffold_KE698896.1	1280966	Escherichia coli HVH 13 (4-7634056)	strain=HVH 13 (4-7634056)	http://www.ncbi.nlm.nih.gov/Taxonomy/Browser/wwwtax.cgi?mode=Info&id=1280966	Proteobacteria	Gammaproteobacteria	Escherichia coli	TRUE	+	959131	960660	960629	TAACCGTAGGGGAACCTGCGGTTG	GATCACCT	CCTTACCTTA	959131	960665	960629	24	5	TAACCGTAGGGGAACCTGCGGTTG	GATCACCTCCTTA	CCTTAAAGAA	-7.471	Z	A
GCA_000456205.1	Scaffold_KE698918.1	1280967	Escherichia coli HVH 16 (4-7649002)	strain=HVH 16 (4-7649002)	http://www.ncbi.nlm.nih.gov/Taxonomy/Browser/wwwtax.cgi?mode=Info&id=1280967	Proteobacteria	Gammaproteobacteria	Escherichia coli	TRUE	+	232231	233760	233729	TAACCGTAGGGGAACCTGCGGTTG	GATCACCT	CCTTACCTTA	232231	233765	233729	24	5	TAACCGTAGGGGAACCTGCGGTTG	GATCACCTCCTTA	CCTTAAAGAA	-7.471	Z	A
GCA_000456225.1	Scaffold_KE698929.1	1280968	Escherichia coli HVH 17 (4-7473087)	strain=HVH 17 (4-7473087)	http://www.ncbi.nlm.nih.gov/Taxonomy/Browser/wwwtax.cgi?mode=Info&id=1280968	Proteobacteria	Gammaproteobacteria	Escherichia coli	TRUE	-	3706	5235	3737	TAACCGTAGGGGAACCTGCGGTTG	GATCACCT	CCTTACCTTA	3701	5235	3737	24	5	TAACCGTAGGGGAACCTGCGGTTG	GATCACCTCCTTA	CCTTAAAGAA	-7.471	Z	A
GCA_000456245.1	Scaffold_KE698948.1	1280969	Escherichia coli HVH 18 (4-8589585)	strain=HVH 18 (4-8589585)	http://www.ncbi.nlm.nih.gov/Taxonomy/Browser/wwwtax.cgi?mode=Info&id=1280969	Proteobacteria	Gammaproteobacteria	Escherichia coli	TRUE	+	36318	37847	37816	TAACCGTAGGGGAACCTGCGGTTG	GATCACCT	CCTTACCTTA	36318	37852	37816	24	5	TAACCGTAGGGGAACCTGCGGTTG	GATCACCTCCTTA	CCTTAAAGAA	-7.471	Z	A
GCA_000456265.1	Scaffold_KE698976.1	1280970	Escherichia coli HVH 19 (4-7154984)	strain=HVH 19 (4-7154984)	http://www.ncbi.nlm.nih.gov/Taxonomy/Browser/wwwtax.cgi?mode=Info&id=1280970	Proteobacteria	Gammaproteobacteria	Escherichia coli	TRUE	-	20	1549	51	TAACCGTAGGGGAACCTGCGGTTG	GATCACCT	CCTTACCTTA	15	1549	51	24	5	TAACCGTAGGGGAACCTGCGGTTG	GATCACCTCCTTA	CCTTAAAGAA	-7.471	Z	A
GCA_000456285.1	Scaffold_KE698999.1	1280971	Escherichia coli HVH 20 (4-5865042)	strain=HVH 20 (4-5865042)	http://www.ncbi.nlm.nih.gov/Taxonomy/Browser/wwwtax.cgi?mode=Info&id=1280971	Proteobacteria	Gammaproteobacteria	Escherichia coli	TRUE	-	3439	4968	3470	TAACCGTAGGGGAACCTGCGGTTG	GATCACCT	CCTTACCTTA	3434	4968	3470	24	5	TAACCGTAGGGGAACCTGCGGTTG	GATCACCTCCTTA	CCTTAAAGAA	-7.471	Z	A
GCA_000456305.1	Scaffold_KE699013.1	1280972	Escherichia coli HVH 21 (4-4517873)	strain=HVH 21 (4-4517873)	http://www.ncbi.nlm.nih.gov/Taxonomy/Browser/wwwtax.cgi?mode=Info&id=1280972	Proteobacteria	Gammaproteobacteria	Escherichia coli	TRUE	+	226745	228274	228243	TAACCGTAGGGGAACCTGCGGTTG	GATCACCT	CCTTACCTTA	226745	228279	228243	24	5	TAACCGTAGGGGAACCTGCGGTTG	GATCACCTCCTTA	CCTTAAAGAA	-7.471	Z	A
GCA_000456325.1	Scaffold_KE699029.1	1280973	Escherichia coli HVH 22 (4-2258986)	strain=HVH 22 (4-2258986)	http://www.ncbi.nlm.nih.gov/Taxonomy/Browser/wwwtax.cgi?mode=Info&id=1280973	Proteobacteria	Gammaproteobacteria	Escherichia coli	TRUE	-	456505	458034	456536	TAACCGTAGGGGAACCTGCGGTTG	GATCACCT	CCTTACCTTA	456500	458034	456536	24	5	TAACCGTAGGGGAACCTGCGGTTG	GATCACCTCCTTA	CCTTAAAGAA	-7.471	Z	A
GCA_000507605.1	Scaffold_KI669322.1	1280974	Escherichia coli HVH 23 (4-6066488)	strain=HVH 23 (4-6066488)	http://www.ncbi.nlm.nih.gov/Taxonomy/Browser/wwwtax.cgi?mode=Info&id=1280974	Proteobacteria	Gammaproteobacteria	Escherichia coli	TRUE	-	20148	21433	20179	TAACCGTAGGGGAACCTGCGGTTG	GATCACCT	CCTTACCTTA	20143	21433	20179	24	5	TAACCGTAGGGGAACCTGCGGTTG	GATCACCTCCTTA	CCTTAAAGAA	-7.471	Z	A
GCA_000456345.1	Scaffold_KE699036.1	1280975	Escherichia coli HVH 24 (4-5985145)	strain=HVH 24 (4-5985145)	http://www.ncbi.nlm.nih.gov/Taxonomy/Browser/wwwtax.cgi?mode=Info&id=1280975	Proteobacteria	Gammaproteobacteria	Escherichia coli	TRUE	-	1015846	1017375	1015877	TAACCGTAGGGGAACCTGCGGTTG	GATCACCT	CCTTACCTTA	1015841	1017375	1015877	24	5	TAACCGTAGGGGAACCTGCGGTTG	GATCACCTCCTTA	CCTTAAAGAA	-7.471	Z	A
GCA_000456365.1	Scaffold_KE699040.1	1280976	Escherichia coli HVH 25 (4-5851939)	strain=HVH 25 (4-5851939)	http://www.ncbi.nlm.nih.gov/Taxonomy/Browser/wwwtax.cgi?mode=Info&id=1280976	Proteobacteria	Gammaproteobacteria	Escherichia coli	TRUE	-	825	2354	856	TAACCGTAGGGGAACCTGCGGTTG	GATCACCT	CCTTACCTTA	820	2354	856	24	5	TAACCGTAGGGGAACCTGCGGTTG	GATCACCTCCTTA	CCTTAAAGAA	-7.471	Z	A
GCA_000456385.1	Scaffold_KE699074.1	1280977	Escherichia coli HVH 26 (4-5703913)	strain=HVH 26 (4-5703913)	http://www.ncbi.nlm.nih.gov/Taxonomy/Browser/wwwtax.cgi?mode=Info&id=1280977	Proteobacteria	Gammaproteobacteria	Escherichia coli	TRUE	+	1	1264	1233	TAACCGTAGGGGAACCTGCGGTTG	GATCACCT	CCTTACCTTA	1	1269	1233	24	5	TAACCGTAGGGGAACCTGCGGTTG	GATCACCTCCTTA	CCTTAAAGAA	-7.471	Z	A
GCA_000456405.1	Scaffold_KE699091.1	1280978	Escherichia coli HVH 27 (4-7449267)	strain=HVH 27 (4-7449267)	http://www.ncbi.nlm.nih.gov/Taxonomy/Browser/wwwtax.cgi?mode=Info&id=1280978	Proteobacteria	Gammaproteobacteria	Escherichia coli	TRUE	-	632016	633545	632047	TAACCGTAGGGGAACCTGCGGTTG	GATCACCT	CCTTACCTTA	632011	633545	632047	24	5	TAACCGTAGGGGAACCTGCGGTTG	GATCACCTCCTTA	CCTTAAAGAA	-7.471	Z	A
GCA_000456425.1	Scaffold_KE699097.1	1280979	Escherichia coli HVH 28 (4-0907367)	strain=HVH 28 (4-0907367)	http://www.ncbi.nlm.nih.gov/Taxonomy/Browser/wwwtax.cgi?mode=Info&id=1280979	Proteobacteria	Gammaproteobacteria	Escherichia coli	TRUE	-	2612167	2613696	2612198	TAACCGTAGGGGAACCTGCGGTTG	GATCACCT	CCTTACCTTA	2612162	2613696	2612198	24	5	TAACCGTAGGGGAACCTGCGGTTG	GATCACCTCCTTA	CCTTAAAGAA	-7.471	Z	A
GCA_000456445.1	Scaffold_KE699104.1	1280980	Escherichia coli HVH 29 (4-3418073)	strain=HVH 29 (4-3418073)	http://www.ncbi.nlm.nih.gov/Taxonomy/Browser/wwwtax.cgi?mode=Info&id=1280980	Proteobacteria	Gammaproteobacteria	Escherichia coli	TRUE	-	2150359	2151888	2150390	TAACCGTAGGGGAACCTGCGGTTG	GATCACCT	CCTTACCTTA	2150354	2151888	2150390	24	5	TAACCGTAGGGGAACCTGCGGTTG	GATCACCTCCTTA	CCTTAAAGAA	-7.471	Z	A
GCA_000456465.1	Scaffold_KE699122.1	1280981	Escherichia coli HVH 30 (4-2661829)	strain=HVH 30 (4-2661829)	http://www.ncbi.nlm.nih.gov/Taxonomy/Browser/wwwtax.cgi?mode=Info&id=1280981	Proteobacteria	Gammaproteobacteria	Escherichia coli	TRUE	+	542807	544336	544305	TAACCGTAGGGGAACCTGCGGTTG	GATCACCT	CCTTACCTTA	542807	544341	544305	24	5	TAACCGTAGGGGAACCTGCGGTTG	GATCACCTCCTTA	CCTTAAAGAA	-7.471	Z	A
GCA_000456505.1	Scaffold_KE699132.1	1280983	Escherichia coli HVH 32 (4-3773988)	strain=HVH 32 (4-3773988)	http://www.ncbi.nlm.nih.gov/Taxonomy/Browser/wwwtax.cgi?mode=Info&id=1280983	Proteobacteria	Gammaproteobacteria	Escherichia coli	TRUE	-	379	1908	410	TAACCGTAGGGGAACCTGCGGTTG	GATCACCT	CCTTACCTTA	374	1908	410	24	5	TAACCGTAGGGGAACCTGCGGTTG	GATCACCTCCTTA	CCTTAAAGAA	-7.471	Z	A
GCA_000456525.1	Scaffold_KE699142.1	1280984	Escherichia coli HVH 33 (4-2174936)	strain=HVH 33 (4-2174936)	http://www.ncbi.nlm.nih.gov/Taxonomy/Browser/wwwtax.cgi?mode=Info&id=1280984	Proteobacteria	Gammaproteobacteria	Escherichia coli	TRUE	+	1	1264	1233	TAACCGTAGGGGAACCTGCGGTTG	GATCACCT	CCTTACCTTA	1	1269	1233	24	5	TAACCGTAGGGGAACCTGCGGTTG	GATCACCTCCTTA	CCTTAAAGAA	-7.471	Z	A
GCA_000456545.1	Scaffold_KE699149.1	1280985	Escherichia coli HVH 35 (4-2962667)	strain=HVH 35 (4-2962667)	http://www.ncbi.nlm.nih.gov/Taxonomy/Browser/wwwtax.cgi?mode=Info&id=1280985	Proteobacteria	Gammaproteobacteria	Escherichia coli	TRUE	+	228449	229978	229947	TAACCGTAGGGGAACCTGCGGTTG	GATCACCT	CCTTACCTTA	228449	229983	229947	24	5	TAACCGTAGGGGAACCTGCGGTTG	GATCACCTCCTTA	CCTTAAAGAA	-7.471	Z	A
GCA_000494935.1	Scaffold_KI538666.1	1280986	Escherichia coli HVH 36 (4-5675286)	strain=HVH 36 (4-5675286)	http://www.ncbi.nlm.nih.gov/Taxonomy/Browser/wwwtax.cgi?mode=Info&id=1280986	Proteobacteria	Gammaproteobacteria	Escherichia coli	TRUE	+	1	1252	1221	TAACCGTAGGGGAACCTGCGGTTG	GATCACCT	CCTTACCTTA	1	1257	1221	24	5	TAACCGTAGGGGAACCTGCGGTTG	GATCACCTCCTTA	CCTTAAAGAA	-7.471	Z	A
GCA_000456565.1	Scaffold_KE699171.1	1280987	Escherichia coli HVH 37 (4-2773848)	strain=HVH 37 (4-2773848)	http://www.ncbi.nlm.nih.gov/Taxonomy/Browser/wwwtax.cgi?mode=Info&id=1280987	Proteobacteria	Gammaproteobacteria	Escherichia coli	TRUE	-	669748	670543	669779	TAACCGTAGGGGAACCTGCGGTTG	GATCACCT	CCTTACCTTA	669743	670543	669779	24	5	TAACCGTAGGGGAACCTGCGGTTG	GATCACCTCCTTA	CCTTAAAGAA	-7.471	Z	A
GCA_000456605.1	Scaffold_KE699193.1	1280989	Escherichia coli HVH 39 (4-2679949)	strain=HVH 39 (4-2679949)	http://www.ncbi.nlm.nih.gov/Taxonomy/Browser/wwwtax.cgi?mode=Info&id=1280989	Proteobacteria	Gammaproteobacteria	Escherichia coli	TRUE	+	43	1572	1541	TAACCGTAGGGGAACCTGCGGTTG	GATCACCT	CCTTACCTTA	43	1577	1541	24	5	TAACCGTAGGGGAACCTGCGGTTG	GATCACCTCCTTA	CCTTAAAGAA	-7.471	Z	A
GCA_000456625.1	Scaffold_KE699211.1	1280990	Escherichia coli HVH 40 (4-1219782)	strain=HVH 40 (4-1219782)	http://www.ncbi.nlm.nih.gov/Taxonomy/Browser/wwwtax.cgi?mode=Info&id=1280990	Proteobacteria	Gammaproteobacteria	Escherichia coli	TRUE	+	233263	234643	234612	TAACCGTAGGGGAACCTGCGGTTG	GATCACCT	CCTTACCTTA	233263	234648	234612	24	5	TAACCGTAGGGGAACCTGCGGTTG	GATCACCTCCTTA	CCTTAAAGAA	-7.471	Z	A
GCA_000456645.1	Scaffold_KE699219.1	1280991	Escherichia coli HVH 41 (4-2677849)	strain=HVH 41 (4-2677849)	http://www.ncbi.nlm.nih.gov/Taxonomy/Browser/wwwtax.cgi?mode=Info&id=1280991	Proteobacteria	Gammaproteobacteria	Escherichia coli	TRUE	+	226450	227979	227948	TAACCGTAGGGGAACCTGCGGTTG	GATCACCT	CCTTACCTTA	226450	227984	227948	24	5	TAACCGTAGGGGAACCTGCGGTTG	GATCACCTCCTTA	CCTTAAAGAA	-7.471	Z	A
GCA_000456665.1	Scaffold_KE699240.1	1280992	Escherichia coli HVH 42 (4-2100061)	strain=HVH 42 (4-2100061)	http://www.ncbi.nlm.nih.gov/Taxonomy/Browser/wwwtax.cgi?mode=Info&id=1280992	Proteobacteria	Gammaproteobacteria	Escherichia coli	TRUE	+	228532	230061	230030	TAACCGTAGGGGAACCTGCGGTTG	GATCACCT	CCTTACCTTA	228532	230066	230030	24	5	TAACCGTAGGGGAACCTGCGGTTG	GATCACCTCCTTA	CCTTAAAGAA	-7.471	Z	A
GCA_000456685.1	Scaffold_KE699248.1	1280993	Escherichia coli HVH 43 (4-2173468)	strain=HVH 43 (4-2173468)	http://www.ncbi.nlm.nih.gov/Taxonomy/Browser/wwwtax.cgi?mode=Info&id=1280993	Proteobacteria	Gammaproteobacteria	Escherichia coli	TRUE	-	496	2025	527	TAACCGTAGGGGAACCTGCGGTTG	GATCACCT	CCTTACCTTA	491	2025	527	24	5	TAACCGTAGGGGAACCTGCGGTTG	GATCACCTCCTTA	CCTTAAAGAA	-7.471	Z	A
GCA_000456705.1	Scaffold_KE699256.1	1280994	Escherichia coli HVH 44 (4-2298570)	strain=HVH 44 (4-2298570)	http://www.ncbi.nlm.nih.gov/Taxonomy/Browser/wwwtax.cgi?mode=Info&id=1280994	Proteobacteria	Gammaproteobacteria	Escherichia coli	TRUE	+	227095	228624	228593	TAACCGTAGGGGAACCTGCGGTTG	GATCACCT	CCTTACCTTA	227095	228629	228593	24	5	TAACCGTAGGGGAACCTGCGGTTG	GATCACCTCCTTA	CCTTAAAGAA	-7.471	Z	A
GCA_000456725.1	Scaffold_KE699264.1	1280995	Escherichia coli HVH 45 (4-3129918)	strain=HVH 45 (4-3129918)	http://www.ncbi.nlm.nih.gov/Taxonomy/Browser/wwwtax.cgi?mode=Info&id=1280995	Proteobacteria	Gammaproteobacteria	Escherichia coli	TRUE	-	1211170	1212699	1211201	TAACCGTAGGGGAACCTGCGGTTG	GATCACCT	CCTTACCTTA	1211165	1212699	1211201	24	5	TAACCGTAGGGGAACCTGCGGTTG	GATCACCTCCTTA	CCTTAAAGAA	-7.471	Z	A
GCA_000456765.1	Scaffold_KE699293.1	1280997	Escherichia coli HVH 48 (4-2658593)	strain=HVH 48 (4-2658593)	http://www.ncbi.nlm.nih.gov/Taxonomy/Browser/wwwtax.cgi?mode=Info&id=1280997	Proteobacteria	Gammaproteobacteria	Escherichia coli	TRUE	-	16	1545	47	TAACCGTAGGGGAACCTGCGGTTG	GATCACCT	CCTTACCTTA	11	1545	47	24	5	TAACCGTAGGGGAACCTGCGGTTG	GATCACCTCCTTA	CCTTAAAGAA	-7.471	Z	A
GCA_000488015.1	Scaffold_KI530601.1	1280998	Escherichia coli HVH 50 (4-2593475)	strain=HVH 50 (4-2593475)	http://www.ncbi.nlm.nih.gov/Taxonomy/Browser/wwwtax.cgi?mode=Info&id=1280998	Proteobacteria	Gammaproteobacteria	Escherichia coli	TRUE	-	1530	2793	1561	TAACCGTAGGGGAACCTGCGGTTG	GATCACCT	CCTTACCTTA	1525	2793	1561	24	5	TAACCGTAGGGGAACCTGCGGTTG	GATCACCTCCTTA	CCTTAAAGAA	-7.471	Z	A
GCA_000456785.1	Scaffold_KE699301.1	1280999	Escherichia coli HVH 51 (4-2172526)	strain=HVH 51 (4-2172526)	http://www.ncbi.nlm.nih.gov/Taxonomy/Browser/wwwtax.cgi?mode=Info&id=1280999	Proteobacteria	Gammaproteobacteria	Escherichia coli	TRUE	+	340	1869	1838	TAACCGTAGGGGAACCTGCGGTTG	GATCACCT	CCTTACCTTA	340	1874	1838	24	5	TAACCGTAGGGGAACCTGCGGTTG	GATCACCTCCTTA	CCTTAAAGAA	-7.471	Z	A
GCA_000456805.1	Scaffold_KE699309.1	1281000	Escherichia coli HVH 53 (4-0631051)	strain=HVH 53 (4-0631051)	http://www.ncbi.nlm.nih.gov/Taxonomy/Browser/wwwtax.cgi?mode=Info&id=1281000	Proteobacteria	Gammaproteobacteria	Escherichia coli	TRUE	-	3372	4901	3403	TAACCGTAGGGGAACCTGCGGTTG	GATCACCT	CCTTACCTTA	3367	4901	3403	24	5	TAACCGTAGGGGAACCTGCGGTTG	GATCACCTCCTTA	CCTTAAAGAA	-7.471	Z	A
GCA_000456825.1	Scaffold_KE699320.1	1281002	Escherichia coli HVH 55 (4-2646161)	strain=HVH 55 (4-2646161)	http://www.ncbi.nlm.nih.gov/Taxonomy/Browser/wwwtax.cgi?mode=Info&id=1281002	Proteobacteria	Gammaproteobacteria	Escherichia coli	TRUE	+	228321	229850	229819	TAACCGTAGGGGAACCTGCGGTTG	GATCACCT	CCTTACCTNN	228321	229855	229819	24	5	TAACCGTAGGGGAACCTGCGGTTG	GATCACCTCCTTA	CCTNNNNNNN	-7.471	Z	A
GCA_000456845.1	Scaffold_KE699326.1	1281003	Escherichia coli HVH 56 (4-2153033)	strain=HVH 56 (4-2153033)	http://www.ncbi.nlm.nih.gov/Taxonomy/Browser/wwwtax.cgi?mode=Info&id=1281003	Proteobacteria	Gammaproteobacteria	Escherichia coli	TRUE	-	3473	5002	3504	TAACCGTAGGGGAACCTGCGGTTG	GATCACCT	CCTTACCTTA	3468	5002	3504	24	5	TAACCGTAGGGGAACCTGCGGTTG	GATCACCTCCTTA	CCTTAAAGAA	-7.471	Z	A
GCA_000456865.1	Scaffold_KE699334.1	1281004	Escherichia coli HVH 58 (4-2839709)	strain=HVH 58 (4-2839709)	http://www.ncbi.nlm.nih.gov/Taxonomy/Browser/wwwtax.cgi?mode=Info&id=1281004	Proteobacteria	Gammaproteobacteria	Escherichia coli	TRUE	+	230966	232495	232464	TAACCGTAGGGGAACCTGCGGTTG	GATCACCT	CCTTACCTTA	230966	232500	232464	24	5	TAACCGTAGGGGAACCTGCGGTTG	GATCACCTCCTTA	CCTTAAAGAA	-7.471	Z	A
GCA_000456885.1	Scaffold_KE699341.1	1281005	Escherichia coli HVH 59 (4-1119338)	strain=HVH 59 (4-1119338)	http://www.ncbi.nlm.nih.gov/Taxonomy/Browser/wwwtax.cgi?mode=Info&id=1281005	Proteobacteria	Gammaproteobacteria	Escherichia coli	TRUE	+	136178	137707	137676	TAACCGTAGGGGAACCTGCGGTTG	GATCACCT	CCTTACCTTA	136178	137712	137676	24	5	TAACCGTAGGGGAACCTGCGGTTG	GATCACCTCCTTA	CCTTAAAGAA	-7.471	Z	A
GCA_000456905.1	Scaffold_KE699358.1	1281006	Escherichia coli HVH 61 (4-2736020)	strain=HVH 61 (4-2736020)	http://www.ncbi.nlm.nih.gov/Taxonomy/Browser/wwwtax.cgi?mode=Info&id=1281006	Proteobacteria	Gammaproteobacteria	Escherichia coli	TRUE	+	230948	232477	232446	TAACCGTAGGGGAACCTGCGGTTG	GATCACCT	CCTTACCTTA	230948	232482	232446	24	5	TAACCGTAGGGGAACCTGCGGTTG	GATCACCTCCTTA	CCTTAAAGAA	-7.471	Z	A
GCA_000456925.1	Scaffold_KE699370.1	1281007	Escherichia coli HVH 63 (4-2542528)	strain=HVH 63 (4-2542528)	http://www.ncbi.nlm.nih.gov/Taxonomy/Browser/wwwtax.cgi?mode=Info&id=1281007	Proteobacteria	Gammaproteobacteria	Escherichia coli	TRUE	-	2746368	2747897	2746399	TAACCGTAGGGGAACCTGCGGTTG	GATCACCT	CCTTACCTTA	2746363	2747897	2746399	24	5	TAACCGTAGGGGAACCTGCGGTTG	GATCACCTCCTTA	CCTTAAAGAA	-7.471	Z	A
GCA_000456945.1	Scaffold_KE699378.1	1281008	Escherichia coli HVH 65 (4-2262045)	strain=HVH 65 (4-2262045)	http://www.ncbi.nlm.nih.gov/Taxonomy/Browser/wwwtax.cgi?mode=Info&id=1281008	Proteobacteria	Gammaproteobacteria	Escherichia coli	TRUE	+	226556	228085	228054	TAACCGTAGGGGAACCTGCGGTTG	GATCACCT	CCTTACCTTA	226556	228090	228054	24	5	TAACCGTAGGGGAACCTGCGGTTG	GATCACCTCCTTA	CCTTAAAGAA	-7.471	Z	A
GCA_000456965.1	Scaffold_KE699394.1	1281009	Escherichia coli HVH 68 (4-0888028)	strain=HVH 68 (4-0888028)	http://www.ncbi.nlm.nih.gov/Taxonomy/Browser/wwwtax.cgi?mode=Info&id=1281009	Proteobacteria	Gammaproteobacteria	Escherichia coli	TRUE	-	644210	645739	644241	TAACCGTAGGGGAACCTGCGGTTG	GATCACCT	CCTTACCTTA	644205	645739	644241	24	5	TAACCGTAGGGGAACCTGCGGTTG	GATCACCTCCTTA	CCTTAAAGAA	-7.471	Z	A
GCA_000456985.1	Scaffold_KE699398.1	1281010	Escherichia coli HVH 69 (4-2837072)	strain=HVH 69 (4-2837072)	http://www.ncbi.nlm.nih.gov/Taxonomy/Browser/wwwtax.cgi?mode=Info&id=1281010	Proteobacteria	Gammaproteobacteria	Escherichia coli	TRUE	-	527	2056	558	TAACCGTAGGGGAACCTGCGGTTG	GATCACCT	CCTTACCTTA	522	2056	558	24	5	TAACCGTAGGGGAACCTGCGGTTG	GATCACCTCCTTA	CCTTAAAGAA	-7.471	Z	A
GCA_000457025.1	Scaffold_KE699431.1	1281012	Escherichia coli HVH 73 (4-2393174)	strain=HVH 73 (4-2393174)	http://www.ncbi.nlm.nih.gov/Taxonomy/Browser/wwwtax.cgi?mode=Info&id=1281012	Proteobacteria	Gammaproteobacteria	Escherichia coli	TRUE	+	228533	230062	230031	TAACCGTAGGGGAACCTGCGGTTG	GATCACCT	CCTTACCTTA	228533	230067	230031	24	5	TAACCGTAGGGGAACCTGCGGTTG	GATCACCTCCTTA	CCTTAAAGAA	-7.471	Z	A
GCA_000457045.1	Scaffold_KE699452.1	1281013	Escherichia coli HVH 74 (4-1034782)	strain=HVH 74 (4-1034782)	http://www.ncbi.nlm.nih.gov/Taxonomy/Browser/wwwtax.cgi?mode=Info&id=1281013	Proteobacteria	Gammaproteobacteria	Escherichia coli	TRUE	-	1866576	1867929	1866607	TAACCGTAGGGGAACCTGCGGTTG	GATCACCT	CCTTACCTTA	1866571	1867929	1866607	24	5	TAACCGTAGGGGAACCTGCGGTTG	GATCACCTCCTTA	CCTTAAAGAA	-7.471	Z	A
GCA_000457065.1	Scaffold_KE699459.1	1281014	Escherichia coli HVH 76 (4-2538717)	strain=HVH 76 (4-2538717)	http://www.ncbi.nlm.nih.gov/Taxonomy/Browser/wwwtax.cgi?mode=Info&id=1281014	Proteobacteria	Gammaproteobacteria	Escherichia coli	TRUE	+	230521	231793	231762	TAACCGTAGGGGAACCTGCGGTTG	GATCACCT	CCTTACCTTA	230521	231798	231762	24	5	TAACCGTAGGGGAACCTGCGGTTG	GATCACCTCCTTA	CCTTAAAGAA	-7.471	Z	A
GCA_000457085.1	Scaffold_KE699465.1	1281015	Escherichia coli HVH 77 (4-2605759)	strain=HVH 77 (4-2605759)	http://www.ncbi.nlm.nih.gov/Taxonomy/Browser/wwwtax.cgi?mode=Info&id=1281015	Proteobacteria	Gammaproteobacteria	Escherichia coli	TRUE	-	19655	21184	19686	TAACCGTAGGGGAACCTGCGGTTG	GATCACCT	CCTTACCTTA	19650	21184	19686	24	5	TAACCGTAGGGGAACCTGCGGTTG	GATCACCTCCTTA	CCTTAAAGAA	-7.471	Z	A
GCA_000457105.1	Scaffold_KE699523.1	1281016	Escherichia coli HVH 78 (4-2735946)	strain=HVH 78 (4-2735946)	http://www.ncbi.nlm.nih.gov/Taxonomy/Browser/wwwtax.cgi?mode=Info&id=1281016	Proteobacteria	Gammaproteobacteria	Escherichia coli	TRUE	-	876304	877833	876335	TAACCGTAGGGGAACCTGCGGTTG	GATCACCT	CCTTACCTTA	876299	877833	876335	24	5	TAACCGTAGGGGAACCTGCGGTTG	GATCACCTCCTTA	CCTTAAAGAA	-7.471	Z	A
GCA_000457125.1	Scaffold_KE699539.1	1281017	Escherichia coli HVH 79 (4-2512823)	strain=HVH 79 (4-2512823)	http://www.ncbi.nlm.nih.gov/Taxonomy/Browser/wwwtax.cgi?mode=Info&id=1281017	Proteobacteria	Gammaproteobacteria	Escherichia coli	TRUE	+	220220	221492	221461	TAACCGTAGGGGAACCTGCGGTTG	GATCACCT	CCTTACCTTA	220220	221497	221461	24	5	TAACCGTAGGGGAACCTGCGGTTG	GATCACCTCCTTA	CCTTAAAGAA	-7.471	Z	A
GCA_000457145.1	Scaffold_KE699552.1	1281018	Escherichia coli HVH 80 (4-2428830)	strain=HVH 80 (4-2428830)	http://www.ncbi.nlm.nih.gov/Taxonomy/Browser/wwwtax.cgi?mode=Info&id=1281018	Proteobacteria	Gammaproteobacteria	Escherichia coli	TRUE	+	765876	767405	767374	TAACCGTAGGGGAACCTGCGGTTG	GATCACCT	CCTTACCTTA	765876	767410	767374	24	5	TAACCGTAGGGGAACCTGCGGTTG	GATCACCTCCTTA	CCTTAAAGAA	-7.471	Z	A
GCA_000457165.1	Scaffold_KE699566.1	1281019	Escherichia coli HVH 82 (4-2209276)	strain=HVH 82 (4-2209276)	http://www.ncbi.nlm.nih.gov/Taxonomy/Browser/wwwtax.cgi?mode=Info&id=1281019	Proteobacteria	Gammaproteobacteria	Escherichia coli	TRUE	-	492269	493798	492300	TAACCGTAGGGGAACCTGCGGTTG	GATCACCT	CCTTACCTTA	492264	493798	492300	24	5	TAACCGTAGGGGAACCTGCGGTTG	GATCACCTCCTTA	CCTTAAAGAA	-7.471	Z	A
GCA_000507625.1	Scaffold_KI669337.1	1281020	Escherichia coli HVH 83 (4-2051087)	strain=HVH 83 (4-2051087)	http://www.ncbi.nlm.nih.gov/Taxonomy/Browser/wwwtax.cgi?mode=Info&id=1281020	Proteobacteria	Gammaproteobacteria	Escherichia coli	TRUE	+	963357	964886	964855	TAACCGTAGGGGAACCTGCGGTTG	GATCACCT	CCTTACCTTA	963357	964891	964855	24	5	TAACCGTAGGGGAACCTGCGGTTG	GATCACCTCCTTA	CCTTAAAGAA	-7.471	Z	A
GCA_000457205.1	Scaffold_KE699587.1	1281022	Escherichia coli HVH 85 (4-0792144)	strain=HVH 85 (4-0792144)	http://www.ncbi.nlm.nih.gov/Taxonomy/Browser/wwwtax.cgi?mode=Info&id=1281022	Proteobacteria	Gammaproteobacteria	Escherichia coli	TRUE	-	424364	425893	424395	TAACCGTAGGGGAACCTGCGGTTG	GATCACCT	CCTTACCTTA	424359	425893	424395	24	5	TAACCGTAGGGGAACCTGCGGTTG	GATCACCTCCTTA	CCTTAAAGAA	-7.471	Z	A
GCA_000494975.1	Scaffold_KI538683.1	1281023	Escherichia coli HVH 86 (4-7026218)	strain=HVH 86 (4-7026218)	http://www.ncbi.nlm.nih.gov/Taxonomy/Browser/wwwtax.cgi?mode=Info&id=1281023	Proteobacteria	Gammaproteobacteria	Escherichia coli	TRUE	+	246551	248080	248049	TAACCGTAGGGGAACCTGCGGTTG	GATCACCT	CCTTACCTTA	246551	248085	248049	24	5	TAACCGTAGGGGAACCTGCGGTTG	GATCACCTCCTTA	CCTTAAAGAA	-7.471	Z	A
GCA_000457225.1	Scaffold_KE699597.1	1281024	Escherichia coli HVH 87 (4-5977630)	strain=HVH 87 (4-5977630)	http://www.ncbi.nlm.nih.gov/Taxonomy/Browser/wwwtax.cgi?mode=Info&id=1281024	Proteobacteria	Gammaproteobacteria	Escherichia coli	TRUE	-	3370	4899	3401	TAACCGTAGGGGAACCTGCGGTTG	GATCACCT	CCTTACCTTA	3365	4899	3401	24	5	TAACCGTAGGGGAACCTGCGGTTG	GATCACCTCCTTA	CCTTAAAGAA	-7.471	Z	A
GCA_000457245.1	Scaffold_KE699621.1	1281025	Escherichia coli HVH 88 (4-5854636)	strain=HVH 88 (4-5854636)	http://www.ncbi.nlm.nih.gov/Taxonomy/Browser/wwwtax.cgi?mode=Info&id=1281025	Proteobacteria	Gammaproteobacteria	Escherichia coli	TRUE	+	239661	241190	241159	TAACCGTAGGGGAACCTGCGGTTG	GATCACCT	CCTTACCTTA	239661	241195	241159	24	5	TAACCGTAGGGGAACCTGCGGTTG	GATCACCTCCTTA	CCTTAAAGAA	-7.471	Z	A
GCA_000457265.1	Scaffold_KE699633.1	1281026	Escherichia coli HVH 89 (4-5885604)	strain=HVH 89 (4-5885604)	http://www.ncbi.nlm.nih.gov/Taxonomy/Browser/wwwtax.cgi?mode=Info&id=1281026	Proteobacteria	Gammaproteobacteria	Escherichia coli	TRUE	-	87942	89471	87973	TAACCGTAGGGGAACCTGCGGTTG	GATCACCT	CCTTACCTTA	87937	89471	87973	24	5	TAACCGTAGGGGAACCTGCGGTTG	GATCACCTCCTTA	CCTTAAAGAA	-7.471	Z	A
GCA_000457285.1	Scaffold_KE699642.1	1281027	Escherichia coli HVH 90 (4-3191362)	strain=HVH 90 (4-3191362)	http://www.ncbi.nlm.nih.gov/Taxonomy/Browser/wwwtax.cgi?mode=Info&id=1281027	Proteobacteria	Gammaproteobacteria	Escherichia coli	TRUE	-	717057	718586	717088	TAACCGTAGGGGAACCTGCGGTTG	GATCACCT	CCTTACCTTA	717052	718586	717088	24	5	TAACCGTAGGGGAACCTGCGGTTG	GATCACCTCCTTA	CCTTAAAGAA	-7.471	Z	A
GCA_000457305.1	Scaffold_KE705258.1	1281028	Escherichia coli HVH 91 (4-4638751)	strain=HVH 91 (4-4638751)	http://www.ncbi.nlm.nih.gov/Taxonomy/Browser/wwwtax.cgi?mode=Info&id=1281028	Proteobacteria	Gammaproteobacteria	Escherichia coli	TRUE	+	222973	224502	224471	TAACCGTAGGGGAACCTGCGGTTG	GATCACCT	CCTTACCTTA	222973	224507	224471	24	5	TAACCGTAGGGGAACCTGCGGTTG	GATCACCTCCTTA	CCTTAAAGAA	-7.471	Z	A
GCA_000457325.1	Scaffold_KE705248.1	1281029	Escherichia coli HVH 92 (4-5930790)	strain=HVH 92 (4-5930790)	http://www.ncbi.nlm.nih.gov/Taxonomy/Browser/wwwtax.cgi?mode=Info&id=1281029	Proteobacteria	Gammaproteobacteria	Escherichia coli	TRUE	-	27027	28556	27058	TAACCGTAGGGGAACCTGCGGTTG	GATCACCT	CCTTACCTTA	27022	28556	27058	24	5	TAACCGTAGGGGAACCTGCGGTTG	GATCACCTCCTTA	CCTTAAAGAA	-7.471	Z	A
GCA_000457345.1	Scaffold_KE699682.1	1281031	Escherichia coli HVH 95 (4-6074464)	strain=HVH 95 (4-6074464)	http://www.ncbi.nlm.nih.gov/Taxonomy/Browser/wwwtax.cgi?mode=Info&id=1281031	Proteobacteria	Gammaproteobacteria	Escherichia coli	TRUE	-	639811	641164	639842	TAACCGTAGGGGAACCTGCGGTTG	GATCACCT	CCTTACCTTA	639806	641164	639842	24	5	TAACCGTAGGGGAACCTGCGGTTG	GATCACCTCCTTA	CCTTAAAGAA	-7.471	Z	A
GCA_000457385.1	Scaffold_KE699690.1	1281032	Escherichia coli HVH 96 (4-5934869)	strain=HVH 96 (4-5934869)	http://www.ncbi.nlm.nih.gov/Taxonomy/Browser/wwwtax.cgi?mode=Info&id=1281032	Proteobacteria	Gammaproteobacteria	Escherichia coli	TRUE	-	39032	40385	39063	TAACCGTAGGGGAACCTGCGGTTG	GATCACCT	CCTTACCTTA	39027	40385	39063	24	5	TAACCGTAGGGGAACCTGCGGTTG	GATCACCTCCTTA	CCTTAAAGAA	-7.471	Z	A
GCA_000488035.1	Scaffold_KI530604.1	1281034	Escherichia coli HVH 98 (4-5799287)	strain=HVH 98 (4-5799287)	http://www.ncbi.nlm.nih.gov/Taxonomy/Browser/wwwtax.cgi?mode=Info&id=1281034	Proteobacteria	Gammaproteobacteria	Escherichia coli	TRUE	-	2587	4116	2618	TAACCGTAGGGGAACCTGCGGTTG	GATCACCT	CCTTACCTTA	2582	4116	2618	24	5	TAACCGTAGGGGAACCTGCGGTTG	GATCACCTCCTTA	CCTTAAAGAA	-7.471	Z	A
GCA_000457405.1	Scaffold_KE699700.1	1281036	Escherichia coli HVH 100 (4-2850729)	strain=HVH 100 (4-2850729)	http://www.ncbi.nlm.nih.gov/Taxonomy/Browser/wwwtax.cgi?mode=Info&id=1281036	Proteobacteria	Gammaproteobacteria	Escherichia coli	TRUE	+	266523	268052	268021	TAACCGTAGGGGAACCTGCGGTTG	GATCACCT	CCTTACCTTA	266523	268057	268021	24	5	TAACCGTAGGGGAACCTGCGGTTG	GATCACCTCCTTA	CCTTAAAGAA	-7.471	Z	A
GCA_000465155.1	Scaffold_KE747791.1	1281038	Escherichia coli HVH 102 (4-6906788)	strain=HVH 102 (4-6906788)	http://www.ncbi.nlm.nih.gov/Taxonomy/Browser/wwwtax.cgi?mode=Info&id=1281038	Proteobacteria	Gammaproteobacteria	Escherichia coli	TRUE	+	1	1327	1296	TAACCGTAGGGGAACCTGCGGTTG	GATCACCT	CCTTACCTTA	1	1332	1296	24	5	TAACCGTAGGGGAACCTGCGGTTG	GATCACCTCCTTA	CCTTAAAGAA	-7.471	Z	A
GCA_000457435.1	Scaffold_KE699707.1	1281039	Escherichia coli HVH 103 (4-5904188)	strain=HVH 103 (4-5904188)	http://www.ncbi.nlm.nih.gov/Taxonomy/Browser/wwwtax.cgi?mode=Info&id=1281039	Proteobacteria	Gammaproteobacteria	Escherichia coli	TRUE	-	108542	110071	108573	TAACCGTAGGGGAACCTGCGGTTG	GATCACCT	CCTTACCTTA	108537	110071	108573	24	5	TAACCGTAGGGGAACCTGCGGTTG	GATCACCTCCTTA	CCTTAAAGAA	-7.471	Z	A
GCA_000457455.1	Scaffold_KE699729.1	1281040	Escherichia coli HVH 104 (4-6977960)	strain=HVH 104 (4-6977960)	http://www.ncbi.nlm.nih.gov/Taxonomy/Browser/wwwtax.cgi?mode=Info&id=1281040	Proteobacteria	Gammaproteobacteria	Escherichia coli	TRUE	-	16	1545	47	TAACCGTAGGGGAACCTGCGGTTG	GATCACCT	CCTTACCTTA	11	1545	47	24	5	TAACCGTAGGGGAACCTGCGGTTG	GATCACCTCCTTA	CCTTAAAGAA	-7.471	Z	A
GCA_000457475.1	Scaffold_KE699742.1	1281042	Escherichia coli HVH 106 (4-6881831)	strain=HVH 106 (4-6881831)	http://www.ncbi.nlm.nih.gov/Taxonomy/Browser/wwwtax.cgi?mode=Info&id=1281042	Proteobacteria	Gammaproteobacteria	Escherichia coli	TRUE	-	2346381	2347910	2346412	TAACCGTAGGGGAACCTGCGGTTG	GATCACCT	CCTTACCTTA	2346376	2347910	2346412	24	5	TAACCGTAGGGGAACCTGCGGTTG	GATCACCTCCTTA	CCTTAAAGAA	-7.471	Z	A
GCA_000457495.1	Scaffold_KE699748.1	1281043	Escherichia coli HVH 107 (4-5860571)	strain=HVH 107 (4-5860571)	http://www.ncbi.nlm.nih.gov/Taxonomy/Browser/wwwtax.cgi?mode=Info&id=1281043	Proteobacteria	Gammaproteobacteria	Escherichia coli	TRUE	+	228395	229924	229893	TAACCGTAGGGGAACCTGCGGTTG	GATCACCT	CCTTACCTTA	228395	229929	229893	24	5	TAACCGTAGGGGAACCTGCGGTTG	GATCACCTCCTTA	CCTTAAAGAA	-7.471	Z	A
GCA_000495095.1	Scaffold_KI538802.1	1281044	Escherichia coli HVH 108 (4-6924867)	strain=HVH 108 (4-6924867)	http://www.ncbi.nlm.nih.gov/Taxonomy/Browser/wwwtax.cgi?mode=Info&id=1281044	Proteobacteria	Gammaproteobacteria	Escherichia coli	TRUE	-	115540	117069	115571	TAACCGTAGGGGAACCTGCGGTTG	GATCACCT	CCTTACCTTA	115535	117069	115571	24	5	TAACCGTAGGGGAACCTGCGGTTG	GATCACCTCCTTA	CCTTAAAGAA	-7.471	Z	A
GCA_000457515.1	Scaffold_KE699767.1	1281045	Escherichia coli HVH 109 (4-6977162)	strain=HVH 109 (4-6977162)	http://www.ncbi.nlm.nih.gov/Taxonomy/Browser/wwwtax.cgi?mode=Info&id=1281045	Proteobacteria	Gammaproteobacteria	Escherichia coli	TRUE	+	231038	232567	232536	TAACCGTAGGGGAACCTGCGGTTG	GATCACCT	CCTTACCTTA	231038	232572	232536	24	5	TAACCGTAGGGGAACCTGCGGTTG	GATCACCTCCTTA	CCTTAAAGAA	-7.471	Z	A
GCA_000457535.1	Scaffold_KE699798.1	1281046	Escherichia coli HVH 110 (4-6978754)	strain=HVH 110 (4-6978754)	http://www.ncbi.nlm.nih.gov/Taxonomy/Browser/wwwtax.cgi?mode=Info&id=1281046	Proteobacteria	Gammaproteobacteria	Escherichia coli	TRUE	-	122	1651	153	TAACCGTAGGGGAACCTGCGGTTG	GATCACCT	CCTTACCTTA	117	1651	153	24	5	TAACCGTAGGGGAACCTGCGGTTG	GATCACCTCCTTA	CCTTAAAGAA	-7.471	Z	A
GCA_000457575.1	Scaffold_KE699811.1	1281048	Escherichia coli HVH 112 (4-5987253)	strain=HVH 112 (4-5987253)	http://www.ncbi.nlm.nih.gov/Taxonomy/Browser/wwwtax.cgi?mode=Info&id=1281048	Proteobacteria	Gammaproteobacteria	Escherichia coli	TRUE	+	227790	229319	229288	TAACCGTAGGGGAACCTGCGGTTG	GATCACCT	CCTTACCTTA	227790	229324	229288	24	5	TAACCGTAGGGGAACCTGCGGTTG	GATCACCTCCTTA	CCTTAAAGAA	-7.471	Z	A
GCA_000457595.1	Scaffold_KE699828.1	1281049	Escherichia coli HVH 113 (4-7535473)	strain=HVH 113 (4-7535473)	http://www.ncbi.nlm.nih.gov/Taxonomy/Browser/wwwtax.cgi?mode=Info&id=1281049	Proteobacteria	Gammaproteobacteria	Escherichia coli	TRUE	-	446699	448228	446730	TAACCGTAGGGGAACCTGCGGTTG	GATCACCT	CCTTACCTTA	446694	448228	446730	24	5	TAACCGTAGGGGAACCTGCGGTTG	GATCACCTCCTTA	CCTTAAAGAA	-7.471	Z	A
GCA_000457615.1	Scaffold_KE699843.1	1281050	Escherichia coli HVH 114 (4-7037740)	strain=HVH 114 (4-7037740)	http://www.ncbi.nlm.nih.gov/Taxonomy/Browser/wwwtax.cgi?mode=Info&id=1281050	Proteobacteria	Gammaproteobacteria	Escherichia coli	TRUE	+	232175	233528	233497	TAACCGTAGGGGAACCTGCGGTTG	GATCACCT	CCTTACCTTA	232175	233533	233497	24	5	TAACCGTAGGGGAACCTGCGGTTG	GATCACCTCCTTA	CCTTAAAGAA	-7.471	Z	A
GCA_000457635.1	Scaffold_KE699856.1	1281051	Escherichia coli HVH 115 (4-4465997)	strain=HVH 115 (4-4465997)	http://www.ncbi.nlm.nih.gov/Taxonomy/Browser/wwwtax.cgi?mode=Info&id=1281051	Proteobacteria	Gammaproteobacteria	Escherichia coli	TRUE	+	1	1217	1186	TAACCGTAGGGGAACCTGCGGTTG	GATCACCT	CCTTACCTTA	1	1222	1186	24	5	TAACCGTAGGGGAACCTGCGGTTG	GATCACCTCCTTA	CCTTAAAGAA	-7.471	Z	A
GCA_000457655.1	Scaffold_KE699873.1	1281052	Escherichia coli HVH 115 (4-4465989)	strain=HVH 115 (4-4465989)	http://www.ncbi.nlm.nih.gov/Taxonomy/Browser/wwwtax.cgi?mode=Info&id=1281052	Proteobacteria	Gammaproteobacteria	Escherichia coli	TRUE	+	83034	84563	84532	TAACCGTAGGGGAACCTGCGGTTG	GATCACCT	CCTTACCTTA	83034	84568	84532	24	5	TAACCGTAGGGGAACCTGCGGTTG	GATCACCTCCTTA	CCTTAAAGAA	-7.471	Z	A
GCA_000457675.1	Scaffold_KE699884.1	1281053	Escherichia coli HVH 116 (4-6879942)	strain=HVH 116 (4-6879942)	http://www.ncbi.nlm.nih.gov/Taxonomy/Browser/wwwtax.cgi?mode=Info&id=1281053	Proteobacteria	Gammaproteobacteria	Escherichia coli	TRUE	-	3439	4968	3470	TAACCGTAGGGGAACCTGCGGTTG	GATCACCT	CCTTACCTTA	3434	4968	3470	24	5	TAACCGTAGGGGAACCTGCGGTTG	GATCACCTCCTTA	CCTTAAAGAA	-7.471	Z	A
GCA_000457695.1	Scaffold_KE699898.1	1281054	Escherichia coli HVH 117 (4-6857191)	strain=HVH 117 (4-6857191)	http://www.ncbi.nlm.nih.gov/Taxonomy/Browser/wwwtax.cgi?mode=Info&id=1281054	Proteobacteria	Gammaproteobacteria	Escherichia coli	TRUE	+	1	1128	1097	TAACCGTAGGGGAACCTGCGGTTG	GATCACCT	CCTTACCTTA	1	1133	1097	24	5	TAACCGTAGGGGAACCTGCGGTTG	GATCACCTCCTTA	CCTTAAAGAA	-7.471	Z	A
GCA_000457715.1	Scaffold_KE699917.1	1281055	Escherichia coli HVH 118 (4-7345399)	strain=HVH 118 (4-7345399)	http://www.ncbi.nlm.nih.gov/Taxonomy/Browser/wwwtax.cgi?mode=Info&id=1281055	Proteobacteria	Gammaproteobacteria	Escherichia coli	TRUE	-	3382	4911	3413	TAACCGTAGGGGAACCTGCGGTTG	GATCACCT	CCTTACCTTA	3377	4911	3413	24	5	TAACCGTAGGGGAACCTGCGGTTG	GATCACCTCCTTA	CCTTAAAGAA	-7.471	Z	A
GCA_000457735.1	Scaffold_KE699933.1	1281056	Escherichia coli HVH 119 (4-6879578)	strain=HVH 119 (4-6879578)	http://www.ncbi.nlm.nih.gov/Taxonomy/Browser/wwwtax.cgi?mode=Info&id=1281056	Proteobacteria	Gammaproteobacteria	Escherichia coli	TRUE	-	1174560	1176089	1174591	TAACCGTAGGGGAACCTGCGGTTG	GATCACCT	CCTTACCTTA	1174555	1176089	1174591	24	5	TAACCGTAGGGGAACCTGCGGTTG	GATCACCTCCTTA	CCTTAAAGAA	-7.471	Z	A
GCA_000457755.1	Scaffold_KE699945.1	1281057	Escherichia coli HVH 120 (4-6978681)	strain=HVH 120 (4-6978681)	http://www.ncbi.nlm.nih.gov/Taxonomy/Browser/wwwtax.cgi?mode=Info&id=1281057	Proteobacteria	Gammaproteobacteria	Escherichia coli	TRUE	+	232026	233298	233267	TAACCGTAGGGGAACCTGCGGTTG	GATCACCT	CCTTACCTTA	232026	233303	233267	24	5	TAACCGTAGGGGAACCTGCGGTTG	GATCACCTCCTTA	CCTTAAAGAA	-7.471	Z	A
GCA_000457795.1	Scaffold_KE699967.1	1281059	Escherichia coli HVH 122 (4-6851606)	strain=HVH 122 (4-6851606)	http://www.ncbi.nlm.nih.gov/Taxonomy/Browser/wwwtax.cgi?mode=Info&id=1281059	Proteobacteria	Gammaproteobacteria	Escherichia coli	TRUE	+	226669	228198	228167	TAACCGTAGGGGAACCTGCGGTTG	GATCACCT	CCTTACCTTA	226669	228203	228167	24	5	TAACCGTAGGGGAACCTGCGGTTG	GATCACCTCCTTA	CCTTAAAGAA	-7.471	Z	A
GCA_000457815.1	Scaffold_KE699981.1	1281060	Escherichia coli HVH 125 (4-2634716)	strain=HVH 125 (4-2634716)	http://www.ncbi.nlm.nih.gov/Taxonomy/Browser/wwwtax.cgi?mode=Info&id=1281060	Proteobacteria	Gammaproteobacteria	Escherichia coli	TRUE	+	228358	229887	229856	TAACCGTAGGGGAACCTGCGGTTG	GATCACCT	CCTTACCTTA	228358	229892	229856	24	5	TAACCGTAGGGGAACCTGCGGTTG	GATCACCTCCTTA	CCTTAAAGAA	-7.471	Z	A
GCA_000457875.1	Scaffold_KE700038.1	1281063	Escherichia coli HVH 128 (4-7030436)	strain=HVH 128 (4-7030436)	http://www.ncbi.nlm.nih.gov/Taxonomy/Browser/wwwtax.cgi?mode=Info&id=1281063	Proteobacteria	Gammaproteobacteria	Escherichia coli	TRUE	-	794	2066	825	TAACCGTAGGGGAACCTGCGGTTG	GATCACCT	CCTTACCTTA	789	2066	825	24	5	TAACCGTAGGGGAACCTGCGGTTG	GATCACCTCCTTA	CCTTAAAGAA	-7.471	Z	A
GCA_000457895.1	Scaffold_KE700068.1	1281064	Escherichia coli HVH 130 (4-7036876)	strain=HVH 130 (4-7036876)	http://www.ncbi.nlm.nih.gov/Taxonomy/Browser/wwwtax.cgi?mode=Info&id=1281064	Proteobacteria	Gammaproteobacteria	Escherichia coli	TRUE	-	623	2152	654	TAACCGTAGGGGAACCTGCGGTTG	GATCACCT	CCTTACCTTA	618	2152	654	24	5	TAACCGTAGGGGAACCTGCGGTTG	GATCACCTCCTTA	CCTTAAAGAA	-7.471	Z	A
GCA_000457915.1	Scaffold_KE700071.1	1281065	Escherichia coli HVH 132 (4-6876862)	strain=HVH 132 (4-6876862)	http://www.ncbi.nlm.nih.gov/Taxonomy/Browser/wwwtax.cgi?mode=Info&id=1281065	Proteobacteria	Gammaproteobacteria	Escherichia coli	TRUE	+	1162	2691	2660	TAACCGTAGGGGAACCTGCGGTTG	GATCACCT	CCTTACCTTA	1162	2696	2660	24	5	TAACCGTAGGGGAACCTGCGGTTG	GATCACCTCCTTA	CCTTAAAGAA	-7.471	Z	A
GCA_000457935.1	Scaffold_KE700087.1	1281066	Escherichia coli HVH 133 (4-4466519)	strain=HVH 133 (4-4466519)	http://www.ncbi.nlm.nih.gov/Taxonomy/Browser/wwwtax.cgi?mode=Info&id=1281066	Proteobacteria	Gammaproteobacteria	Escherichia coli	TRUE	-	1551275	1552804	1551306	TAACCGTAGGGGAACCTGCGGTTG	GATCACCT	CCTTACCTTA	1551270	1552804	1551306	24	5	TAACCGTAGGGGAACCTGCGGTTG	GATCACCTCCTTA	CCTTAAAGAA	-7.471	Z	A
GCA_000457955.1	Scaffold_KE700095.1	1281067	Escherichia coli HVH 134 (4-6073441)	strain=HVH 134 (4-6073441)	http://www.ncbi.nlm.nih.gov/Taxonomy/Browser/wwwtax.cgi?mode=Info&id=1281067	Proteobacteria	Gammaproteobacteria	Escherichia coli	TRUE	-	415	1944	446	TAACCGTAGGGGAACCTGCGGTTG	GATCACCT	CCTTACCTTA	410	1944	446	24	5	TAACCGTAGGGGAACCTGCGGTTG	GATCACCTCCTTA	CCTTAAAGAA	-7.471	Z	A
GCA_000457975.1	Scaffold_KE700100.1	1281068	Escherichia coli HVH 135 (4-4449320)	strain=HVH 135 (4-4449320)	http://www.ncbi.nlm.nih.gov/Taxonomy/Browser/wwwtax.cgi?mode=Info&id=1281068	Proteobacteria	Gammaproteobacteria	Escherichia coli	TRUE	+	226669	228198	228167	TAACCGTAGGGGAACCTGCGGTTG	GATCACCT	CCTTACCTTA	226669	228203	228167	24	5	TAACCGTAGGGGAACCTGCGGTTG	GATCACCTCCTTA	CCTTAAAGAA	-7.471	Z	A
GCA_000494995.1	Scaffold_KI538702.1	1281069	Escherichia coli HVH 136 (4-5970458)	strain=HVH 136 (4-5970458)	http://www.ncbi.nlm.nih.gov/Taxonomy/Browser/wwwtax.cgi?mode=Info&id=1281069	Proteobacteria	Gammaproteobacteria	Escherichia coli	TRUE	-	1368047	1369576	1368078	TAACCGTAGGGGAACCTGCGGTTG	GATCACCT	CCTTACCTTA	1368042	1369576	1368078	24	5	TAACCGTAGGGGAACCTGCGGTTG	GATCACCTCCTTA	CCTTAAAGAA	-7.471	Z	A
GCA_000457995.1	Scaffold_KE700109.1	1281070	Escherichia coli HVH 137 (4-2124971)	strain=HVH 137 (4-2124971)	http://www.ncbi.nlm.nih.gov/Taxonomy/Browser/wwwtax.cgi?mode=Info&id=1281070	Proteobacteria	Gammaproteobacteria	Escherichia coli	TRUE	-	923853	925382	923884	TAACCGTAGGGGAACCTGCGGTTG	GATCACCT	CCTTACCTTA	923848	925382	923884	24	5	TAACCGTAGGGGAACCTGCGGTTG	GATCACCTCCTTA	CCTTAAAGAA	-7.471	Z	A
GCA_000458015.1	Scaffold_KE700117.1	1281071	Escherichia coli HVH 138 (4-6066704)	strain=HVH 138 (4-6066704)	http://www.ncbi.nlm.nih.gov/Taxonomy/Browser/wwwtax.cgi?mode=Info&id=1281071	Proteobacteria	Gammaproteobacteria	Escherichia coli	TRUE	-	469103	470632	469134	TAACCGTAGGGGAACCTGCGGTTG	GATCACCT	CCTTACCTTA	469098	470632	469134	24	5	TAACCGTAGGGGAACCTGCGGTTG	GATCACCTCCTTA	CCTTAAAGAA	-7.471	Z	A
GCA_000458035.1	Scaffold_KE700128.1	1281072	Escherichia coli HVH 139 (4-3192644)	strain=HVH 139 (4-3192644)	http://www.ncbi.nlm.nih.gov/Taxonomy/Browser/wwwtax.cgi?mode=Info&id=1281072	Proteobacteria	Gammaproteobacteria	Escherichia coli	TRUE	+	236216	237745	237714	TAACCGTAGGGGAACCTGCGGTTG	GATCACCT	CCTTACCTTA	236216	237750	237714	24	5	TAACCGTAGGGGAACCTGCGGTTG	GATCACCTCCTTA	CCTTAAAGAA	-7.471	Z	A
GCA_000458055.1	Scaffold_KE700175.1	1281073	Escherichia coli HVH 140 (4-5894387)	strain=HVH 140 (4-5894387)	http://www.ncbi.nlm.nih.gov/Taxonomy/Browser/wwwtax.cgi?mode=Info&id=1281073	Proteobacteria	Gammaproteobacteria	Escherichia coli	TRUE	+	226669	228198	228167	TAACCGTAGGGGAACCTGCGGTTG	GATCACCT	CCTTACCTTA	226669	228203	228167	24	5	TAACCGTAGGGGAACCTGCGGTTG	GATCACCTCCTTA	CCTTAAAGAA	-7.471	Z	A
GCA_000458075.1	Scaffold_KE700179.1	1281074	Escherichia coli HVH 141 (4-5995973)	strain=HVH 141 (4-5995973)	http://www.ncbi.nlm.nih.gov/Taxonomy/Browser/wwwtax.cgi?mode=Info&id=1281074	Proteobacteria	Gammaproteobacteria	Escherichia coli	TRUE	-	982571	984100	982602	TAACCGTAGGGGAACCTGCGGTTG	GATCACCT	CCTTACCTTA	982566	984100	982602	24	5	TAACCGTAGGGGAACCTGCGGTTG	GATCACCTCCTTA	CCTTAAAGAA	-7.471	Z	A
GCA_000458095.1	Scaffold_KE700205.1	1281075	Escherichia coli HVH 142 (4-5627451)	strain=HVH 142 (4-5627451)	http://www.ncbi.nlm.nih.gov/Taxonomy/Browser/wwwtax.cgi?mode=Info&id=1281075	Proteobacteria	Gammaproteobacteria	Escherichia coli	TRUE	+	900816	902169	902138	TAACCGTAGGGGAACCTGCGGTTG	GATCACCT	CCTTACCTTA	900816	902174	902138	24	5	TAACCGTAGGGGAACCTGCGGTTG	GATCACCTCCTTA	CCTTAAAGAA	-7.471	Z	A
GCA_000458115.1	Scaffold_KE700208.1	1281076	Escherichia coli HVH 143 (4-5674999)	strain=HVH 143 (4-5674999)	http://www.ncbi.nlm.nih.gov/Taxonomy/Browser/wwwtax.cgi?mode=Info&id=1281076	Proteobacteria	Gammaproteobacteria	Escherichia coli	TRUE	+	226739	228268	228237	TAACCGTAGGGGAACCTGCGGTTG	GATCACCT	CCTTACCTTA	226739	228273	228237	24	5	TAACCGTAGGGGAACCTGCGGTTG	GATCACCTCCTTA	CCTTAAAGAA	-7.471	Z	A
GCA_000458155.1	Scaffold_KE700230.1	1281078	Escherichia coli HVH 145 (4-5672112)	strain=HVH 145 (4-5672112)	http://www.ncbi.nlm.nih.gov/Taxonomy/Browser/wwwtax.cgi?mode=Info&id=1281078	Proteobacteria	Gammaproteobacteria	Escherichia coli	TRUE	-	132793	134322	132824	TAACCGTAGGGGAACCTGCGGTTG	GATCACCT	CCTTACCTTA	132788	134322	132824	24	5	TAACCGTAGGGGAACCTGCGGTTG	GATCACCTCCTTA	CCTTAAAGAA	-7.471	Z	A
GCA_000458175.1	Scaffold_KE700234.1	1281079	Escherichia coli HVH 146 (4-3189767)	strain=HVH 146 (4-3189767)	http://www.ncbi.nlm.nih.gov/Taxonomy/Browser/wwwtax.cgi?mode=Info&id=1281079	Proteobacteria	Gammaproteobacteria	Escherichia coli	TRUE	-	741246	742775	741277	TAACCGTAGGGGAACCTGCGGTTG	GATCACCT	CCTTACCTTA	741241	742775	741277	24	5	TAACCGTAGGGGAACCTGCGGTTG	GATCACCTCCTTA	CCTTAAAGAA	-7.471	Z	A
GCA_000458195.1	Scaffold_KE700241.1	1281080	Escherichia coli HVH 147 (4-5893887)	strain=HVH 147 (4-5893887)	http://www.ncbi.nlm.nih.gov/Taxonomy/Browser/wwwtax.cgi?mode=Info&id=1281080	Proteobacteria	Gammaproteobacteria	Escherichia coli	TRUE	-	1495494	1497023	1495525	TAACCGTAGGGGAACCTGCGGTTG	GATCACCT	CCTTACCTTA	1495489	1497023	1495525	24	5	TAACCGTAGGGGAACCTGCGGTTG	GATCACCTCCTTA	CCTTAAAGAA	-7.471	Z	A
GCA_000495015.1	Scaffold_KI538716.1	1281081	Escherichia coli HVH 148 (4-3192490)	strain=HVH 148 (4-3192490)	http://www.ncbi.nlm.nih.gov/Taxonomy/Browser/wwwtax.cgi?mode=Info&id=1281081	Proteobacteria	Gammaproteobacteria	Escherichia coli	TRUE	+	1178295	1179824	1179793	TAACCGTAGGGGAACCTGCGGTTG	GATCACCT	CCTTACCTTA	1178295	1179829	1179793	24	5	TAACCGTAGGGGAACCTGCGGTTG	GATCACCTCCTTA	CCTTAAAGAA	-7.471	Z	A
GCA_000458215.1	Scaffold_KE700252.1	1281082	Escherichia coli HVH 149 (4-4451880)	strain=HVH 149 (4-4451880)	http://www.ncbi.nlm.nih.gov/Taxonomy/Browser/wwwtax.cgi?mode=Info&id=1281082	Proteobacteria	Gammaproteobacteria	Escherichia coli	TRUE	-	1451781	1453310	1451812	TAACCGTAGGGGAACCTGCGGTTG	GATCACCT	CCTTACCTTA	1451776	1453310	1451812	24	5	TAACCGTAGGGGAACCTGCGGTTG	GATCACCTCCTTA	CCTTAAAGAA	-7.471	Z	A
GCA_000458235.1	Scaffold_KE700264.1	1281083	Escherichia coli HVH 150 (4-3258106)	strain=HVH 150 (4-3258106)	http://www.ncbi.nlm.nih.gov/Taxonomy/Browser/wwwtax.cgi?mode=Info&id=1281083	Proteobacteria	Gammaproteobacteria	Escherichia coli	TRUE	-	1165930	1167459	1165961	TAACCGTAGGGGAACCTGCGGTTG	GATCACCT	CCTTACCTTA	1165925	1167459	1165961	24	5	TAACCGTAGGGGAACCTGCGGTTG	GATCACCTCCTTA	CCTTAAAGAA	-7.471	Z	A
GCA_000458255.1	Scaffold_KE700270.1	1281084	Escherichia coli HVH 151 (4-5755573)	strain=HVH 151 (4-5755573)	http://www.ncbi.nlm.nih.gov/Taxonomy/Browser/wwwtax.cgi?mode=Info&id=1281084	Proteobacteria	Gammaproteobacteria	Escherichia coli	TRUE	-	450627	452156	450658	TAACCGTAGGGGAACCTGCGGTTG	GATCACCT	CCTTACCTTA	450622	452156	450658	24	5	TAACCGTAGGGGAACCTGCGGTTG	GATCACCTCCTTA	CCTTAAAGAA	-7.471	Z	A
GCA_000495035.1	Scaffold_KI538738.1	1281085	Escherichia coli HVH 152 (4-3447545)	strain=HVH 152 (4-3447545)	http://www.ncbi.nlm.nih.gov/Taxonomy/Browser/wwwtax.cgi?mode=Info&id=1281085	Proteobacteria	Gammaproteobacteria	Escherichia coli	TRUE	+	133620	135149	135118	TAACCGTAGGGGAACCTGCGGTTG	GATCACCT	CCTTACCTTA	133620	135154	135118	24	5	TAACCGTAGGGGAACCTGCGGTTG	GATCACCTCCTTA	CCTTAAAGAA	-7.471	Z	A
GCA_000458275.1	Scaffold_KE700280.1	1281086	Escherichia coli HVH 153 (3-9344314)	strain=HVH 153 (3-9344314)	http://www.ncbi.nlm.nih.gov/Taxonomy/Browser/wwwtax.cgi?mode=Info&id=1281086	Proteobacteria	Gammaproteobacteria	Escherichia coli	TRUE	+	227873	229402	229371	TAACCGTAGGGGAACCTGCGGTTG	GATCACCT	CCTTACCTTA	227873	229407	229371	24	5	TAACCGTAGGGGAACCTGCGGTTG	GATCACCTCCTTA	CCTTAAAGAA	-7.471	Z	A
GCA_000458315.1	Scaffold_KE700344.1	1281088	Escherichia coli HVH 155 (4-4509048)	strain=HVH 155 (4-4509048)	http://www.ncbi.nlm.nih.gov/Taxonomy/Browser/wwwtax.cgi?mode=Info&id=1281088	Proteobacteria	Gammaproteobacteria	Escherichia coli	TRUE	-	2764445	2765974	2764476	TAACCGTAGGGGAACCTGCGGTTG	GATCACCT	CCTTACCTTA	2764440	2765974	2764476	24	5	TAACCGTAGGGGAACCTGCGGTTG	GATCACCTCCTTA	CCTTAAAGAA	-7.471	Z	A
GCA_000458335.1	Scaffold_KE700352.1	1281089	Escherichia coli HVH 156 (4-3206505)	strain=HVH 156 (4-3206505)	http://www.ncbi.nlm.nih.gov/Taxonomy/Browser/wwwtax.cgi?mode=Info&id=1281089	Proteobacteria	Gammaproteobacteria	Escherichia coli	TRUE	-	1675	3204	1706	TAACCGTAGGGGAACCTGCGGTTG	GATCACCT	CCTTACCTTA	1670	3204	1706	24	5	TAACCGTAGGGGAACCTGCGGTTG	GATCACCTCCTTA	CCTTAAAGAA	-7.471	Z	A
GCA_000458355.1	Scaffold_KE700365.1	1281090	Escherichia coli HVH 157 (4-3406229)	strain=HVH 157 (4-3406229)	http://www.ncbi.nlm.nih.gov/Taxonomy/Browser/wwwtax.cgi?mode=Info&id=1281090	Proteobacteria	Gammaproteobacteria	Escherichia coli	TRUE	+	234496	236025	235994	TAACCGTAGGGGAACCTGCGGTTG	GATCACCT	CCTTACCTTA	234496	236030	235994	24	5	TAACCGTAGGGGAACCTGCGGTTG	GATCACCTCCTTA	CCTTAAAGAA	-7.471	Z	A
GCA_000458395.1	Scaffold_KE700394.1	1281092	Escherichia coli HVH 159 (4-5818141)	strain=HVH 159 (4-5818141)	http://www.ncbi.nlm.nih.gov/Taxonomy/Browser/wwwtax.cgi?mode=Info&id=1281092	Proteobacteria	Gammaproteobacteria	Escherichia coli	TRUE	+	232300	233829	233798	TAACCGTAGGGGAACCTGCGGTTG	GATCACCT	CCTTACCTTA	232300	233834	233798	24	5	TAACCGTAGGGGAACCTGCGGTTG	GATCACCTCCTTA	CCTTAAAGAA	-7.471	Z	A
GCA_000458415.1	Scaffold_KE700407.1	1281093	Escherichia coli HVH 160 (4-5695937)	strain=HVH 160 (4-5695937)	http://www.ncbi.nlm.nih.gov/Taxonomy/Browser/wwwtax.cgi?mode=Info&id=1281093	Proteobacteria	Gammaproteobacteria	Escherichia coli	TRUE	+	230948	232477	232446	TAACCGTAGGGGAACCTGCGGTTG	GATCACCT	CCTTACCTTA	230948	232482	232446	24	5	TAACCGTAGGGGAACCTGCGGTTG	GATCACCTCCTTA	CCTTAAAGAA	-7.471	Z	A
GCA_000458435.1	Scaffold_KE700419.1	1281094	Escherichia coli HVH 161 (4-3119890)	strain=HVH 161 (4-3119890)	http://www.ncbi.nlm.nih.gov/Taxonomy/Browser/wwwtax.cgi?mode=Info&id=1281094	Proteobacteria	Gammaproteobacteria	Escherichia coli	TRUE	-	3557	5086	3588	TAACCGTAGGGGAACCTGCGGTTG	GATCACCT	CCTTACCTTA	3552	5086	3588	24	5	TAACCGTAGGGGAACCTGCGGTTG	GATCACCTCCTTA	CCTTAAAGAA	-7.471	Z	A
GCA_000458455.1	Scaffold_KE700435.1	1281095	Escherichia coli HVH 162 (4-5627982)	strain=HVH 162 (4-5627982)	http://www.ncbi.nlm.nih.gov/Taxonomy/Browser/wwwtax.cgi?mode=Info&id=1281095	Proteobacteria	Gammaproteobacteria	Escherichia coli	TRUE	-	299261	300790	299292	TAACCGTAGGGGAACCTGCGGTTG	GATCACCT	CCTTACCTTA	299256	300790	299292	24	5	TAACCGTAGGGGAACCTGCGGTTG	GATCACCTCCTTA	CCTTAAAGAA	-7.471	Z	A
GCA_000458475.1	Scaffold_KE700461.1	1281096	Escherichia coli HVH 163 (4-4697553)	strain=HVH 163 (4-4697553)	http://www.ncbi.nlm.nih.gov/Taxonomy/Browser/wwwtax.cgi?mode=Info&id=1281096	Proteobacteria	Gammaproteobacteria	Escherichia coli	TRUE	-	133555	135084	133586	TAACCGTAGGGGAACCTGCGGTTG	GATCACCT	CCTTACCTTA	133550	135084	133586	24	5	TAACCGTAGGGGAACCTGCGGTTG	GATCACCTCCTTA	CCTTAAAGAA	-7.471	Z	A
GCA_000458495.1	Scaffold_KE700470.1	1281097	Escherichia coli HVH 164 (4-5953081)	strain=HVH 164 (4-5953081)	http://www.ncbi.nlm.nih.gov/Taxonomy/Browser/wwwtax.cgi?mode=Info&id=1281097	Proteobacteria	Gammaproteobacteria	Escherichia coli	TRUE	+	682623	683886	683855	TAACCGTAGGGGAACCTGCGGTTG	GATCACCT	CCTTACCTTA	682623	683891	683855	24	5	TAACCGTAGGGGAACCTGCGGTTG	GATCACCTCCTTA	CCTTAAAGAA	-7.471	Z	A
GCA_000458515.1	Scaffold_KE700478.1	1281098	Escherichia coli HVH 167 (4-6073565)	strain=HVH 167 (4-6073565)	http://www.ncbi.nlm.nih.gov/Taxonomy/Browser/wwwtax.cgi?mode=Info&id=1281098	Proteobacteria	Gammaproteobacteria	Escherichia coli	TRUE	+	226668	228197	228166	TAACCGTAGGGGAACCTGCGGTTG	GATCACCT	CCTTACCTTA	226668	228202	228166	24	5	TAACCGTAGGGGAACCTGCGGTTG	GATCACCTCCTTA	CCTTAAAGAA	-7.471	Z	A
GCA_000458555.1	Scaffold_KE700496.1	1281100	Escherichia coli HVH 170 (4-3026949)	strain=HVH 170 (4-3026949)	http://www.ncbi.nlm.nih.gov/Taxonomy/Browser/wwwtax.cgi?mode=Info&id=1281100	Proteobacteria	Gammaproteobacteria	Escherichia coli	TRUE	-	2741268	2742797	2741299	TAACCGTAGGGGAACCTGCGGTTG	GATCACCT	CCTTACCTTA	2741263	2742797	2741299	24	5	TAACCGTAGGGGAACCTGCGGTTG	GATCACCTCCTTA	CCTTAAAGAA	-7.471	Z	A
GCA_000458575.1	Scaffold_KE700516.1	1281101	Escherichia coli HVH 171 (4-3191958)	strain=HVH 171 (4-3191958)	http://www.ncbi.nlm.nih.gov/Taxonomy/Browser/wwwtax.cgi?mode=Info&id=1281101	Proteobacteria	Gammaproteobacteria	Escherichia coli	TRUE	+	6	1412	1381	TAACCGTAGGGGAACCTGCGGTTG	GATCACCT	CCTTACCTTA	6	1417	1381	24	5	TAACCGTAGGGGAACCTGCGGTTG	GATCACCTCCTTA	CCTTAAAGAA	-7.471	Z	A
GCA_000458625.1	Scaffold_KE700541.1	1281103	Escherichia coli HVH 173 (3-9175482)	strain=HVH 173 (3-9175482)	http://www.ncbi.nlm.nih.gov/Taxonomy/Browser/wwwtax.cgi?mode=Info&id=1281103	Proteobacteria	Gammaproteobacteria	Escherichia coli	TRUE	-	289682	291211	289713	TAACCGTAGGGGAACCTGCGGTTG	GATCACCT	CCTTACCTTA	289677	291211	289713	24	5	TAACCGTAGGGGAACCTGCGGTTG	GATCACCTCCTTA	CCTTAAAGAA	-7.471	Z	A
GCA_000458645.1	Scaffold_KE700559.1	1281104	Escherichia coli HVH 175 (4-3405184)	strain=HVH 175 (4-3405184)	http://www.ncbi.nlm.nih.gov/Taxonomy/Browser/wwwtax.cgi?mode=Info&id=1281104	Proteobacteria	Gammaproteobacteria	Escherichia coli	TRUE	-	116595	117867	116626	TAACCGTAGGGGAACCTGCGGTTG	GATCACCT	CCTTACCTTA	116590	117867	116626	24	5	TAACCGTAGGGGAACCTGCGGTTG	GATCACCTCCTTA	CCTTAAAGAA	-7.471	Z	A
GCA_000458665.1	Scaffold_KE700571.1	1281105	Escherichia coli HVH 176 (4-3428664)	strain=HVH 176 (4-3428664)	http://www.ncbi.nlm.nih.gov/Taxonomy/Browser/wwwtax.cgi?mode=Info&id=1281105	Proteobacteria	Gammaproteobacteria	Escherichia coli	TRUE	+	240809	242338	242307	TAACCGTAGGGGAACCTGCGGTTG	GATCACCT	CCTTACCTTA	240809	242343	242307	24	5	TAACCGTAGGGGAACCTGCGGTTG	GATCACCTCCTTA	CCTTAAAGAA	-7.471	Z	A
GCA_000507645.1	Scaffold_KI669356.1	1281106	Escherichia coli HVH 177 (4-2876612)	strain=HVH 177 (4-2876612)	http://www.ncbi.nlm.nih.gov/Taxonomy/Browser/wwwtax.cgi?mode=Info&id=1281106	Proteobacteria	Gammaproteobacteria	Escherichia coli	TRUE	-	26	1555	57	TAACCGTAGGGGAACCTGCGGTTG	GATCACCT	CCTTACCTTA	21	1555	57	24	5	TAACCGTAGGGGAACCTGCGGTTG	GATCACCTCCTTA	CCTTAAAGAA	-7.471	Z	A
GCA_000458685.1	Scaffold_KE700588.1	1281108	Escherichia coli HVH 180 (4-3051617)	strain=HVH 180 (4-3051617)	http://www.ncbi.nlm.nih.gov/Taxonomy/Browser/wwwtax.cgi?mode=Info&id=1281108	Proteobacteria	Gammaproteobacteria	Escherichia coli	TRUE	-	16	1545	47	TAACCGTAGGGGAACCTGCGGTTG	GATCACCT	CCTTACCTTA	11	1545	47	24	5	TAACCGTAGGGGAACCTGCGGTTG	GATCACCTCCTTA	CCTTAAAGAA	-7.471	Z	A
GCA_000458705.1	Scaffold_KE700596.1	1281109	Escherichia coli HVH 182 (4-0985554)	strain=HVH 182 (4-0985554)	http://www.ncbi.nlm.nih.gov/Taxonomy/Browser/wwwtax.cgi?mode=Info&id=1281109	Proteobacteria	Gammaproteobacteria	Escherichia coli	TRUE	+	227096	228625	228594	TAACCGTAGGGGAACCTGCGGTTG	GATCACCT	CCTTACCTTA	227096	228630	228594	24	5	TAACCGTAGGGGAACCTGCGGTTG	GATCACCTCCTTA	CCTTAAAGAA	-7.471	Z	A
GCA_000458725.1	Scaffold_KE700611.1	1281110	Escherichia coli HVH 183 (4-3205932)	strain=HVH 183 (4-3205932)	http://www.ncbi.nlm.nih.gov/Taxonomy/Browser/wwwtax.cgi?mode=Info&id=1281110	Proteobacteria	Gammaproteobacteria	Escherichia coli	TRUE	-	443055	444584	443086	TAACCGTAGGGGAACCTGCGGTTG	GATCACCT	CCTTACCTTA	443050	444584	443086	24	5	TAACCGTAGGGGAACCTGCGGTTG	GATCACCTCCTTA	CCTTAAAGAA	-7.471	Z	A
GCA_000458765.1	Scaffold_KE700648.1	1281112	Escherichia coli HVH 185 (4-2876639)	strain=HVH 185 (4-2876639)	http://www.ncbi.nlm.nih.gov/Taxonomy/Browser/wwwtax.cgi?mode=Info&id=1281112	Proteobacteria	Gammaproteobacteria	Escherichia coli	TRUE	+	227850	229379	229348	TAACCGTAGGGGAACCTGCGGTTG	GATCACCT	CCTTACCTTA	227850	229384	229348	24	5	TAACCGTAGGGGAACCTGCGGTTG	GATCACCTCCTTA	CCTTAAAGAA	-7.471	Z	A
GCA_000458785.1	Scaffold_KE700660.1	1281113	Escherichia coli HVH 186 (4-3405044)	strain=HVH 186 (4-3405044)	http://www.ncbi.nlm.nih.gov/Taxonomy/Browser/wwwtax.cgi?mode=Info&id=1281113	Proteobacteria	Gammaproteobacteria	Escherichia coli	TRUE	+	186250	187779	187748	TAACCGTAGGGGAACCTGCGGTTG	GATCACCT	CCTTACCTTA	186250	187784	187748	24	5	TAACCGTAGGGGAACCTGCGGTTG	GATCACCTCCTTA	CCTTAAAGAA	-7.471	Z	A
GCA_000458805.1	Scaffold_KE700719.1	1281114	Escherichia coli HVH 187 (4-4471660)	strain=HVH 187 (4-4471660)	http://www.ncbi.nlm.nih.gov/Taxonomy/Browser/wwwtax.cgi?mode=Info&id=1281114	Proteobacteria	Gammaproteobacteria	Escherichia coli	TRUE	-	773919	775448	773950	TAACCGTAGGGGAACCTGCGGTTG	GATCACCT	CCTTACCTTA	773914	775448	773950	24	5	TAACCGTAGGGGAACCTGCGGTTG	GATCACCTCCTTA	CCTTAAAGAA	-7.471	Z	A
GCA_000458825.1	Scaffold_KE700731.1	1281115	Escherichia coli HVH 188 (4-2356988)	strain=HVH 188 (4-2356988)	http://www.ncbi.nlm.nih.gov/Taxonomy/Browser/wwwtax.cgi?mode=Info&id=1281115	Proteobacteria	Gammaproteobacteria	Escherichia coli	TRUE	+	219119	220648	220617	TAACCGTAGGGGAACCTGCGGTTG	GATCACCT	CCTTACCTTA	219119	220653	220617	24	5	TAACCGTAGGGGAACCTGCGGTTG	GATCACCTCCTTA	CCTTAAAGAA	-7.471	Z	A
GCA_000458845.1	Scaffold_KE700754.1	1281116	Escherichia coli HVH 189 (4-3220125)	strain=HVH 189 (4-3220125)	http://www.ncbi.nlm.nih.gov/Taxonomy/Browser/wwwtax.cgi?mode=Info&id=1281116	Proteobacteria	Gammaproteobacteria	Escherichia coli	TRUE	-	658388	659917	658419	TAACCGTAGGGGAACCTGCGGTTG	GATCACCT	CCTTACCTTA	658383	659917	658419	24	5	TAACCGTAGGGGAACCTGCGGTTG	GATCACCTCCTTA	CCTTAAAGAA	-7.471	Z	A
GCA_000465135.1	Scaffold_KE747799.1	1281117	Escherichia coli HVH 190 (4-3255514)	strain=HVH 190 (4-3255514)	http://www.ncbi.nlm.nih.gov/Taxonomy/Browser/wwwtax.cgi?mode=Info&id=1281117	Proteobacteria	Gammaproteobacteria	Escherichia coli	TRUE	+	1	1442	1411	TAACCGTAGGGGAACCTGCGGTTG	GATCACCT	CCTTACCTTA	1	1447	1411	24	5	TAACCGTAGGGGAACCTGCGGTTG	GATCACCTCCTTA	CCTTAAAGAA	-7.471	Z	A
GCA_000458875.1	Scaffold_KE700760.1	1281118	Escherichia coli HVH 191 (3-9341900)	strain=HVH 191 (3-9341900)	http://www.ncbi.nlm.nih.gov/Taxonomy/Browser/wwwtax.cgi?mode=Info&id=1281118	Proteobacteria	Gammaproteobacteria	Escherichia coli	TRUE	+	1	1273	1242	TAACCGTAGGGGAACCTGCGGTTG	GATCACCT	CCTTACCTTA	1	1278	1242	24	5	TAACCGTAGGGGAACCTGCGGTTG	GATCACCTCCTTA	CCTTAAAGAA	-7.471	Z	A
GCA_000458895.1	Scaffold_KE700777.1	1281119	Escherichia coli HVH 192 (4-3054470)	strain=HVH 192 (4-3054470)	http://www.ncbi.nlm.nih.gov/Taxonomy/Browser/wwwtax.cgi?mode=Info&id=1281119	Proteobacteria	Gammaproteobacteria	Escherichia coli	TRUE	+	228619	230148	230117	TAACCGTAGGGGAACCTGCGGTTG	GATCACCT	CCTTACCTTA	228619	230153	230117	24	5	TAACCGTAGGGGAACCTGCGGTTG	GATCACCTCCTTA	CCTTAAAGAA	-7.471	Z	A
GCA_000458915.1	Scaffold_KE700784.1	1281120	Escherichia coli HVH 193 (4-3331423)	strain=HVH 193 (4-3331423)	http://www.ncbi.nlm.nih.gov/Taxonomy/Browser/wwwtax.cgi?mode=Info&id=1281120	Proteobacteria	Gammaproteobacteria	Escherichia coli	TRUE	+	222849	224309	224278	TAACCGTAGGGGAACCTGCGGTTG	GATCACCT	CCTTACCTTA	222849	224314	224278	24	5	TAACCGTAGGGGAACCTGCGGTTG	GATCACCTCCTTA	CCTTAAAGAA	-7.471	Z	A
GCA_000458955.1	Scaffold_KE700795.1	1281122	Escherichia coli HVH 195 (3-7155360)	strain=HVH 195 (3-7155360)	http://www.ncbi.nlm.nih.gov/Taxonomy/Browser/wwwtax.cgi?mode=Info&id=1281122	Proteobacteria	Gammaproteobacteria	Escherichia coli	TRUE	-	16	1545	47	TAACCGTAGGGGAACCTGCGGTTG	GATCACCT	CCTTACCTTA	11	1545	47	24	5	TAACCGTAGGGGAACCTGCGGTTG	GATCACCTCCTTA	CCTTAAAGAA	-7.471	Z	A
GCA_000458975.1	Scaffold_KE700797.1	1281123	Escherichia coli HVH 196 (4-4530470)	strain=HVH 196 (4-4530470)	http://www.ncbi.nlm.nih.gov/Taxonomy/Browser/wwwtax.cgi?mode=Info&id=1281123	Proteobacteria	Gammaproteobacteria	Escherichia coli	TRUE	-	2866580	2868109	2866611	TAACCGTAGGGGAACCTGCGGTTG	GATCACCT	CCTTACCTTA	2866575	2868109	2866611	24	5	TAACCGTAGGGGAACCTGCGGTTG	GATCACCTCCTTA	CCTTAAAGAA	-7.471	Z	A
GCA_000458995.1	Scaffold_KE700805.1	1281124	Escherichia coli HVH 197 (4-4466217)	strain=HVH 197 (4-4466217)	http://www.ncbi.nlm.nih.gov/Taxonomy/Browser/wwwtax.cgi?mode=Info&id=1281124	Proteobacteria	Gammaproteobacteria	Escherichia coli	TRUE	-	608372	609901	608403	TAACCGTAGGGGAACCTGCGGTTG	GATCACCT	CCTTACCTTA	608367	609901	608403	24	5	TAACCGTAGGGGAACCTGCGGTTG	GATCACCTCCTTA	CCTTAAAGAA	-7.471	Z	A
GCA_000459015.1	Scaffold_KE700821.1	1281125	Escherichia coli HVH 198 (4-3206106)	strain=HVH 198 (4-3206106)	http://www.ncbi.nlm.nih.gov/Taxonomy/Browser/wwwtax.cgi?mode=Info&id=1281125	Proteobacteria	Gammaproteobacteria	Escherichia coli	TRUE	+	1	1273	1242	TAACCGTAGGGGAACCTGCGGTTG	GATCACCT	CCTTACCTTA	1	1278	1242	24	5	TAACCGTAGGGGAACCTGCGGTTG	GATCACCTCCTTA	CCTTAAAGAA	-7.471	Z	A
GCA_000459035.1	Scaffold_KE700829.1	1281126	Escherichia coli HVH 199 (4-5670322)	strain=HVH 199 (4-5670322)	http://www.ncbi.nlm.nih.gov/Taxonomy/Browser/wwwtax.cgi?mode=Info&id=1281126	Proteobacteria	Gammaproteobacteria	Escherichia coli	TRUE	-	1098107	1099636	1098138	TAACCGTAGGGGAACCTGCGGTTG	GATCACCT	CCTTACCTTA	1098102	1099636	1098138	24	5	TAACCGTAGGGGAACCTGCGGTTG	GATCACCTCCTTA	CCTTAAAGAA	-7.471	Z	A
GCA_000459055.1	Scaffold_KE700841.1	1281127	Escherichia coli HVH 200 (4-4449924)	strain=HVH 200 (4-4449924)	http://www.ncbi.nlm.nih.gov/Taxonomy/Browser/wwwtax.cgi?mode=Info&id=1281127	Proteobacteria	Gammaproteobacteria	Escherichia coli	TRUE	+	52	1581	1550	TAACCGTAGGGGAACCTGCGGTTG	GATCACCT	CCTTACCTTA	52	1586	1550	24	5	TAACCGTAGGGGAACCTGCGGTTG	GATCACCTCCTTA	CCTTAAAGAA	-7.471	Z	A
GCA_000459075.1	Scaffold_KE700850.1	1281128	Escherichia coli HVH 201 (4-4459431)	strain=HVH 201 (4-4459431)	http://www.ncbi.nlm.nih.gov/Taxonomy/Browser/wwwtax.cgi?mode=Info&id=1281128	Proteobacteria	Gammaproteobacteria	Escherichia coli	TRUE	+	1	1327	1296	TAACCGTAGGGGAACCTGCGGTTG	GATCACCT	CCTTACCTTA	1	1332	1296	24	5	TAACCGTAGGGGAACCTGCGGTTG	GATCACCTCCTTA	CCTTAAAGAA	-7.471	Z	A
GCA_000459095.1	Scaffold_KE700857.1	1281129	Escherichia coli HVH 202 (4-3163997)	strain=HVH 202 (4-3163997)	http://www.ncbi.nlm.nih.gov/Taxonomy/Browser/wwwtax.cgi?mode=Info&id=1281129	Proteobacteria	Gammaproteobacteria	Escherichia coli	TRUE	+	1	1273	1242	TAACCGTAGGGGAACCTGCGGTTG	GATCACCT	CCTTACCTTA	1	1278	1242	24	5	TAACCGTAGGGGAACCTGCGGTTG	GATCACCTCCTTA	CCTTAAAGAA	-7.471	Z	A
GCA_000459175.1	Scaffold_KE700889.1	1281133	Escherichia coli HVH 206 (4-3128229)	strain=HVH 206 (4-3128229)	http://www.ncbi.nlm.nih.gov/Taxonomy/Browser/wwwtax.cgi?mode=Info&id=1281133	Proteobacteria	Gammaproteobacteria	Escherichia coli	TRUE	-	2652242	2653771	2652273	TAACCGTAGGGGAACCTGCGGTTG	GATCACCT	CCTTACCTTA	2652237	2653771	2652273	24	5	TAACCGTAGGGGAACCTGCGGTTG	GATCACCTCCTTA	CCTTAAAGAA	-7.471	Z	A
GCA_000459195.1	Scaffold_KE700900.1	1281134	Escherichia coli HVH 207 (4-3113221)	strain=HVH 207 (4-3113221)	http://www.ncbi.nlm.nih.gov/Taxonomy/Browser/wwwtax.cgi?mode=Info&id=1281134	Proteobacteria	Gammaproteobacteria	Escherichia coli	TRUE	-	34235	35764	34266	TAACCGTAGGGGAACCTGCGGTTG	GATCACCT	CCTTACCTTA	34230	35764	34266	24	5	TAACCGTAGGGGAACCTGCGGTTG	GATCACCTCCTTA	CCTTAAAGAA	-7.471	Z	A
GCA_000459215.1	Scaffold_KE700908.1	1281135	Escherichia coli HVH 208 (4-3112292)	strain=HVH 208 (4-3112292)	http://www.ncbi.nlm.nih.gov/Taxonomy/Browser/wwwtax.cgi?mode=Info&id=1281135	Proteobacteria	Gammaproteobacteria	Escherichia coli	TRUE	+	227380	228909	228878	TAACCGTAGGGGAACCTGCGGTTG	GATCACCT	CCTTACCTTA	227380	228914	228878	24	5	TAACCGTAGGGGAACCTGCGGTTG	GATCACCTCCTTA	CCTTAAAGAA	-7.471	Z	A
GCA_000459235.1	Scaffold_KE700922.1	1281136	Escherichia coli HVH 209 (4-3062651)	strain=HVH 209 (4-3062651)	http://www.ncbi.nlm.nih.gov/Taxonomy/Browser/wwwtax.cgi?mode=Info&id=1281136	Proteobacteria	Gammaproteobacteria	Escherichia coli	TRUE	-	277	1806	308	TAACCGTAGGGGAACCTGCGGTTG	GATCACCT	CCTTACCTTA	272	1806	308	24	5	TAACCGTAGGGGAACCTGCGGTTG	GATCACCTCCTTA	CCTTAAAGAA	-7.471	Z	A
GCA_000459255.1	Scaffold_KE700927.1	1281137	Escherichia coli HVH 210 (4-3042480)	strain=HVH 210 (4-3042480)	http://www.ncbi.nlm.nih.gov/Taxonomy/Browser/wwwtax.cgi?mode=Info&id=1281137	Proteobacteria	Gammaproteobacteria	Escherichia coli	TRUE	+	1	1273	1242	TAACCGTAGGGGAACCTGCGGTTG	GATCACCT	CCTTACCTTA	1	1278	1242	24	5	TAACCGTAGGGGAACCTGCGGTTG	GATCACCTCCTTA	CCTTAAAGAA	-7.471	Z	A
GCA_000459275.1	Scaffold_KE700938.1	1281138	Escherichia coli HVH 211 (4-3041891)	strain=HVH 211 (4-3041891)	http://www.ncbi.nlm.nih.gov/Taxonomy/Browser/wwwtax.cgi?mode=Info&id=1281138	Proteobacteria	Gammaproteobacteria	Escherichia coli	TRUE	-	38582	39854	38613	TAACCGTAGGGGAACCTGCGGTTG	GATCACCT	CCTTACCTTA	38577	39854	38613	24	5	TAACCGTAGGGGAACCTGCGGTTG	GATCACCTCCTTA	CCTTAAAGAA	-7.471	Z	A
GCA_000459295.1	Scaffold_KE700952.1	1281139	Escherichia coli HVH 212 (3-9305343)	strain=HVH 212 (3-9305343)	http://www.ncbi.nlm.nih.gov/Taxonomy/Browser/wwwtax.cgi?mode=Info&id=1281139	Proteobacteria	Gammaproteobacteria	Escherichia coli	TRUE	-	1385	2914	1416	TAACCGTAGGGGAACCTGCGGTTG	GATCACCT	CCTTACCTTA	1380	2914	1416	24	5	TAACCGTAGGGGAACCTGCGGTTG	GATCACCTCCTTA	CCTTAAAGAA	-7.471	Z	A
GCA_000459315.1	Scaffold_KE700972.1	1281140	Escherichia coli HVH 213 (4-3042928)	strain=HVH 213 (4-3042928)	http://www.ncbi.nlm.nih.gov/Taxonomy/Browser/wwwtax.cgi?mode=Info&id=1281140	Proteobacteria	Gammaproteobacteria	Escherichia coli	TRUE	+	228372	229901	229870	TAACCGTAGGGGAACCTGCGGTTG	GATCACCT	CCTTACCTTA	228372	229906	229870	24	5	TAACCGTAGGGGAACCTGCGGTTG	GATCACCTCCTTA	CCTTAAAGAA	-7.471	Z	A
GCA_000507665.1	Scaffold_KI669363.1	1281141	Escherichia coli HVH 214 (4-3062198)	strain=HVH 214 (4-3062198)	http://www.ncbi.nlm.nih.gov/Taxonomy/Browser/wwwtax.cgi?mode=Info&id=1281141	Proteobacteria	Gammaproteobacteria	Escherichia coli	TRUE	-	1565750	1567279	1565781	TAACCGTAGGGGAACCTGCGGTTG	GATCACCT	CCTTACCTTA	1565745	1567279	1565781	24	5	TAACCGTAGGGGAACCTGCGGTTG	GATCACCTCCTTA	CCTTAAAGAA	-7.471	Z	A
GCA_000459335.1	Scaffold_KE700986.1	1281142	Escherichia coli HVH 215 (4-3008371)	strain=HVH 215 (4-3008371)	http://www.ncbi.nlm.nih.gov/Taxonomy/Browser/wwwtax.cgi?mode=Info&id=1281142	Proteobacteria	Gammaproteobacteria	Escherichia coli	TRUE	-	3681	5210	3712	TAACCGTAGGGGAACCTGCGGTTG	GATCACCT	CCTTACCTTA	3676	5210	3712	24	5	TAACCGTAGGGGAACCTGCGGTTG	GATCACCTCCTTA	CCTTAAAGAA	-7.471	Z	A
GCA_000459355.1	Scaffold_KE701008.1	1281143	Escherichia coli HVH 216 (4-3042952)	strain=HVH 216 (4-3042952)	http://www.ncbi.nlm.nih.gov/Taxonomy/Browser/wwwtax.cgi?mode=Info&id=1281143	Proteobacteria	Gammaproteobacteria	Escherichia coli	TRUE	-	2049	3578	2080	TAACCGTAGGGGAACCTGCGGTTG	GATCACCT	CCTTACCTTA	2044	3578	2080	24	5	TAACCGTAGGGGAACCTGCGGTTG	GATCACCTCCTTA	CCTTAAAGAA	-7.471	Z	A
GCA_000459375.1	Scaffold_KE701022.1	1281144	Escherichia coli HVH 217 (4-1022806)	strain=HVH 217 (4-1022806)	http://www.ncbi.nlm.nih.gov/Taxonomy/Browser/wwwtax.cgi?mode=Info&id=1281144	Proteobacteria	Gammaproteobacteria	Escherichia coli	TRUE	+	345400	346929	346898	TAACCGTAGGGGAACCTGCGGTTG	GATCACCT	CCTTACCTTA	345400	346934	346898	24	5	TAACCGTAGGGGAACCTGCGGTTG	GATCACCTCCTTA	CCTTAAAGAA	-7.471	Z	A
GCA_000459395.1	Scaffold_KE701026.1	1281145	Escherichia coli HVH 218 (4-4500903)	strain=HVH 218 (4-4500903)	http://www.ncbi.nlm.nih.gov/Taxonomy/Browser/wwwtax.cgi?mode=Info&id=1281145	Proteobacteria	Gammaproteobacteria	Escherichia coli	TRUE	-	1996	3525	2027	TAACCGTAGGGGAACCTGCGGTTG	GATCACCT	CCTTACCTTA	1991	3525	2027	24	5	TAACCGTAGGGGAACCTGCGGTTG	GATCACCTCCTTA	CCTTAAAGAA	-7.471	Z	A
GCA_000459415.1	Scaffold_KE701046.1	1281146	Escherichia coli HVH 220 (4-5876842)	strain=HVH 220 (4-5876842)	http://www.ncbi.nlm.nih.gov/Taxonomy/Browser/wwwtax.cgi?mode=Info&id=1281146	Proteobacteria	Gammaproteobacteria	Escherichia coli	TRUE	+	233761	235290	235259	TAACCGTAGGGGAACCTGCGGTTG	GATCACCT	CCTTACCTTA	233761	235295	235259	24	5	TAACCGTAGGGGAACCTGCGGTTG	GATCACCTCCTTA	CCTTAAAGAA	-7.471	Z	A
GCA_000459435.1	Scaffold_KE701069.1	1281147	Escherichia coli HVH 221 (4-3136817)	strain=HVH 221 (4-3136817)	http://www.ncbi.nlm.nih.gov/Taxonomy/Browser/wwwtax.cgi?mode=Info&id=1281147	Proteobacteria	Gammaproteobacteria	Escherichia coli	TRUE	+	216966	218495	218464	TAACCGTAGGGGAACCTGCGGTTG	GATCACCT	CCTTACCTTA	216966	218500	218464	24	5	TAACCGTAGGGGAACCTGCGGTTG	GATCACCTCCTTA	CCTTAAAGAA	-7.471	Z	A
GCA_000459455.1	Scaffold_KE701084.1	1281148	Escherichia coli HVH 222 (4-2977443)	strain=HVH 222 (4-2977443)	http://www.ncbi.nlm.nih.gov/Taxonomy/Browser/wwwtax.cgi?mode=Info&id=1281148	Proteobacteria	Gammaproteobacteria	Escherichia coli	TRUE	-	3152	4681	3183	TAACCGTAGGGGAACCTGCGGTTG	GATCACCT	CCTTACCTTA	3147	4681	3183	24	5	TAACCGTAGGGGAACCTGCGGTTG	GATCACCTCCTTA	CCTTAAAGAA	-7.471	Z	A
GCA_000459475.1	Scaffold_KE701115.1	1281149	Escherichia coli HVH 223 (4-2976528)	strain=HVH 223 (4-2976528)	http://www.ncbi.nlm.nih.gov/Taxonomy/Browser/wwwtax.cgi?mode=Info&id=1281149	Proteobacteria	Gammaproteobacteria	Escherichia coli	TRUE	+	554132	555661	555630	TAACCGTAGGGGAACCTGCGGTTG	GATCACCT	CCTTACCTTA	554132	555666	555630	24	5	TAACCGTAGGGGAACCTGCGGTTG	GATCACCTCCTTA	CCTTAAAGAA	-7.471	Z	A
GCA_000459495.1	Scaffold_KE701118.1	1281150	Escherichia coli HVH 225 (4-1273116)	strain=HVH 225 (4-1273116)	http://www.ncbi.nlm.nih.gov/Taxonomy/Browser/wwwtax.cgi?mode=Info&id=1281150	Proteobacteria	Gammaproteobacteria	Escherichia coli	TRUE	+	228372	229901	229870	TAACCGTAGGGGAACCTGCGGTTG	GATCACCT	CCTTACCTTA	228372	229906	229870	24	5	TAACCGTAGGGGAACCTGCGGTTG	GATCACCTCCTTA	CCTTAAAGAA	-7.471	Z	A
GCA_000459535.1	Scaffold_KE701163.1	1281152	Escherichia coli HVH 228 (4-7787030)	strain=HVH 228 (4-7787030)	http://www.ncbi.nlm.nih.gov/Taxonomy/Browser/wwwtax.cgi?mode=Info&id=1281152	Proteobacteria	Gammaproteobacteria	Escherichia coli	TRUE	-	26	1555	57	TAACCGTAGGGGAACCTGCGGTTG	GATCACCT	CCTTACCTTA	21	1555	57	24	5	TAACCGTAGGGGAACCTGCGGTTG	GATCACCTCCTTA	CCTTAAAGAA	-7.471	Z	A
GCA_000459555.1	Scaffold_KE701174.1	1281153	Escherichia coli KOEGE 3 (4a)	strain=KOEGE 3 (4a)	http://www.ncbi.nlm.nih.gov/Taxonomy/Browser/wwwtax.cgi?mode=Info&id=1281153	Proteobacteria	Gammaproteobacteria	Escherichia coli	TRUE	-	1775	3304	1806	TAACCGTAGGGGAACCTGCGGTTG	GATCACCT	CCTTACCTTA	1770	3304	1806	24	5	TAACCGTAGGGGAACCTGCGGTTG	GATCACCTCCTTA	CCTTAAAGAA	-7.471	Z	A
GCA_000459575.1	Scaffold_KE701187.1	1281154	Escherichia coli KOEGE 7 (16a)	strain=KOEGE 7 (16a)	http://www.ncbi.nlm.nih.gov/Taxonomy/Browser/wwwtax.cgi?mode=Info&id=1281154	Proteobacteria	Gammaproteobacteria	Escherichia coli	TRUE	+	226534	228063	228032	TAACCGTAGGGGAACCTGCGGTTG	GATCACCT	CCTTACCTTA	226534	228068	228032	24	5	TAACCGTAGGGGAACCTGCGGTTG	GATCACCTCCTTA	CCTTAAAGAA	-7.471	Z	A
GCA_000459595.1	Scaffold_KE701208.1	1281155	Escherichia coli KOEGE 10 (25a)	strain=KOEGE 10 (25a)	http://www.ncbi.nlm.nih.gov/Taxonomy/Browser/wwwtax.cgi?mode=Info&id=1281155	Proteobacteria	Gammaproteobacteria	Escherichia coli	TRUE	-	26	1555	57	TAACCGTAGGGGAACCTGCGGTTG	GATCACCT	CCTTACCTTA	21	1555	57	24	5	TAACCGTAGGGGAACCTGCGGTTG	GATCACCTCCTTA	CCTTAAAGAA	-7.471	Z	A
GCA_000459615.1	Scaffold_KE701232.1	1281156	Escherichia coli KOEGE 30 (63a)	strain=KOEGE 30 (63a)	http://www.ncbi.nlm.nih.gov/Taxonomy/Browser/wwwtax.cgi?mode=Info&id=1281156	Proteobacteria	Gammaproteobacteria	Escherichia coli	TRUE	+	132372	133901	133870	TAACCGTAGGGGAACCTGCGGTTG	GATCACCT	CCTTACCTTA	132372	133906	133870	24	5	TAACCGTAGGGGAACCTGCGGTTG	GATCACCTCCTTA	CCTTAAAGAA	-7.471	Z	A
GCA_000459635.1	Scaffold_KE701237.1	1281157	Escherichia coli KOEGE 32 (66a)	strain=KOEGE 32 (66a)	http://www.ncbi.nlm.nih.gov/Taxonomy/Browser/wwwtax.cgi?mode=Info&id=1281157	Proteobacteria	Gammaproteobacteria	Escherichia coli	TRUE	-	121612	123141	121643	TAACCGTAGGGGAACCTGCGGTTG	GATCACCT	CCTTACCTTA	121607	123141	121643	24	5	TAACCGTAGGGGAACCTGCGGTTG	GATCACCTCCTTA	CCTTAAAGAA	-7.471	Z	A
GCA_000459655.1	Scaffold_KE701246.1	1281158	Escherichia coli KOEGE 33 (68a)	strain=KOEGE 33 (68a)	http://www.ncbi.nlm.nih.gov/Taxonomy/Browser/wwwtax.cgi?mode=Info&id=1281158	Proteobacteria	Gammaproteobacteria	Escherichia coli	TRUE	-	383762	385291	383793	TAACCGTAGGGGAACCTGCGGTTG	GATCACCT	CCTTACCTTA	383757	385291	383793	24	5	TAACCGTAGGGGAACCTGCGGTTG	GATCACCTCCTTA	CCTTAAAGAA	-7.471	Z	A
GCA_000459675.1	Scaffold_KE701266.1	1281159	Escherichia coli KOEGE 40 (102a)	strain=KOEGE 40 (102a)	http://www.ncbi.nlm.nih.gov/Taxonomy/Browser/wwwtax.cgi?mode=Info&id=1281159	Proteobacteria	Gammaproteobacteria	Escherichia coli	TRUE	+	1196510	1198039	1198008	TAACCGTAGGGGAACCTGCGGTTG	GATCACCT	CCTTACCTTA	1196510	1198044	1198008	24	5	TAACCGTAGGGGAACCTGCGGTTG	GATCACCTCCTTA	CCTTAAAGAA	-7.471	Z	A
GCA_000459695.1	Scaffold_KE701273.1	1281160	Escherichia coli KOEGE 43 (105a)	strain=KOEGE 43 (105a)	http://www.ncbi.nlm.nih.gov/Taxonomy/Browser/wwwtax.cgi?mode=Info&id=1281160	Proteobacteria	Gammaproteobacteria	Escherichia coli	TRUE	+	43	1572	1541	TAACCGTAGGGGAACCTGCGGTTG	GATCACCT	CCTTACCTTA	43	1577	1541	24	5	TAACCGTAGGGGAACCTGCGGTTG	GATCACCTCCTTA	CCTTAAAGAA	-7.471	Z	A
GCA_000459715.1	Scaffold_KE701293.1	1281161	Escherichia coli KOEGE 44 (106a)	strain=KOEGE 44 (106a)	http://www.ncbi.nlm.nih.gov/Taxonomy/Browser/wwwtax.cgi?mode=Info&id=1281161	Proteobacteria	Gammaproteobacteria	Escherichia coli	TRUE	-	34714	36067	34745	TAACCGTAGGGGAACCTGCGGTTG	GATCACCT	CCTTACCTTA	34709	36067	34745	24	5	TAACCGTAGGGGAACCTGCGGTTG	GATCACCTCCTTA	CCTTAAAGAA	-7.471	Z	A
GCA_000459735.1	Scaffold_KE701303.1	1281162	Escherichia coli KOEGE 56 (169a)	strain=KOEGE 56 (169a)	http://www.ncbi.nlm.nih.gov/Taxonomy/Browser/wwwtax.cgi?mode=Info&id=1281162	Proteobacteria	Gammaproteobacteria	Escherichia coli	TRUE	-	15392	16921	15423	TAACCGTAGGGGAACCTGCGGTTG	GATCACCT	CCTTACCTTA	15387	16921	15423	24	5	TAACCGTAGGGGAACCTGCGGTTG	GATCACCTCCTTA	CCTTAAAGAA	-7.471	Z	A
GCA_000459755.1	Scaffold_KE701326.1	1281163	Escherichia coli KOEGE 58 (171a)	strain=KOEGE 58 (171a)	http://www.ncbi.nlm.nih.gov/Taxonomy/Browser/wwwtax.cgi?mode=Info&id=1281163	Proteobacteria	Gammaproteobacteria	Escherichia coli	TRUE	-	1030034	1031563	1030065	TAACCGTAGGGGAACCTGCGGTTG	GATCACCT	CCTTACCTTA	1030029	1031563	1030065	24	5	TAACCGTAGGGGAACCTGCGGTTG	GATCACCTCCTTA	CCTTAAAGAA	-7.471	Z	A
GCA_000459775.1	Scaffold_KE701342.1	1281164	Escherichia coli KOEGE 61 (174a)	strain=KOEGE 61 (174a)	http://www.ncbi.nlm.nih.gov/Taxonomy/Browser/wwwtax.cgi?mode=Info&id=1281164	Proteobacteria	Gammaproteobacteria	Escherichia coli	TRUE	+	163117	164646	164615	TAACCGTAGGGGAACCTGCGGTTG	GATCACCT	CCTTACCTTA	163117	164651	164615	24	5	TAACCGTAGGGGAACCTGCGGTTG	GATCACCTCCTTA	CCTTAAAGAA	-7.471	Z	A
GCA_000459795.1	Scaffold_KE701350.1	1281165	Escherichia coli KOEGE 62 (175a)	strain=KOEGE 62 (175a)	http://www.ncbi.nlm.nih.gov/Taxonomy/Browser/wwwtax.cgi?mode=Info&id=1281165	Proteobacteria	Gammaproteobacteria	Escherichia coli	TRUE	+	226669	228198	228167	TAACCGTAGGGGAACCTGCGGTTG	GATCACCT	CCTTACCTTA	226669	228203	228167	24	5	TAACCGTAGGGGAACCTGCGGTTG	GATCACCTCCTTA	CCTTAAAGAA	-7.471	Z	A
GCA_000459815.1	Scaffold_KE701356.1	1281166	Escherichia coli KOEGE 68 (182a)	strain=KOEGE 68 (182a)	http://www.ncbi.nlm.nih.gov/Taxonomy/Browser/wwwtax.cgi?mode=Info&id=1281166	Proteobacteria	Gammaproteobacteria	Escherichia coli	TRUE	-	448587	450116	448618	TAACCGTAGGGGAACCTGCGGTTG	GATCACCT	CCTTACCTTA	448582	450116	448618	24	5	TAACCGTAGGGGAACCTGCGGTTG	GATCACCTCCTTA	CCTTAAAGAA	-7.471	Z	A
GCA_000459835.1	Scaffold_KE701364.1	1281167	Escherichia coli KOEGE 70 (185a)	strain=KOEGE 70 (185a)	http://www.ncbi.nlm.nih.gov/Taxonomy/Browser/wwwtax.cgi?mode=Info&id=1281167	Proteobacteria	Gammaproteobacteria	Escherichia coli	TRUE	-	26	1555	57	TAACCGTAGGGGAACCTGCGGTTG	GATCACCT	CCTTACCTTA	21	1555	57	24	5	TAACCGTAGGGGAACCTGCGGTTG	GATCACCTCCTTA	CCTTAAAGAA	-7.471	Z	A
GCA_000459855.1	Scaffold_KE701379.1	1281168	Escherichia coli KOEGE 71 (186a)	strain=KOEGE 71 (186a)	http://www.ncbi.nlm.nih.gov/Taxonomy/Browser/wwwtax.cgi?mode=Info&id=1281168	Proteobacteria	Gammaproteobacteria	Escherichia coli	TRUE	+	87925	89454	89423	TAACCGTAGGGGAACCTGCGGTTG	GATCACCT	CCTTACCTTA	87925	89459	89423	24	5	TAACCGTAGGGGAACCTGCGGTTG	GATCACCTCCTTA	CCTTAAAGAA	-7.471	Z	A
GCA_000459875.1	Scaffold_KE701391.1	1281169	Escherichia coli KOEGE 73 (195a)	strain=KOEGE 73 (195a)	http://www.ncbi.nlm.nih.gov/Taxonomy/Browser/wwwtax.cgi?mode=Info&id=1281169	Proteobacteria	Gammaproteobacteria	Escherichia coli	TRUE	-	436778	438307	436809	TAACCGTAGGGGAACCTGCGGTTG	GATCACCT	CCTTACCTTA	436773	438307	436809	24	5	TAACCGTAGGGGAACCTGCGGTTG	GATCACCTCCTTA	CCTTAAAGAA	-7.471	Z	A
GCA_000459895.1	Scaffold_KE701402.1	1281170	Escherichia coli KOEGE 77 (202a)	strain=KOEGE 77 (202a)	http://www.ncbi.nlm.nih.gov/Taxonomy/Browser/wwwtax.cgi?mode=Info&id=1281170	Proteobacteria	Gammaproteobacteria	Escherichia coli	TRUE	-	1293656	1295185	1293687	TAACCGTAGGGGAACCTGCGGTTG	GATCACCT	CCTTACCTTA	1293651	1295185	1293687	24	5	TAACCGTAGGGGAACCTGCGGTTG	GATCACCTCCTTA	CCTTAAAGAA	-7.471	Z	A
GCA_000459915.1	Scaffold_KE701413.1	1281171	Escherichia coli KOEGE 118 (317a)	strain=KOEGE 118 (317a)	http://www.ncbi.nlm.nih.gov/Taxonomy/Browser/wwwtax.cgi?mode=Info&id=1281171	Proteobacteria	Gammaproteobacteria	Escherichia coli	TRUE	-	4071950	4073479	4071981	TAACCGTAGGGGAACCTGCGGTTG	GATCACCT	CCTTACCTTA	4071945	4073479	4071981	24	5	TAACCGTAGGGGAACCTGCGGTTG	GATCACCTCCTTA	CCTTAAAGAA	-7.471	Z	A
GCA_000459935.1	Scaffold_KE701417.1	1281172	Escherichia coli KOEGE 131 (358a)	strain=KOEGE 131 (358a)	http://www.ncbi.nlm.nih.gov/Taxonomy/Browser/wwwtax.cgi?mode=Info&id=1281172	Proteobacteria	Gammaproteobacteria	Escherichia coli	TRUE	+	223059	224588	224557	TAACCGTAGGGGAACCTGCGGTTG	GATCACCT	CCTTACCTTA	223059	224593	224557	24	5	TAACCGTAGGGGAACCTGCGGTTG	GATCACCTCCTTA	CCTTAAAGAA	-7.471	Z	A
GCA_000459955.1	Scaffold_KE701428.1	1281173	Escherichia coli UMEA 3014-1	strain=UMEA 3014-1	http://www.ncbi.nlm.nih.gov/Taxonomy/Browser/wwwtax.cgi?mode=Info&id=1281173	Proteobacteria	Gammaproteobacteria	Escherichia coli	TRUE	-	1850	3379	1881	TAACCGTAGGGGAACCTGCGGTTG	GATCACCT	CCTTACCTTA	1845	3379	1881	24	5	TAACCGTAGGGGAACCTGCGGTTG	GATCACCTCCTTA	CCTTAAAGAA	-7.471	Z	A
GCA_000459975.1	Scaffold_KE701435.1	1281174	Escherichia coli UMEA 3022-1	strain=UMEA 3022-1	http://www.ncbi.nlm.nih.gov/Taxonomy/Browser/wwwtax.cgi?mode=Info&id=1281174	Proteobacteria	Gammaproteobacteria	Escherichia coli	TRUE	+	227851	229380	229349	TAACCGTAGGGGAACCTGCGGTTG	GATCACCT	CCTTACCTTA	227851	229385	229349	24	5	TAACCGTAGGGGAACCTGCGGTTG	GATCACCTCCTTA	CCTTAAAGAA	-7.471	Z	A
GCA_000459995.1	Scaffold_KE701445.1	1281175	Escherichia coli UMEA 3033-1	strain=UMEA 3033-1	http://www.ncbi.nlm.nih.gov/Taxonomy/Browser/wwwtax.cgi?mode=Info&id=1281175	Proteobacteria	Gammaproteobacteria	Escherichia coli	TRUE	-	3369	4898	3400	TAACCGTAGGGGAACCTGCGGTTG	GATCACCT	CCTTACCTTA	3364	4898	3400	24	5	TAACCGTAGGGGAACCTGCGGTTG	GATCACCTCCTTA	CCTTAAAGAA	-7.471	Z	A
GCA_000460015.1	Scaffold_KE701458.1	1281176	Escherichia coli UMEA 3041-1	strain=UMEA 3041-1	http://www.ncbi.nlm.nih.gov/Taxonomy/Browser/wwwtax.cgi?mode=Info&id=1281176	Proteobacteria	Gammaproteobacteria	Escherichia coli	TRUE	+	1	1273	1242	TAACCGTAGGGGAACCTGCGGTTG	GATCACCT	CCTTACCTTA	1	1278	1242	24	5	TAACCGTAGGGGAACCTGCGGTTG	GATCACCTCCTTA	CCTTAAAGAA	-7.471	Z	A
GCA_000460035.1	Scaffold_KE701466.1	1281177	Escherichia coli UMEA 3052-1	strain=UMEA 3052-1	http://www.ncbi.nlm.nih.gov/Taxonomy/Browser/wwwtax.cgi?mode=Info&id=1281177	Proteobacteria	Gammaproteobacteria	Escherichia coli	TRUE	-	114090	115619	114121	TAACCGTAGGGGAACCTGCGGTTG	GATCACCT	CCTTACCTTA	114085	115619	114121	24	5	TAACCGTAGGGGAACCTGCGGTTG	GATCACCTCCTTA	CCTTAAAGAA	-7.471	Z	A
GCA_000460055.1	Scaffold_KE701477.1	1281178	Escherichia coli UMEA 3053-1	strain=UMEA 3053-1	http://www.ncbi.nlm.nih.gov/Taxonomy/Browser/wwwtax.cgi?mode=Info&id=1281178	Proteobacteria	Gammaproteobacteria	Escherichia coli	TRUE	-	34413	35942	34444	TAACCGTAGGGGAACCTGCGGTTG	GATCACCT	CCTTACCTTA	34408	35942	34444	24	5	TAACCGTAGGGGAACCTGCGGTTG	GATCACCTCCTTA	CCTTAAAGAA	-7.471	Z	A
GCA_000460075.1	Scaffold_KE701493.1	1281179	Escherichia coli UMEA 3065-1	strain=UMEA 3065-1	http://www.ncbi.nlm.nih.gov/Taxonomy/Browser/wwwtax.cgi?mode=Info&id=1281179	Proteobacteria	Gammaproteobacteria	Escherichia coli	TRUE	-	646259	647788	646290	TAACCGTAGGGGAACCTGCGGTTG	GATCACCT	CCTTACCTTA	646254	647788	646290	24	5	TAACCGTAGGGGAACCTGCGGTTG	GATCACCTCCTTA	CCTTAAAGAA	-7.471	Z	A
GCA_000460115.1	Scaffold_KE701515.1	1281181	Escherichia coli UMEA 3088-1	strain=UMEA 3088-1	http://www.ncbi.nlm.nih.gov/Taxonomy/Browser/wwwtax.cgi?mode=Info&id=1281181	Proteobacteria	Gammaproteobacteria	Escherichia coli	TRUE	+	228533	230062	230031	TAACCGTAGGGGAACCTGCGGTTG	GATCACCT	CCTTACCTTA	228533	230067	230031	24	5	TAACCGTAGGGGAACCTGCGGTTG	GATCACCTCCTTA	CCTTAAAGAA	-7.471	Z	A
GCA_000460135.1	Scaffold_KE701523.1	1281182	Escherichia coli UMEA 3097-1	strain=UMEA 3097-1	http://www.ncbi.nlm.nih.gov/Taxonomy/Browser/wwwtax.cgi?mode=Info&id=1281182	Proteobacteria	Gammaproteobacteria	Escherichia coli	TRUE	+	2750495	2751758	2751727	TAACCGTAGGGGAACCTGCGGTTG	GATCACCT	CCTTACCTTA	2750495	2751763	2751727	24	5	TAACCGTAGGGGAACCTGCGGTTG	GATCACCTCCTTA	CCTTAAAGAA	-7.471	Z	A
GCA_000460155.1	Scaffold_KE701560.1	1281183	Escherichia coli UMEA 3108-1	strain=UMEA 3108-1	http://www.ncbi.nlm.nih.gov/Taxonomy/Browser/wwwtax.cgi?mode=Info&id=1281183	Proteobacteria	Gammaproteobacteria	Escherichia coli	TRUE	-	131331	132603	131362	TAACCGTAGGGGAACCTGCGGTTG	GATCACCT	CCTTACCTTA	131326	132603	131362	24	5	TAACCGTAGGGGAACCTGCGGTTG	GATCACCTCCTTA	CCTTAAAGAA	-7.471	Z	A
GCA_000460175.1	Scaffold_KE701575.1	1281184	Escherichia coli UMEA 3113-1	strain=UMEA 3113-1	http://www.ncbi.nlm.nih.gov/Taxonomy/Browser/wwwtax.cgi?mode=Info&id=1281184	Proteobacteria	Gammaproteobacteria	Escherichia coli	TRUE	-	26	1555	57	TAACCGTAGGGGAACCTGCGGTTG	GATCACCT	CCTTACCTTA	21	1555	57	24	5	TAACCGTAGGGGAACCTGCGGTTG	GATCACCTCCTTA	CCTTAAAGAA	-7.471	Z	A
GCA_000460195.1	Scaffold_KE701582.1	1281185	Escherichia coli UMEA 3117-1	strain=UMEA 3117-1	http://www.ncbi.nlm.nih.gov/Taxonomy/Browser/wwwtax.cgi?mode=Info&id=1281185	Proteobacteria	Gammaproteobacteria	Escherichia coli	TRUE	-	3389	4918	3420	TAACCGTAGGGGAACCTGCGGTTG	GATCACCT	CCTTACCTTA	3384	4918	3420	24	5	TAACCGTAGGGGAACCTGCGGTTG	GATCACCTCCTTA	CCTTAAAGAA	-7.471	Z	A
GCA_000460215.1	Scaffold_KE701588.1	1281186	Escherichia coli UMEA 3121-1	strain=UMEA 3121-1	http://www.ncbi.nlm.nih.gov/Taxonomy/Browser/wwwtax.cgi?mode=Info&id=1281186	Proteobacteria	Gammaproteobacteria	Escherichia coli	TRUE	+	234032	235385	235354	TAACCGTAGGGGAACCTGCGGTTG	GATCACCT	CCTTACCTTA	234032	235390	235354	24	5	TAACCGTAGGGGAACCTGCGGTTG	GATCACCTCCTTA	CCTTAAAGAA	-7.471	Z	A
GCA_000460235.1	Scaffold_KE701601.1	1281187	Escherichia coli UMEA 3122-1	strain=UMEA 3122-1	http://www.ncbi.nlm.nih.gov/Taxonomy/Browser/wwwtax.cgi?mode=Info&id=1281187	Proteobacteria	Gammaproteobacteria	Escherichia coli	TRUE	-	962122	963651	962153	TAACCGTAGGGGAACCTGCGGTTG	GATCACCT	CCTTACCTTA	962117	963651	962153	24	5	TAACCGTAGGGGAACCTGCGGTTG	GATCACCTCCTTA	CCTTAAAGAA	-7.471	Z	A
GCA_000460255.1	Scaffold_KE701629.1	1281188	Escherichia coli UMEA 3124-1	strain=UMEA 3124-1	http://www.ncbi.nlm.nih.gov/Taxonomy/Browser/wwwtax.cgi?mode=Info&id=1281188	Proteobacteria	Gammaproteobacteria	Escherichia coli	TRUE	+	227195	228724	228693	TAACCGTAGGGGAACCTGCGGTTG	GATCACCT	CCTTACCTTA	227195	228729	228693	24	5	TAACCGTAGGGGAACCTGCGGTTG	GATCACCTCCTTA	CCTTAAAGAA	-7.471	Z	A
GCA_000460275.1	Scaffold_KE701638.1	1281189	Escherichia coli UMEA 3139-1	strain=UMEA 3139-1	http://www.ncbi.nlm.nih.gov/Taxonomy/Browser/wwwtax.cgi?mode=Info&id=1281189	Proteobacteria	Gammaproteobacteria	Escherichia coli	TRUE	+	231499	233028	232997	TAACCGTAGGGGAACCTGCGGTTG	GATCACCT	CCTTACCTTA	231499	233033	232997	24	5	TAACCGTAGGGGAACCTGCGGTTG	GATCACCTCCTTA	CCTTAAAGAA	-7.471	Z	A
GCA_000460295.1	Scaffold_KE701667.1	1281190	Escherichia coli UMEA 3140-1	strain=UMEA 3140-1	http://www.ncbi.nlm.nih.gov/Taxonomy/Browser/wwwtax.cgi?mode=Info&id=1281190	Proteobacteria	Gammaproteobacteria	Escherichia coli	TRUE	-	159	1688	190	TAACCGTAGGGGAACCTGCGGTTG	GATCACCT	CCTTACCTTA	154	1688	190	24	5	TAACCGTAGGGGAACCTGCGGTTG	GATCACCTCCTTA	CCTTAAAGAA	-7.471	Z	A
GCA_000460315.1	Scaffold_KE701669.1	1281191	Escherichia coli UMEA 3144-1	strain=UMEA 3144-1	http://www.ncbi.nlm.nih.gov/Taxonomy/Browser/wwwtax.cgi?mode=Info&id=1281191	Proteobacteria	Gammaproteobacteria	Escherichia coli	TRUE	+	227095	228624	228593	TAACCGTAGGGGAACCTGCGGTTG	GATCACCT	CCTTACCTTA	227095	228629	228593	24	5	TAACCGTAGGGGAACCTGCGGTTG	GATCACCTCCTTA	CCTTAAAGAA	-7.471	Z	A
GCA_000460335.1	Scaffold_KE701672.1	1281193	Escherichia coli UMEA 3150-1	strain=UMEA 3150-1	http://www.ncbi.nlm.nih.gov/Taxonomy/Browser/wwwtax.cgi?mode=Info&id=1281193	Proteobacteria	Gammaproteobacteria	Escherichia coli	TRUE	+	1236909	1238172	1238141	TAACCGTAGGGGAACCTGCGGTTG	GATCACCT	CCTTACCTTA	1236909	1238177	1238141	24	5	TAACCGTAGGGGAACCTGCGGTTG	GATCACCTCCTTA	CCTTAAAGAA	-7.471	Z	A
GCA_000460355.1	Scaffold_KE701684.1	1281194	Escherichia coli UMEA 3151-1	strain=UMEA 3151-1	http://www.ncbi.nlm.nih.gov/Taxonomy/Browser/wwwtax.cgi?mode=Info&id=1281194	Proteobacteria	Gammaproteobacteria	Escherichia coli	TRUE	-	1108656	1110185	1108687	TAACCGTAGGGGAACCTGCGGTTG	GATCACCT	CCTTACCTTA	1108651	1110185	1108687	24	5	TAACCGTAGGGGAACCTGCGGTTG	GATCACCTCCTTA	CCTTAAAGAA	-7.471	Z	A
GCA_000460375.1	Scaffold_KE701698.1	1281195	Escherichia coli UMEA 3152-1	strain=UMEA 3152-1	http://www.ncbi.nlm.nih.gov/Taxonomy/Browser/wwwtax.cgi?mode=Info&id=1281195	Proteobacteria	Gammaproteobacteria	Escherichia coli	TRUE	-	58121	59527	58152	TAACCGTAGGGGAACCTGCGGTTG	GATCACCT	CCTTACCTTA	58116	59527	58152	24	5	TAACCGTAGGGGAACCTGCGGTTG	GATCACCTCCTTA	CCTTAAAGAA	-7.471	Z	A
GCA_000460395.1	Scaffold_KE701710.1	1281196	Escherichia coli UMEA 3155-1	strain=UMEA 3155-1	http://www.ncbi.nlm.nih.gov/Taxonomy/Browser/wwwtax.cgi?mode=Info&id=1281196	Proteobacteria	Gammaproteobacteria	Escherichia coli	TRUE	-	1312904	1314433	1312935	TAACCGTAGGGGAACCTGCGGTTG	GATCACCT	CCTTACCTTA	1312899	1314433	1312935	24	5	TAACCGTAGGGGAACCTGCGGTTG	GATCACCTCCTTA	CCTTAAAGAA	-7.471	Z	A
GCA_000460415.1	Scaffold_KE701720.1	1281197	Escherichia coli UMEA 3159-1	strain=UMEA 3159-1	http://www.ncbi.nlm.nih.gov/Taxonomy/Browser/wwwtax.cgi?mode=Info&id=1281197	Proteobacteria	Gammaproteobacteria	Escherichia coli	TRUE	-	3439	4968	3470	TAACCGTAGGGGAACCTGCGGTTG	GATCACCT	CCTTACCTTA	3434	4968	3470	24	5	TAACCGTAGGGGAACCTGCGGTTG	GATCACCTCCTTA	CCTTAAAGAA	-7.471	Z	A
GCA_000460435.1	Scaffold_KE701743.1	1281198	Escherichia coli UMEA 3160-1	strain=UMEA 3160-1	http://www.ncbi.nlm.nih.gov/Taxonomy/Browser/wwwtax.cgi?mode=Info&id=1281198	Proteobacteria	Gammaproteobacteria	Escherichia coli	TRUE	-	1789	3318	1820	TAACCGTAGGGGAACCTGCGGTTG	GATCACCT	CCTTACCTTA	1784	3318	1820	24	5	TAACCGTAGGGGAACCTGCGGTTG	GATCACCTCCTTA	CCTTAAAGAA	-7.471	Z	A
GCA_000460455.1	Scaffold_KE701750.1	1281199	Escherichia coli UMEA 3161-1	strain=UMEA 3161-1	http://www.ncbi.nlm.nih.gov/Taxonomy/Browser/wwwtax.cgi?mode=Info&id=1281199	Proteobacteria	Gammaproteobacteria	Escherichia coli	TRUE	+	230949	232478	232447	TAACCGTAGGGGAACCTGCGGTTG	GATCACCT	CCTTACCTTA	230949	232483	232447	24	5	TAACCGTAGGGGAACCTGCGGTTG	GATCACCTCCTTA	CCTTAAAGAA	-7.471	Z	A
GCA_000460475.1	Scaffold_KE701768.1	1281200	Escherichia coli UMEA 3162-1	strain=UMEA 3162-1	http://www.ncbi.nlm.nih.gov/Taxonomy/Browser/wwwtax.cgi?mode=Info&id=1281200	Proteobacteria	Gammaproteobacteria	Escherichia coli	TRUE	+	1	1273	1242	TAACCGTAGGGGAACCTGCGGTTG	GATCACCT	CCTTACCTTA	1	1278	1242	24	5	TAACCGTAGGGGAACCTGCGGTTG	GATCACCTCCTTA	CCTTAAAGAA	-7.471	Z	A
GCA_000460495.1	Scaffold_KE701782.1	1281201	Escherichia coli UMEA 3163-1	strain=UMEA 3163-1	http://www.ncbi.nlm.nih.gov/Taxonomy/Browser/wwwtax.cgi?mode=Info&id=1281201	Proteobacteria	Gammaproteobacteria	Escherichia coli	TRUE	+	226449	227978	227947	TAACCGTAGGGGAACCTGCGGTTG	GATCACCT	CCTTACCTTA	226449	227983	227947	24	5	TAACCGTAGGGGAACCTGCGGTTG	GATCACCTCCTTA	CCTTAAAGAA	-7.471	Z	A
GCA_000460515.1	Scaffold_KE701789.1	1281202	Escherichia coli UMEA 3172-1	strain=UMEA 3172-1	http://www.ncbi.nlm.nih.gov/Taxonomy/Browser/wwwtax.cgi?mode=Info&id=1281202	Proteobacteria	Gammaproteobacteria	Escherichia coli	TRUE	-	1996	3525	2027	TAACCGTAGGGGAACCTGCGGTTG	GATCACCT	CCTTACCTTA	1991	3525	2027	24	5	TAACCGTAGGGGAACCTGCGGTTG	GATCACCTCCTTA	CCTTAAAGAA	-7.471	Z	A
GCA_000460535.1	Scaffold_KE701803.1	1281203	Escherichia coli UMEA 3173-1	strain=UMEA 3173-1	http://www.ncbi.nlm.nih.gov/Taxonomy/Browser/wwwtax.cgi?mode=Info&id=1281203	Proteobacteria	Gammaproteobacteria	Escherichia coli	TRUE	+	1	1343	1312	TAACCGTAGGGGAACCTGCGGTTG	GATCACCT	CCTTACCTTA	1	1348	1312	24	5	TAACCGTAGGGGAACCTGCGGTTG	GATCACCTCCTTA	CCTTAAAGAA	-7.471	Z	A
GCA_000460575.1	Scaffold_KE701849.1	1281205	Escherichia coli UMEA 3175-1	strain=UMEA 3175-1	http://www.ncbi.nlm.nih.gov/Taxonomy/Browser/wwwtax.cgi?mode=Info&id=1281205	Proteobacteria	Gammaproteobacteria	Escherichia coli	TRUE	+	231083	232612	232581	TAACCGTAGGGGAACCTGCGGTTG	GATCACCT	CCTTACCTTA	231083	232617	232581	24	5	TAACCGTAGGGGAACCTGCGGTTG	GATCACCTCCTTA	CCTTAAAGAA	-7.471	Z	A
GCA_000460595.1	Scaffold_KE701860.1	1281206	Escherichia coli UMEA 3176-1	strain=UMEA 3176-1	http://www.ncbi.nlm.nih.gov/Taxonomy/Browser/wwwtax.cgi?mode=Info&id=1281206	Proteobacteria	Gammaproteobacteria	Escherichia coli	TRUE	+	228359	229888	229857	TAACCGTAGGGGAACCTGCGGTTG	GATCACCT	CCTTACCTTA	228359	229893	229857	24	5	TAACCGTAGGGGAACCTGCGGTTG	GATCACCTCCTTA	CCTTAAAGAA	-7.471	Z	A
GCA_000460615.1	Scaffold_KE701871.1	1281207	Escherichia coli UMEA 3178-1	strain=UMEA 3178-1	http://www.ncbi.nlm.nih.gov/Taxonomy/Browser/wwwtax.cgi?mode=Info&id=1281207	Proteobacteria	Gammaproteobacteria	Escherichia coli	TRUE	+	231063	232592	232561	TAACCGTAGGGGAACCTGCGGTTG	GATCACCT	CCTTACCTTA	231063	232597	232561	24	5	TAACCGTAGGGGAACCTGCGGTTG	GATCACCTCCTTA	CCTTAAAGAA	-7.471	Z	A
GCA_000460635.1	Scaffold_KE701890.1	1281208	Escherichia coli UMEA 3180-1	strain=UMEA 3180-1	http://www.ncbi.nlm.nih.gov/Taxonomy/Browser/wwwtax.cgi?mode=Info&id=1281208	Proteobacteria	Gammaproteobacteria	Escherichia coli	TRUE	+	415571	416834	416803	TAACCGTAGGGGAACCTGCGGTTG	GATCACCT	CCTTACCTTA	415571	416839	416803	24	5	TAACCGTAGGGGAACCTGCGGTTG	GATCACCTCCTTA	CCTTAAAGAA	-7.471	Z	A
GCA_000460655.1	Scaffold_KE701908.1	1281209	Escherichia coli UMEA 3185-1	strain=UMEA 3185-1	http://www.ncbi.nlm.nih.gov/Taxonomy/Browser/wwwtax.cgi?mode=Info&id=1281209	Proteobacteria	Gammaproteobacteria	Escherichia coli	TRUE	-	1746265	1747794	1746296	TAACCGTAGGGGAACCTGCGGTTG	GATCACCT	CCTTACCTTA	1746260	1747794	1746296	24	5	TAACCGTAGGGGAACCTGCGGTTG	GATCACCTCCTTA	CCTTAAAGAA	-7.471	Z	A
GCA_000460675.1	Scaffold_KE701917.1	1281210	Escherichia coli UMEA 3190-1	strain=UMEA 3190-1	http://www.ncbi.nlm.nih.gov/Taxonomy/Browser/wwwtax.cgi?mode=Info&id=1281210	Proteobacteria	Gammaproteobacteria	Escherichia coli	TRUE	+	1	1354	1323	TAACCGTAGGGGAACCTGCGGTTG	GATCACCT	CCTTACCTTA	1	1359	1323	24	5	TAACCGTAGGGGAACCTGCGGTTG	GATCACCTCCTTA	CCTTAAAGAA	-7.471	Z	A
GCA_000460695.1	Scaffold_KE701947.1	1281211	Escherichia coli UMEA 3193-1	strain=UMEA 3193-1	http://www.ncbi.nlm.nih.gov/Taxonomy/Browser/wwwtax.cgi?mode=Info&id=1281211	Proteobacteria	Gammaproteobacteria	Escherichia coli	TRUE	-	26	1555	57	TAACCGTAGGGGAACCTGCGGTTG	GATCACCT	CCTTACCTTA	21	1555	57	24	5	TAACCGTAGGGGAACCTGCGGTTG	GATCACCTCCTTA	CCTTAAAGAA	-7.471	Z	A
GCA_000460715.1	Scaffold_KE701968.1	1281212	Escherichia coli UMEA 3199-1	strain=UMEA 3199-1	http://www.ncbi.nlm.nih.gov/Taxonomy/Browser/wwwtax.cgi?mode=Info&id=1281212	Proteobacteria	Gammaproteobacteria	Escherichia coli	TRUE	-	2877048	2878577	2877079	TAACCGTAGGGGAACCTGCGGTTG	GATCACCT	CCTTACCTTA	2877043	2878577	2877079	24	5	TAACCGTAGGGGAACCTGCGGTTG	GATCACCTCCTTA	CCTTAAAGAA	-7.471	Z	A
GCA_000460735.1	Scaffold_KE701980.1	1281213	Escherichia coli UMEA 3200-1	strain=UMEA 3200-1	http://www.ncbi.nlm.nih.gov/Taxonomy/Browser/wwwtax.cgi?mode=Info&id=1281213	Proteobacteria	Gammaproteobacteria	Escherichia coli	TRUE	-	1438324	1439568	1438355	TAACCGTAGGGGAACCTGCGGTTG	GATCACCT	CCTTACCTTA	1438319	1439568	1438355	24	5	TAACCGTAGGGGAACCTGCGGTTG	GATCACCTCCTTA	CCTTAAAGAA	-7.471	Z	A
GCA_000460755.1	Scaffold_KE701998.1	1281214	Escherichia coli UMEA 3201-1	strain=UMEA 3201-1	http://www.ncbi.nlm.nih.gov/Taxonomy/Browser/wwwtax.cgi?mode=Info&id=1281214	Proteobacteria	Gammaproteobacteria	Escherichia coli	TRUE	-	765027	766556	765058	TAACCGTAGGGGAACCTGCGGTTG	GATCACCT	CCTTACCTTA	765022	766556	765058	24	5	TAACCGTAGGGGAACCTGCGGTTG	GATCACCTCCTTA	CCTTAAAGAA	-7.471	Z	A
GCA_000460775.1	Scaffold_KE702005.1	1281215	Escherichia coli UMEA 3203-1	strain=UMEA 3203-1	http://www.ncbi.nlm.nih.gov/Taxonomy/Browser/wwwtax.cgi?mode=Info&id=1281215	Proteobacteria	Gammaproteobacteria	Escherichia coli	TRUE	-	16	1545	47	TAACCGTAGGGGAACCTGCGGTTG	GATCACCT	CCTTACCTTA	11	1545	47	24	5	TAACCGTAGGGGAACCTGCGGTTG	GATCACCTCCTTA	CCTTAAAGAA	-7.471	Z	A
GCA_000460795.1	Scaffold_KE702027.1	1281216	Escherichia coli UMEA 3206-1	strain=UMEA 3206-1	http://www.ncbi.nlm.nih.gov/Taxonomy/Browser/wwwtax.cgi?mode=Info&id=1281216	Proteobacteria	Gammaproteobacteria	Escherichia coli	TRUE	-	16	1545	47	TAACCGTAGGGGAACCTGCGGTTG	GATCACCT	CCTTACCTTA	11	1545	47	24	5	TAACCGTAGGGGAACCTGCGGTTG	GATCACCTCCTTA	CCTTAAAGAA	-7.471	Z	A
GCA_000460815.1	Scaffold_KE702038.1	1281217	Escherichia coli UMEA 3208-1	strain=UMEA 3208-1	http://www.ncbi.nlm.nih.gov/Taxonomy/Browser/wwwtax.cgi?mode=Info&id=1281217	Proteobacteria	Gammaproteobacteria	Escherichia coli	TRUE	+	1	1354	1323	TAACCGTAGGGGAACCTGCGGTTG	GATCACCT	CCTTACCTTA	1	1359	1323	24	5	TAACCGTAGGGGAACCTGCGGTTG	GATCACCTCCTTA	CCTTAAAGAA	-7.471	Z	A
GCA_000460835.1	Scaffold_KE702063.1	1281218	Escherichia coli UMEA 3212-1	strain=UMEA 3212-1	http://www.ncbi.nlm.nih.gov/Taxonomy/Browser/wwwtax.cgi?mode=Info&id=1281218	Proteobacteria	Gammaproteobacteria	Escherichia coli	TRUE	-	1537670	1539199	1537701	TAACCGTAGGGGAACCTGCGGTTG	GATCACCT	CCTTACCTTA	1537665	1539199	1537701	24	5	TAACCGTAGGGGAACCTGCGGTTG	GATCACCTCCTTA	CCTTAAAGAA	-7.471	Z	A
GCA_000460855.1	Scaffold_KE702071.1	1281219	Escherichia coli UMEA 3215-1	strain=UMEA 3215-1	http://www.ncbi.nlm.nih.gov/Taxonomy/Browser/wwwtax.cgi?mode=Info&id=1281219	Proteobacteria	Gammaproteobacteria	Escherichia coli	TRUE	+	1	1273	1242	TAACCGTAGGGGAACCTGCGGTTG	GATCACCT	CCTTACCTTA	1	1278	1242	24	5	TAACCGTAGGGGAACCTGCGGTTG	GATCACCTCCTTA	CCTTAAAGAA	-7.471	Z	A
GCA_000460875.1	Scaffold_KE702079.1	1281220	Escherichia coli UMEA 3216-1	strain=UMEA 3216-1	http://www.ncbi.nlm.nih.gov/Taxonomy/Browser/wwwtax.cgi?mode=Info&id=1281220	Proteobacteria	Gammaproteobacteria	Escherichia coli	TRUE	-	1996	3525	2027	TAACCGTAGGGGAACCTGCGGTTG	GATCACCT	CCTTACCTTA	1991	3525	2027	24	5	TAACCGTAGGGGAACCTGCGGTTG	GATCACCTCCTTA	CCTTAAAGAA	-7.471	Z	A
GCA_000460895.1	Scaffold_KE702092.1	1281221	Escherichia coli UMEA 3217-1	strain=UMEA 3217-1	http://www.ncbi.nlm.nih.gov/Taxonomy/Browser/wwwtax.cgi?mode=Info&id=1281221	Proteobacteria	Gammaproteobacteria	Escherichia coli	TRUE	-	2589199	2590728	2589230	TAACCGTAGGGGAACCTGCGGTTG	GATCACCT	CCTTACCTTA	2589194	2590728	2589230	24	5	TAACCGTAGGGGAACCTGCGGTTG	GATCACCTCCTTA	CCTTAAAGAA	-7.471	Z	A
GCA_000460915.1	Scaffold_KE702099.1	1281222	Escherichia coli UMEA 3220-1	strain=UMEA 3220-1	http://www.ncbi.nlm.nih.gov/Taxonomy/Browser/wwwtax.cgi?mode=Info&id=1281222	Proteobacteria	Gammaproteobacteria	Escherichia coli	TRUE	+	230949	232478	232447	TAACCGTAGGGGAACCTGCGGTTG	GATCACCT	CCTTACCTTA	230949	232483	232447	24	5	TAACCGTAGGGGAACCTGCGGTTG	GATCACCTCCTTA	CCTTAAAGAA	-7.471	Z	A
GCA_000460935.1	Scaffold_KE702115.1	1281223	Escherichia coli UMEA 3221-1	strain=UMEA 3221-1	http://www.ncbi.nlm.nih.gov/Taxonomy/Browser/wwwtax.cgi?mode=Info&id=1281223	Proteobacteria	Gammaproteobacteria	Escherichia coli	TRUE	+	228434	229963	229932	TAACCGTAGGGGAACCTGCGGTTG	GATCACCT	CCTTACCTTA	228434	229968	229932	24	5	TAACCGTAGGGGAACCTGCGGTTG	GATCACCTCCTTA	CCTTAAAGAA	-7.471	Z	A
GCA_000460955.1	Scaffold_KE702126.1	1281224	Escherichia coli UMEA 3222-1	strain=UMEA 3222-1	http://www.ncbi.nlm.nih.gov/Taxonomy/Browser/wwwtax.cgi?mode=Info&id=1281224	Proteobacteria	Gammaproteobacteria	Escherichia coli	TRUE	+	230961	232490	232459	TAACCGTAGGGGAACCTGCGGTTG	GATCACCT	CCTTACCTTA	230961	232495	232459	24	5	TAACCGTAGGGGAACCTGCGGTTG	GATCACCTCCTTA	CCTTAAAGAA	-7.471	Z	A
GCA_000460975.1	Scaffold_KE702150.1	1281225	Escherichia coli UMEA 3230-1	strain=UMEA 3230-1	http://www.ncbi.nlm.nih.gov/Taxonomy/Browser/wwwtax.cgi?mode=Info&id=1281225	Proteobacteria	Gammaproteobacteria	Escherichia coli	TRUE	+	228446	229975	229944	TAACCGTAGGGGAACCTGCGGTTG	GATCACCT	CCTTACCTTA	228446	229980	229944	24	5	TAACCGTAGGGGAACCTGCGGTTG	GATCACCTCCTTA	CCTTAAAGAA	-7.471	Z	A
GCA_000460995.1	Scaffold_KE702163.1	1281226	Escherichia coli UMEA 3233-1	strain=UMEA 3233-1	http://www.ncbi.nlm.nih.gov/Taxonomy/Browser/wwwtax.cgi?mode=Info&id=1281226	Proteobacteria	Gammaproteobacteria	Escherichia coli	TRUE	-	3575	5104	3606	TAACCGTAGGGGAACCTGCGGTTG	GATCACCT	CCTTACCTTA	3570	5104	3606	24	5	TAACCGTAGGGGAACCTGCGGTTG	GATCACCTCCTTA	CCTTAAAGAA	-7.471	Z	A
GCA_000461015.1	Scaffold_KE702177.1	1281227	Escherichia coli UMEA 3240-1	strain=UMEA 3240-1	http://www.ncbi.nlm.nih.gov/Taxonomy/Browser/wwwtax.cgi?mode=Info&id=1281227	Proteobacteria	Gammaproteobacteria	Escherichia coli	TRUE	-	2882188	2883717	2882219	TAACCGTAGGGGAACCTGCGGTTG	GATCACCT	CCTTACCTTA	2882183	2883717	2882219	24	5	TAACCGTAGGGGAACCTGCGGTTG	GATCACCTCCTTA	CCTTAAAGAA	-7.471	Z	A
GCA_000461035.1	Scaffold_KE702185.1	1281228	Escherichia coli UMEA 3244-1	strain=UMEA 3244-1	http://www.ncbi.nlm.nih.gov/Taxonomy/Browser/wwwtax.cgi?mode=Info&id=1281228	Proteobacteria	Gammaproteobacteria	Escherichia coli	TRUE	-	26	1555	57	TAACCGTAGGGGAACCTGCGGTTG	GATCACCT	CCTTACCTTA	21	1555	57	24	5	TAACCGTAGGGGAACCTGCGGTTG	GATCACCTCCTTA	CCTTAAAGAA	-7.471	Z	A
GCA_000461055.1	Scaffold_KE702201.1	1281230	Escherichia coli UMEA 3257-1	strain=UMEA 3257-1	http://www.ncbi.nlm.nih.gov/Taxonomy/Browser/wwwtax.cgi?mode=Info&id=1281230	Proteobacteria	Gammaproteobacteria	Escherichia coli	TRUE	+	115869	117398	117367	TAACCGTAGGGGAACCTGCGGTTG	GATCACCT	CCTTACCTTA	115869	117403	117367	24	5	TAACCGTAGGGGAACCTGCGGTTG	GATCACCTCCTTA	CCTTAAAGAA	-7.471	Z	A
GCA_000461075.1	Scaffold_KE702228.1	1281231	Escherichia coli UMEA 3264-1	strain=UMEA 3264-1	http://www.ncbi.nlm.nih.gov/Taxonomy/Browser/wwwtax.cgi?mode=Info&id=1281231	Proteobacteria	Gammaproteobacteria	Escherichia coli	TRUE	-	3504	5033	3535	TAACCGTAGGGGAACCTGCGGTTG	GATCACCT	CCTTACCTTA	3499	5033	3535	24	5	TAACCGTAGGGGAACCTGCGGTTG	GATCACCTCCTTA	CCTTAAAGAA	-7.471	Z	A
GCA_000461095.1	Scaffold_KE702233.1	1281232	Escherichia coli UMEA 3268-1	strain=UMEA 3268-1	http://www.ncbi.nlm.nih.gov/Taxonomy/Browser/wwwtax.cgi?mode=Info&id=1281232	Proteobacteria	Gammaproteobacteria	Escherichia coli	TRUE	+	230950	232479	232448	TAACCGTAGGGGAACCTGCGGTTG	GATCACCT	CCTTACCTTA	230950	232484	232448	24	5	TAACCGTAGGGGAACCTGCGGTTG	GATCACCTCCTTA	CCTTAAAGAA	-7.471	Z	A
GCA_000461115.1	Scaffold_KE702242.1	1281233	Escherichia coli UMEA 3271-1	strain=UMEA 3271-1	http://www.ncbi.nlm.nih.gov/Taxonomy/Browser/wwwtax.cgi?mode=Info&id=1281233	Proteobacteria	Gammaproteobacteria	Escherichia coli	TRUE	-	2996	4525	3027	TAACCGTAGGGGAACCTGCGGTTG	GATCACCT	CCTTACCTTA	2991	4525	3027	24	5	TAACCGTAGGGGAACCTGCGGTTG	GATCACCTCCTTA	CCTTAAAGAA	-7.471	Z	A
GCA_000461135.1	Scaffold_KE702261.1	1281235	Escherichia coli UMEA 3292-1	strain=UMEA 3292-1	http://www.ncbi.nlm.nih.gov/Taxonomy/Browser/wwwtax.cgi?mode=Info&id=1281235	Proteobacteria	Gammaproteobacteria	Escherichia coli	TRUE	+	227705	229234	229203	TAACCGTAGGGGAACCTGCGGTTG	GATCACCT	CCTTACCTTA	227705	229239	229203	24	5	TAACCGTAGGGGAACCTGCGGTTG	GATCACCTCCTTA	CCTTAAAGAA	-7.471	Z	A
GCA_000461155.1	Scaffold_KE702287.1	1281236	Escherichia coli UMEA 3298-1	strain=UMEA 3298-1	http://www.ncbi.nlm.nih.gov/Taxonomy/Browser/wwwtax.cgi?mode=Info&id=1281236	Proteobacteria	Gammaproteobacteria	Escherichia coli	TRUE	-	459164	460693	459195	TAACCGTAGGGGAACCTGCGGTTG	GATCACCT	CCTTACCTTA	459159	460693	459195	24	5	TAACCGTAGGGGAACCTGCGGTTG	GATCACCTCCTTA	CCTTAAAGAA	-7.471	Z	A
GCA_000461175.1	Scaffold_KE702300.1	1281237	Escherichia coli UMEA 3304-1	strain=UMEA 3304-1	http://www.ncbi.nlm.nih.gov/Taxonomy/Browser/wwwtax.cgi?mode=Info&id=1281237	Proteobacteria	Gammaproteobacteria	Escherichia coli	TRUE	-	1621	3150	1652	TAACCGTAGGGGAACCTGCGGTTG	GATCACCT	CCTTACCTTA	1616	3150	1652	24	5	TAACCGTAGGGGAACCTGCGGTTG	GATCACCTCCTTA	CCTTAAAGAA	-7.471	Z	A
GCA_000461195.1	Scaffold_KE702326.1	1281238	Escherichia coli UMEA 3314-1	strain=UMEA 3314-1	http://www.ncbi.nlm.nih.gov/Taxonomy/Browser/wwwtax.cgi?mode=Info&id=1281238	Proteobacteria	Gammaproteobacteria	Escherichia coli	TRUE	+	228635	230164	230133	TAACCGTAGGGGAACCTGCGGTTG	GATCACCT	CCTTACCTTA	228635	230169	230133	24	5	TAACCGTAGGGGAACCTGCGGTTG	GATCACCTCCTTA	CCTTAAAGAA	-7.471	Z	A
GCA_000461215.1	Scaffold_KE702336.1	1281239	Escherichia coli UMEA 3317-1	strain=UMEA 3317-1	http://www.ncbi.nlm.nih.gov/Taxonomy/Browser/wwwtax.cgi?mode=Info&id=1281239	Proteobacteria	Gammaproteobacteria	Escherichia coli	TRUE	-	1530	3059	1561	TAACCGTAGGGGAACCTGCGGTTG	GATCACCT	CCTTACCTTA	1525	3059	1561	24	5	TAACCGTAGGGGAACCTGCGGTTG	GATCACCTCCTTA	CCTTAAAGAA	-7.471	Z	A
GCA_000461235.1	Scaffold_KE702345.1	1281240	Escherichia coli UMEA 3318-1	strain=UMEA 3318-1	http://www.ncbi.nlm.nih.gov/Taxonomy/Browser/wwwtax.cgi?mode=Info&id=1281240	Proteobacteria	Gammaproteobacteria	Escherichia coli	TRUE	+	1	1264	1233	TAACCGTAGGGGAACCTGCGGTTG	GATCACCT	CCTTACCTTA	1	1269	1233	24	5	TAACCGTAGGGGAACCTGCGGTTG	GATCACCTCCTTA	CCTTAAAGAA	-7.471	Z	A
GCA_000488135.1	Scaffold_KI530667.1	1281241	Escherichia coli UMEA 3323-1	strain=UMEA 3323-1	http://www.ncbi.nlm.nih.gov/Taxonomy/Browser/wwwtax.cgi?mode=Info&id=1281241	Proteobacteria	Gammaproteobacteria	Escherichia coli	TRUE	-	807	2336	838	TAACCGTAGGGGAACCTGCGGTTG	GATCACCT	CCTTACCTTA	802	2336	838	24	5	TAACCGTAGGGGAACCTGCGGTTG	GATCACCTCCTTA	CCTTAAAGAA	-7.471	Z	A
GCA_000461255.1	Scaffold_KE702356.1	1281242	Escherichia coli UMEA 3329-1	strain=UMEA 3329-1	http://www.ncbi.nlm.nih.gov/Taxonomy/Browser/wwwtax.cgi?mode=Info&id=1281242	Proteobacteria	Gammaproteobacteria	Escherichia coli	TRUE	-	20	1549	51	TAACCGTAGGGGAACCTGCGGTTG	GATCACCT	CCTTACCTTA	15	1549	51	24	5	TAACCGTAGGGGAACCTGCGGTTG	GATCACCTCCTTA	CCTTAAAGAA	-7.471	Z	A
GCA_000488055.1	Scaffold_KI530623.1	1281243	Escherichia coli UMEA 3336-1	strain=UMEA 3336-1	http://www.ncbi.nlm.nih.gov/Taxonomy/Browser/wwwtax.cgi?mode=Info&id=1281243	Proteobacteria	Gammaproteobacteria	Escherichia coli	TRUE	-	2901	4430	2932	TAACCGTAGGGGAACCTGCGGTTG	GATCACCT	CCTTACCTTA	2896	4430	2932	24	5	TAACCGTAGGGGAACCTGCGGTTG	GATCACCTCCTTA	CCTTAAAGAA	-7.471	Z	A
GCA_000461275.1	Scaffold_KE702365.1	1281244	Escherichia coli UMEA 3337-1	strain=UMEA 3337-1	http://www.ncbi.nlm.nih.gov/Taxonomy/Browser/wwwtax.cgi?mode=Info&id=1281244	Proteobacteria	Gammaproteobacteria	Escherichia coli	TRUE	+	230950	232479	232448	TAACCGTAGGGGAACCTGCGGTTG	GATCACCT	CCTTACCTTA	230950	232484	232448	24	5	TAACCGTAGGGGAACCTGCGGTTG	GATCACCTCCTTA	CCTTAAAGAA	-7.471	Z	A
GCA_000461295.1	Scaffold_KE702378.1	1281245	Escherichia coli UMEA 3341-1	strain=UMEA 3341-1	http://www.ncbi.nlm.nih.gov/Taxonomy/Browser/wwwtax.cgi?mode=Info&id=1281245	Proteobacteria	Gammaproteobacteria	Escherichia coli	TRUE	-	3474	5003	3505	TAACCGTAGGGGAACCTGCGGTTG	GATCACCT	CCTTACCTTA	3469	5003	3505	24	5	TAACCGTAGGGGAACCTGCGGTTG	GATCACCTCCTTA	CCTTAAAGAA	-7.471	Z	A
GCA_000488155.1	Scaffold_KI530686.1	1281246	Escherichia coli UMEA 3342-1	strain=UMEA 3342-1	http://www.ncbi.nlm.nih.gov/Taxonomy/Browser/wwwtax.cgi?mode=Info&id=1281246	Proteobacteria	Gammaproteobacteria	Escherichia coli	TRUE	+	231051	232580	232549	TAACCGTAGGGGAACCTGCGGTTG	GATCACCT	CCTTACCTTA	231051	232585	232549	24	5	TAACCGTAGGGGAACCTGCGGTTG	GATCACCTCCTTA	CCTTAAAGAA	-7.471	Z	A
GCA_000461335.1	Scaffold_KE702393.1	1281248	Escherichia coli UMEA 3391-1	strain=UMEA 3391-1	http://www.ncbi.nlm.nih.gov/Taxonomy/Browser/wwwtax.cgi?mode=Info&id=1281248	Proteobacteria	Gammaproteobacteria	Escherichia coli	TRUE	+	227948	229477	229446	TAACCGTAGGGGAACCTGCGGTTG	GATCACCT	CCTTACCTTA	227948	229482	229446	24	5	TAACCGTAGGGGAACCTGCGGTTG	GATCACCTCCTTA	CCTTAAAGAA	-7.471	Z	A
GCA_000488075.1	Scaffold_KI530636.1	1281249	Escherichia coli UMEA 3426-1	strain=UMEA 3426-1	http://www.ncbi.nlm.nih.gov/Taxonomy/Browser/wwwtax.cgi?mode=Info&id=1281249	Proteobacteria	Gammaproteobacteria	Escherichia coli	TRUE	-	1191422	1192951	1191453	TAACCGTAGGGGAACCTGCGGTTG	GATCACCT	CCTTACCTTA	1191417	1192951	1191453	24	5	TAACCGTAGGGGAACCTGCGGTTG	GATCACCTCCTTA	CCTTAAAGAA	-7.471	Z	A
GCA_000507685.1	Scaffold_KI669372.1	1281250	Escherichia coli UMEA 3489-1	strain=UMEA 3489-1	http://www.ncbi.nlm.nih.gov/Taxonomy/Browser/wwwtax.cgi?mode=Info&id=1281250	Proteobacteria	Gammaproteobacteria	Escherichia coli	TRUE	+	3296189	3297718	3297687	TAACCGTAGGGGAACCTGCGGTTG	GATCACCT	CCTTACCTTA	3296189	3297723	3297687	24	5	TAACCGTAGGGGAACCTGCGGTTG	GATCACCTCCTTA	CCTTAAAGAA	-7.471	Z	A
GCA_000461355.1	Scaffold_KE702402.1	1281251	Escherichia coli UMEA 3490-1	strain=UMEA 3490-1	http://www.ncbi.nlm.nih.gov/Taxonomy/Browser/wwwtax.cgi?mode=Info&id=1281251	Proteobacteria	Gammaproteobacteria	Escherichia coli	TRUE	+	231046	232575	232544	TAACCGTAGGGGAACCTGCGGTTG	GATCACCT	CCTTACCTTA	231046	232580	232544	24	5	TAACCGTAGGGGAACCTGCGGTTG	GATCACCTCCTTA	CCTTAAAGAA	-7.471	Z	A
GCA_000461375.1	Scaffold_KE702411.1	1281252	Escherichia coli UMEA 3585-1	strain=UMEA 3585-1	http://www.ncbi.nlm.nih.gov/Taxonomy/Browser/wwwtax.cgi?mode=Info&id=1281252	Proteobacteria	Gammaproteobacteria	Escherichia coli	TRUE	-	3483	5012	3514	TAACCGTAGGGGAACCTGCGGTTG	GATCACCT	CCTTACCTTA	3478	5012	3514	24	5	TAACCGTAGGGGAACCTGCGGTTG	GATCACCTCCTTA	CCTTAAAGAA	-7.471	Z	A
GCA_000461395.1	Scaffold_KE702416.1	1281253	Escherichia coli UMEA 3592-1	strain=UMEA 3592-1	http://www.ncbi.nlm.nih.gov/Taxonomy/Browser/wwwtax.cgi?mode=Info&id=1281253	Proteobacteria	Gammaproteobacteria	Escherichia coli	TRUE	+	228160	229689	229658	TAACCGTAGGGGAACCTGCGGTTG	GATCACCT	CCTTACCTTA	228160	229694	229658	24	5	TAACCGTAGGGGAACCTGCGGTTG	GATCACCTCCTTA	CCTTAAAGAA	-7.471	Z	A
GCA_000461415.1	Scaffold_KE702424.1	1281254	Escherichia coli UMEA 3609-1	strain=UMEA 3609-1	http://www.ncbi.nlm.nih.gov/Taxonomy/Browser/wwwtax.cgi?mode=Info&id=1281254	Proteobacteria	Gammaproteobacteria	Escherichia coli	TRUE	+	228098	229627	229596	TAACCGTAGGGGAACCTGCGGTTG	GATCACCT	CCTTACCTTA	228098	229632	229596	24	5	TAACCGTAGGGGAACCTGCGGTTG	GATCACCTCCTTA	CCTTAAAGAA	-7.471	Z	A
GCA_000461435.1	Scaffold_KE702431.1	1281255	Escherichia coli UMEA 3617-1	strain=UMEA 3617-1	http://www.ncbi.nlm.nih.gov/Taxonomy/Browser/wwwtax.cgi?mode=Info&id=1281255	Proteobacteria	Gammaproteobacteria	Escherichia coli	TRUE	-	3580	5109	3611	TAACCGTAGGGGAACCTGCGGTTG	GATCACCT	CCTTACCTTA	3575	5109	3611	24	5	TAACCGTAGGGGAACCTGCGGTTG	GATCACCTCCTTA	CCTTAAAGAA	-7.471	Z	A
GCA_000461455.1	Scaffold_KE702454.1	1281256	Escherichia coli UMEA 3632-1	strain=UMEA 3632-1	http://www.ncbi.nlm.nih.gov/Taxonomy/Browser/wwwtax.cgi?mode=Info&id=1281256	Proteobacteria	Gammaproteobacteria	Escherichia coli	TRUE	-	1425056	1426585	1425087	TAACCGTAGGGGAACCTGCGGTTG	GATCACCT	CCTTACCTTA	1425051	1426585	1425087	24	5	TAACCGTAGGGGAACCTGCGGTTG	GATCACCTCCTTA	CCTTAAAGAA	-7.471	Z	A
GCA_000463605.1	Scaffold_KE705271.1	1281257	Escherichia coli UMEA 3652-1	strain=UMEA 3652-1	http://www.ncbi.nlm.nih.gov/Taxonomy/Browser/wwwtax.cgi?mode=Info&id=1281257	Proteobacteria	Gammaproteobacteria	Escherichia coli	TRUE	-	1776442	1777971	1776473	TAACCGTAGGGGAACCTGCGGTTG	GATCACCT	CCTTACCTTA	1776437	1777971	1776473	24	5	TAACCGTAGGGGAACCTGCGGTTG	GATCACCTCCTTA	CCTTAAAGAA	-7.471	Z	A
GCA_000461475.1	Scaffold_KE702466.1	1281258	Escherichia coli UMEA 3656-1	strain=UMEA 3656-1	http://www.ncbi.nlm.nih.gov/Taxonomy/Browser/wwwtax.cgi?mode=Info&id=1281258	Proteobacteria	Gammaproteobacteria	Escherichia coli	TRUE	-	249076	250348	249107	TAACCGTAGGGGAACCTGCGGTTG	GATCACCT	CCTTACCTTA	249071	250348	249107	24	5	TAACCGTAGGGGAACCTGCGGTTG	GATCACCTCCTTA	CCTTAAAGAA	-7.471	Z	A
GCA_000461495.1	Scaffold_KE702475.1	1281259	Escherichia coli UMEA 3662-1	strain=UMEA 3662-1	http://www.ncbi.nlm.nih.gov/Taxonomy/Browser/wwwtax.cgi?mode=Info&id=1281259	Proteobacteria	Gammaproteobacteria	Escherichia coli	TRUE	+	228530	230059	230028	TAACCGTAGGGGAACCTGCGGTTG	GATCACCT	CCTTACCTTA	228530	230064	230028	24	5	TAACCGTAGGGGAACCTGCGGTTG	GATCACCTCCTTA	CCTTAAAGAA	-7.471	Z	A
GCA_000461515.1	Scaffold_KE702480.1	1281260	Escherichia coli UMEA 3671-1	strain=UMEA 3671-1	http://www.ncbi.nlm.nih.gov/Taxonomy/Browser/wwwtax.cgi?mode=Info&id=1281260	Proteobacteria	Gammaproteobacteria	Escherichia coli	TRUE	-	126876	128405	126907	TAACCGTAGGGGAACCTGCGGTTG	GATCACCT	CCTTACCTTA	126871	128405	126907	24	5	TAACCGTAGGGGAACCTGCGGTTG	GATCACCTCCTTA	CCTTAAAGAA	-7.471	Z	A
GCA_000461535.1	Scaffold_KE702490.1	1281261	Escherichia coli UMEA 3682-1	strain=UMEA 3682-1	http://www.ncbi.nlm.nih.gov/Taxonomy/Browser/wwwtax.cgi?mode=Info&id=1281261	Proteobacteria	Gammaproteobacteria	Escherichia coli	TRUE	+	226434	227963	227932	TAACCGTAGGGGAACCTGCGGTTG	GATCACCT	CCTTACCTTA	226434	227968	227932	24	5	TAACCGTAGGGGAACCTGCGGTTG	GATCACCTCCTTA	CCTTAAAGAA	-7.471	Z	A
GCA_000461555.1	Scaffold_KE702499.1	1281262	Escherichia coli UMEA 3687-1	strain=UMEA 3687-1	http://www.ncbi.nlm.nih.gov/Taxonomy/Browser/wwwtax.cgi?mode=Info&id=1281262	Proteobacteria	Gammaproteobacteria	Escherichia coli	TRUE	+	43	1572	1541	TAACCGTAGGGGAACCTGCGGTTG	GATCACCT	CCTTACCTTA	43	1577	1541	24	5	TAACCGTAGGGGAACCTGCGGTTG	GATCACCTCCTTA	CCTTAAAGAA	-7.471	Z	A
GCA_000461575.1	Scaffold_KE702505.1	1281264	Escherichia coli UMEA 3694-1	strain=UMEA 3694-1	http://www.ncbi.nlm.nih.gov/Taxonomy/Browser/wwwtax.cgi?mode=Info&id=1281264	Proteobacteria	Gammaproteobacteria	Escherichia coli	TRUE	+	231050	232579	232548	TAACCGTAGGGGAACCTGCGGTTG	GATCACCT	CCTTACCTTA	231050	232584	232548	24	5	TAACCGTAGGGGAACCTGCGGTTG	GATCACCTCCTTA	CCTTAAAGAA	-7.471	Z	A
GCA_000461595.1	Scaffold_KE702513.1	1281265	Escherichia coli UMEA 3702-1	strain=UMEA 3702-1	http://www.ncbi.nlm.nih.gov/Taxonomy/Browser/wwwtax.cgi?mode=Info&id=1281265	Proteobacteria	Gammaproteobacteria	Escherichia coli	TRUE	+	230691	232017	231986	TAACCGTAGGGGAACCTGCGGTTG	GATCACCT	CCTTACCTTA	230691	232022	231986	24	5	TAACCGTAGGGGAACCTGCGGTTG	GATCACCTCCTTA	CCTTAAAGAA	-7.471	Z	A
GCA_000461615.1	Scaffold_KE702523.1	1281266	Escherichia coli UMEA 3703-1	strain=UMEA 3703-1	http://www.ncbi.nlm.nih.gov/Taxonomy/Browser/wwwtax.cgi?mode=Info&id=1281266	Proteobacteria	Gammaproteobacteria	Escherichia coli	TRUE	+	238346	239752	239721	TAACCGTAGGGGAACCTGCGGTTG	GATCACCT	CCTTACCTTA	238346	239757	239721	24	5	TAACCGTAGGGGAACCTGCGGTTG	GATCACCTCCTTA	CCTTAAAGAA	-7.471	Z	A
GCA_000461635.1	Scaffold_KE702540.1	1281267	Escherichia coli UMEA 3705-1	strain=UMEA 3705-1	http://www.ncbi.nlm.nih.gov/Taxonomy/Browser/wwwtax.cgi?mode=Info&id=1281267	Proteobacteria	Gammaproteobacteria	Escherichia coli	TRUE	+	231054	232583	232552	TAACCGTAGGGGAACCTGCGGTTG	GATCACCT	CCTTACCTTA	231054	232588	232552	24	5	TAACCGTAGGGGAACCTGCGGTTG	GATCACCTCCTTA	CCTTAAAGAA	-7.471	Z	A
GCA_000461655.1	Scaffold_KE702557.1	1281268	Escherichia coli UMEA 3707-1	strain=UMEA 3707-1	http://www.ncbi.nlm.nih.gov/Taxonomy/Browser/wwwtax.cgi?mode=Info&id=1281268	Proteobacteria	Gammaproteobacteria	Escherichia coli	TRUE	+	231051	232580	232549	TAACCGTAGGGGAACCTGCGGTTG	GATCACCT	CCTTACCTTA	231051	232585	232549	24	5	TAACCGTAGGGGAACCTGCGGTTG	GATCACCTCCTTA	CCTTAAAGAA	-7.471	Z	A
GCA_000461675.1	Scaffold_KE702575.1	1281269	Escherichia coli UMEA 3718-1	strain=UMEA 3718-1	http://www.ncbi.nlm.nih.gov/Taxonomy/Browser/wwwtax.cgi?mode=Info&id=1281269	Proteobacteria	Gammaproteobacteria	Escherichia coli	TRUE	+	229736	231265	231234	TAACCGTAGGGGAACCTGCGGTTG	GATCACCT	CCTTACCTTA	229736	231270	231234	24	5	TAACCGTAGGGGAACCTGCGGTTG	GATCACCTCCTTA	CCTTAAAGAA	-7.471	Z	A
GCA_000461695.1	Scaffold_KE702590.1	1281270	Escherichia coli UMEA 3805-1	strain=UMEA 3805-1	http://www.ncbi.nlm.nih.gov/Taxonomy/Browser/wwwtax.cgi?mode=Info&id=1281270	Proteobacteria	Gammaproteobacteria	Escherichia coli	TRUE	-	2561	4090	2592	TAACCGTAGGGGAACCTGCGGTTG	GATCACCT	CCTTACCTTA	2556	4090	2592	24	5	TAACCGTAGGGGAACCTGCGGTTG	GATCACCTCCTTA	CCTTAAAGAA	-7.471	Z	A
GCA_000461715.1	Scaffold_KE702606.1	1281271	Escherichia coli UMEA 3821-1	strain=UMEA 3821-1	http://www.ncbi.nlm.nih.gov/Taxonomy/Browser/wwwtax.cgi?mode=Info&id=1281271	Proteobacteria	Gammaproteobacteria	Escherichia coli	TRUE	+	230960	232489	232458	TAACCGTAGGGGAACCTGCGGTTG	GATCACCT	CCTTACCTTA	230960	232494	232458	24	5	TAACCGTAGGGGAACCTGCGGTTG	GATCACCTCCTTA	CCTTAAAGAA	-7.471	Z	A
GCA_000461735.1	Scaffold_KE702630.1	1281272	Escherichia coli UMEA 3834-1	strain=UMEA 3834-1	http://www.ncbi.nlm.nih.gov/Taxonomy/Browser/wwwtax.cgi?mode=Info&id=1281272	Proteobacteria	Gammaproteobacteria	Escherichia coli	TRUE	+	1	1461	1430	TAACCGTAGGGGAACCTGCGGTTG	GATCACCT	CCTTACCTTA	1	1466	1430	24	5	TAACCGTAGGGGAACCTGCGGTTG	GATCACCTCCTTA	CCTTAAAGAA	-7.471	Z	A
GCA_000461755.1	Scaffold_KE702638.1	1281273	Escherichia coli UMEA 3889-1	strain=UMEA 3889-1	http://www.ncbi.nlm.nih.gov/Taxonomy/Browser/wwwtax.cgi?mode=Info&id=1281273	Proteobacteria	Gammaproteobacteria	Escherichia coli	TRUE	+	223644	225173	225142	TAACCGTAGGGGAACCTGCGGTTG	GATCACCT	CCTTACCTTA	223644	225178	225142	24	5	TAACCGTAGGGGAACCTGCGGTTG	GATCACCTCCTTA	CCTTAAAGAA	-7.471	Z	A
GCA_000461795.1	Scaffold_KE702676.1	1281275	Escherichia coli UMEA 3899-1	strain=UMEA 3899-1	http://www.ncbi.nlm.nih.gov/Taxonomy/Browser/wwwtax.cgi?mode=Info&id=1281275	Proteobacteria	Gammaproteobacteria	Escherichia coli	TRUE	-	3359	4888	3390	TAACCGTAGGGGAACCTGCGGTTG	GATCACCT	CCTTACCTTA	3354	4888	3390	24	5	TAACCGTAGGGGAACCTGCGGTTG	GATCACCTCCTTA	CCTTAAAGAA	-7.471	Z	A
GCA_000461815.1	Scaffold_KE702692.1	1281276	Escherichia coli UMEA 3955-1	strain=UMEA 3955-1	http://www.ncbi.nlm.nih.gov/Taxonomy/Browser/wwwtax.cgi?mode=Info&id=1281276	Proteobacteria	Gammaproteobacteria	Escherichia coli	TRUE	-	1621	3150	1652	TAACCGTAGGGGAACCTGCGGTTG	GATCACCT	CCTTACCTTA	1616	3150	1652	24	5	TAACCGTAGGGGAACCTGCGGTTG	GATCACCTCCTTA	CCTTAAAGAA	-7.471	Z	A
GCA_000461835.1	Scaffold_KE702708.1	1281277	Escherichia coli UMEA 4075-1	strain=UMEA 4075-1	http://www.ncbi.nlm.nih.gov/Taxonomy/Browser/wwwtax.cgi?mode=Info&id=1281277	Proteobacteria	Gammaproteobacteria	Escherichia coli	TRUE	+	226634	228163	228132	TAACCGTAGGGGAACCTGCGGTTG	GATCACCT	CCTTACCTTA	226634	228168	228132	24	5	TAACCGTAGGGGAACCTGCGGTTG	GATCACCTCCTTA	CCTTAAAGAA	-7.471	Z	A
GCA_000461855.1	Scaffold_KE702717.1	1281278	Escherichia coli UMEA 4076-1	strain=UMEA 4076-1	http://www.ncbi.nlm.nih.gov/Taxonomy/Browser/wwwtax.cgi?mode=Info&id=1281278	Proteobacteria	Gammaproteobacteria	Escherichia coli	TRUE	+	228468	229997	229966	TAACCGTAGGGGAACCTGCGGTTG	GATCACCT	CCTTACCTTA	228468	230002	229966	24	5	TAACCGTAGGGGAACCTGCGGTTG	GATCACCTCCTTA	CCTTAAAGAA	-7.471	Z	A
GCA_000461875.1	Scaffold_KE702728.1	1281279	Escherichia coli UMEA 4207-1	strain=UMEA 4207-1	http://www.ncbi.nlm.nih.gov/Taxonomy/Browser/wwwtax.cgi?mode=Info&id=1281279	Proteobacteria	Gammaproteobacteria	Escherichia coli	TRUE	-	42125	43654	42156	TAACCGTAGGGGAACCTGCGGTTG	GATCACCT	CCTTACCTTA	42120	43654	42156	24	5	TAACCGTAGGGGAACCTGCGGTTG	GATCACCTCCTTA	CCTTAAAGAA	-7.471	Z	A
GCA_001051135.1	Complete Genome_CP007442.1	1311757	Escherichia coli ACN001	strain=ACN001	http://www.ncbi.nlm.nih.gov/Taxonomy/Browser/wwwtax.cgi?mode=Info&id=1311757	Proteobacteria	Gammaproteobacteria	Escherichia coli	TRUE	+	223031	224560	224529	TAACCGTAGGGGAACCTGCGGTTG	GATCACCT	CCTTACCTTA	223031	224565	224529	24	5	TAACCGTAGGGGAACCTGCGGTTG	GATCACCTCCTTA	CCTTAAAGAA	-7.471	Z	A
GCA_000492655.1	Scaffold_KI535541.1	1328432	Escherichia coli BWH 32	strain=BWH 32	http://www.ncbi.nlm.nih.gov/Taxonomy/Browser/wwwtax.cgi?mode=Info&id=1328432	Proteobacteria	Gammaproteobacteria	Escherichia coli	TRUE	-	3554	5083	3585	TAACCGTAGGGGAACCTGCGGTTG	GATCACCT	CCTTACCTTA	3549	5083	3585	24	5	TAACCGTAGGGGAACCTGCGGTTG	GATCACCTCCTTA	CCTTAAAGAA	-7.471	Z	A
GCA_000522345.1	Scaffold_KI929787.1	1328433	Escherichia coli BWH 34	strain=BWH 34	http://www.ncbi.nlm.nih.gov/Taxonomy/Browser/wwwtax.cgi?mode=Info&id=1328433	Proteobacteria	Gammaproteobacteria	Escherichia coli	TRUE	+	245292	246821	246790	TAACCGTAGGGGAACCTGCGGTTG	GATCACCT	CCTTACCTTA	245292	246826	246790	24	5	TAACCGTAGGGGAACCTGCGGTTG	GATCACCTCCTTA	CCTTAAAGAA	-7.471	Z	A
GCA_000522325.1	Scaffold_KI929782.1	1328434	Escherichia coli BWH 40	strain=BWH 40	http://www.ncbi.nlm.nih.gov/Taxonomy/Browser/wwwtax.cgi?mode=Info&id=1328434	Proteobacteria	Gammaproteobacteria	Escherichia coli	TRUE	+	758321	759850	759819	TAACCGTAGGGGAACCTGCGGTTG	GATCACCT	CCTTACCTTA	758321	759855	759819	24	5	TAACCGTAGGGGAACCTGCGGTTG	GATCACCTCCTTA	CCTTAAAGAA	-7.471	Z	A
GCA_000474845.1	Contig_AXLH01000003.1	1328435	Escherichia coli BWH 24	strain=BWH 24	http://www.ncbi.nlm.nih.gov/Taxonomy/Browser/wwwtax.cgi?mode=Info&id=1328435	Proteobacteria	Gammaproteobacteria	Escherichia coli	TRUE	+	245292	246821	246790	TAACCGTAGGGGAACCTGCGGTTG	GATCACCT	CCTTACCTTA	245292	246826	246790	24	5	TAACCGTAGGGGAACCTGCGGTTG	GATCACCTCCTTA	CCTTAAAGAA	-7.471	Z	A
GCA_000522305.1	Scaffold_KI929774.1	1328436	Escherichia coli BIDMC 2B	strain=BIDMC 2B	http://www.ncbi.nlm.nih.gov/Taxonomy/Browser/wwwtax.cgi?mode=Info&id=1328436	Proteobacteria	Gammaproteobacteria	Escherichia coli	TRUE	-	110425	111954	110456	TAACCGTAGGGGAACCTGCGGTTG	GATCACCT	CCTTACCTTA	110420	111954	110456	24	5	TAACCGTAGGGGAACCTGCGGTTG	GATCACCTCCTTA	CCTTAAAGAA	-7.471	Z	A
GCA_000522285.1	Scaffold_KI929761.1	1328437	Escherichia coli BIDMC 3	strain=BIDMC 3	http://www.ncbi.nlm.nih.gov/Taxonomy/Browser/wwwtax.cgi?mode=Info&id=1328437	Proteobacteria	Gammaproteobacteria	Escherichia coli	TRUE	+	36074	37603	37572	TAACCGTAGGGGAACCTGCGGTTG	GATCACCT	CCTTACCTTA	36074	37608	37572	24	5	TAACCGTAGGGGAACCTGCGGTTG	GATCACCTCCTTA	CCTTAAAGAA	-7.471	Z	A
GCA_000522405.1	Scaffold_KI929804.1	1328438	Escherichia coli BIDMC 6	strain=BIDMC 6	http://www.ncbi.nlm.nih.gov/Taxonomy/Browser/wwwtax.cgi?mode=Info&id=1328438	Proteobacteria	Gammaproteobacteria	Escherichia coli	TRUE	+	231646	233175	233144	TAACCGTAGGGGAACCTGCGGTTG	GATCACCT	CCTTACCTTA	231646	233180	233144	24	5	TAACCGTAGGGGAACCTGCGGTTG	GATCACCTCCTTA	CCTTAAAGAA	-7.471	Z	A
GCA_000522265.1	Scaffold_KI929742.1	1328439	Escherichia coli BIDMC 9	strain=BIDMC 9	http://www.ncbi.nlm.nih.gov/Taxonomy/Browser/wwwtax.cgi?mode=Info&id=1328439	Proteobacteria	Gammaproteobacteria	Escherichia coli	TRUE	-	750461	751990	750492	TAACCGTAGGGGAACCTGCGGTTG	GATCACCT	CCTTACCTTA	750456	751990	750492	24	5	TAACCGTAGGGGAACCTGCGGTTG	GATCACCTCCTTA	CCTTAAAGAA	-7.471	Z	A
GCA_000522245.1	Scaffold_KI929728.1	1328440	Escherichia coli BIDMC 15	strain=BIDMC 15	http://www.ncbi.nlm.nih.gov/Taxonomy/Browser/wwwtax.cgi?mode=Info&id=1328440	Proteobacteria	Gammaproteobacteria	Escherichia coli	TRUE	-	1206234	1207763	1206265	TAACCGTAGGGGAACCTGCGGTTG	GATCACCT	CCTTACCTTA	1206229	1207763	1206265	24	5	TAACCGTAGGGGAACCTGCGGTTG	GATCACCTCCTTA	CCTTAAAGAA	-7.471	Z	A
GCA_000522225.1	Scaffold_KI929714.1	1328441	Escherichia coli BIDMC 17A	strain=BIDMC 17A	http://www.ncbi.nlm.nih.gov/Taxonomy/Browser/wwwtax.cgi?mode=Info&id=1328441	Proteobacteria	Gammaproteobacteria	Escherichia coli	TRUE	+	231646	233175	233144	TAACCGTAGGGGAACCTGCGGTTG	GATCACCT	CCTTACCTTA	231646	233180	233144	24	5	TAACCGTAGGGGAACCTGCGGTTG	GATCACCTCCTTA	CCTTAAAGAA	-7.471	Z	A
GCA_000522205.1	Scaffold_KI929706.1	1328442	Escherichia coli BIDMC 17B	strain=BIDMC 17B	http://www.ncbi.nlm.nih.gov/Taxonomy/Browser/wwwtax.cgi?mode=Info&id=1328442	Proteobacteria	Gammaproteobacteria	Escherichia coli	TRUE	-	542849	544378	542880	TAACCGTAGGGGAACCTGCGGTTG	GATCACCT	CCTTACCTTA	542844	544378	542880	24	5	TAACCGTAGGGGAACCTGCGGTTG	GATCACCTCCTTA	CCTTAAAGAA	-7.471	Z	A
GCA_000522185.1	Scaffold_KI929698.1	1328443	Escherichia coli BIDMC 19A	strain=BIDMC 19A	http://www.ncbi.nlm.nih.gov/Taxonomy/Browser/wwwtax.cgi?mode=Info&id=1328443	Proteobacteria	Gammaproteobacteria	Escherichia coli	TRUE	-	546063	547592	546094	TAACCGTAGGGGAACCTGCGGTTG	GATCACCT	CCTTACCTTA	546058	547592	546094	24	5	TAACCGTAGGGGAACCTGCGGTTG	GATCACCTCCTTA	CCTTAAAGAA	-7.471	Z	A
GCA_000522165.1	Scaffold_KI929689.1	1328444	Escherichia coli BIDMC 19B	strain=BIDMC 19B	http://www.ncbi.nlm.nih.gov/Taxonomy/Browser/wwwtax.cgi?mode=Info&id=1328444	Proteobacteria	Gammaproteobacteria	Escherichia coli	TRUE	-	2728230	2729759	2728261	TAACCGTAGGGGAACCTGCGGTTG	GATCACCT	CCTTACCTTA	2728225	2729759	2728261	24	5	TAACCGTAGGGGAACCTGCGGTTG	GATCACCTCCTTA	CCTTAAAGAA	-7.471	Z	A
GCA_000474825.1	Contig_AXLI01000001.1	1328445	Escherichia coli BIDMC 19C	strain=BIDMC 19C	http://www.ncbi.nlm.nih.gov/Taxonomy/Browser/wwwtax.cgi?mode=Info&id=1328445	Proteobacteria	Gammaproteobacteria	Escherichia coli	TRUE	+	231646	233175	233144	TAACCGTAGGGGAACCTGCGGTTG	GATCACCT	CCTTACCTTA	231646	233180	233144	24	5	TAACCGTAGGGGAACCTGCGGTTG	GATCACCTCCTTA	CCTTAAAGAA	-7.471	Z	A
GCA_000522145.1	Scaffold_KI929682.1	1328446	Escherichia coli BIDMC 20A	strain=BIDMC 20A	http://www.ncbi.nlm.nih.gov/Taxonomy/Browser/wwwtax.cgi?mode=Info&id=1328446	Proteobacteria	Gammaproteobacteria	Escherichia coli	TRUE	+	239563	241092	241061	TAACCGTAGGGGAACCTGCGGTTG	GATCACCT	CCTTACCTTA	239563	241097	241061	24	5	TAACCGTAGGGGAACCTGCGGTTG	GATCACCTCCTTA	CCTTAAAGAA	-7.471	Z	A
GCA_000522125.1	Scaffold_KI929677.1	1328447	Escherichia coli BIDMC 20B	strain=BIDMC 20B	http://www.ncbi.nlm.nih.gov/Taxonomy/Browser/wwwtax.cgi?mode=Info&id=1328447	Proteobacteria	Gammaproteobacteria	Escherichia coli	TRUE	+	240326	241855	241824	TAACCGTAGGGGAACCTGCGGTTG	GATCACCT	CCTTACCTTA	240326	241860	241824	24	5	TAACCGTAGGGGAACCTGCGGTTG	GATCACCTCCTTA	CCTTAAAGAA	-7.471	Z	A
GCA_000492275.1	Scaffold_KI535406.1	1328448	Escherichia coli BIDMC 37	strain=BIDMC 37	http://www.ncbi.nlm.nih.gov/Taxonomy/Browser/wwwtax.cgi?mode=Info&id=1328448	Proteobacteria	Gammaproteobacteria	Escherichia coli	TRUE	-	1245421	1246950	1245452	TAACCGTAGGGGAACCTGCGGTTG	GATCACCT	CCTTACCTTA	1245416	1246950	1245452	24	5	TAACCGTAGGGGAACCTGCGGTTG	GATCACCTCCTTA	CCTTAAAGAA	-7.471	Z	A
GCA_000492255.1	Scaffold_KI535391.1	1328449	Escherichia coli BIDMC 38	strain=BIDMC 38	http://www.ncbi.nlm.nih.gov/Taxonomy/Browser/wwwtax.cgi?mode=Info&id=1328449	Proteobacteria	Gammaproteobacteria	Escherichia coli	TRUE	+	240263	241792	241761	TAACCGTAGGGGAACCTGCGGTTG	GATCACCT	CCTTACCTTA	240263	241797	241761	24	5	TAACCGTAGGGGAACCTGCGGTTG	GATCACCTCCTTA	CCTTAAAGAA	-7.471	Z	A
GCA_000492235.1	Scaffold_KI535374.1	1328450	Escherichia coli BIDMC 39	strain=BIDMC 39	http://www.ncbi.nlm.nih.gov/Taxonomy/Browser/wwwtax.cgi?mode=Info&id=1328450	Proteobacteria	Gammaproteobacteria	Escherichia coli	TRUE	+	227872	229401	229370	TAACCGTAGGGGAACCTGCGGTTG	GATCACCT	CCTTACCTTA	227872	229406	229370	24	5	TAACCGTAGGGGAACCTGCGGTTG	GATCACCTCCTTA	CCTTAAAGAA	-7.471	Z	A
GCA_001029125.1	Complete Genome_CP006636.1	1358422	Escherichia coli PCN061	strain=PCN061	http://www.ncbi.nlm.nih.gov/Taxonomy/Browser/wwwtax.cgi?mode=Info&id=1358422	Proteobacteria	Gammaproteobacteria	Escherichia coli	TRUE	+	225693	227222	227191	TAACCGTAGGGGAACCTGCGGTTG	GATCACCT	CCTTACCTTA	225693	227227	227191	24	5	TAACCGTAGGGGAACCTGCGGTTG	GATCACCTCCTTA	CCTTAAAGAA	-7.471	Z	A
GCA_000493595.1	Chromosome_HG428755.1	1382700	Escherichia coli PMV-1	strain=PMV-1	http://www.ncbi.nlm.nih.gov/Taxonomy/Browser/wwwtax.cgi?mode=Info&id=1382700	Proteobacteria	Gammaproteobacteria	Escherichia coli	TRUE	+	228655	230184	230153	TAACCGTAGGGGAACCTGCGGTTG	GATCACCT	CCTTACCTTA	228655	230189	230153	24	5	TAACCGTAGGGGAACCTGCGGTTG	GATCACCTCCTTA	CCTTAAAGAA	-7.471	Z	A
GCA_000731355.1	Scaffold_HG977162.1	1400022	Escherichia coli D6-113.11	strain=D6-113.11	http://www.ncbi.nlm.nih.gov/Taxonomy/Browser/wwwtax.cgi?mode=Info&id=1400022	Proteobacteria	Gammaproteobacteria	Escherichia coli	TRUE	+	139123	140652	140621	TAACCGTAGGGGAACCTGCGGTTG	GATCACCT	CCTTACCTTA	139123	140657	140621	24	5	TAACCGTAGGGGAACCTGCGGTTG	GATCACCTCCTTA	CCTTAAAGAA	-7.471	Z	A
GCA_000522105.1	Scaffold_KI929668.1	1400156	Escherichia coli BIDMC 43a	strain=BIDMC 43a	http://www.ncbi.nlm.nih.gov/Taxonomy/Browser/wwwtax.cgi?mode=Info&id=1400156	Proteobacteria	Gammaproteobacteria	Escherichia coli	TRUE	-	3495	5024	3526	TAACCGTAGGGGAACCTGCGGTTG	GATCACCT	CCTTACCTTA	3490	5024	3526	24	5	TAACCGTAGGGGAACCTGCGGTTG	GATCACCTCCTTA	CCTTAAAGAA	-7.471	Z	A
GCA_000522085.1	Scaffold_KI929660.1	1400157	Escherichia coli BIDMC 43b	strain=BIDMC 43b	http://www.ncbi.nlm.nih.gov/Taxonomy/Browser/wwwtax.cgi?mode=Info&id=1400157	Proteobacteria	Gammaproteobacteria	Escherichia coli	TRUE	-	1528686	1530215	1528717	TAACCGTAGGGGAACCTGCGGTTG	GATCACCT	CCTTACCTTA	1528681	1530215	1528717	24	5	TAACCGTAGGGGAACCTGCGGTTG	GATCACCTCCTTA	CCTTAAAGAA	-7.471	Z	A
GCA_000522385.1	Scaffold_KI929797.1	1400158	Escherichia coli BIDMC 49a	strain=BIDMC 49a	http://www.ncbi.nlm.nih.gov/Taxonomy/Browser/wwwtax.cgi?mode=Info&id=1400158	Proteobacteria	Gammaproteobacteria	Escherichia coli	TRUE	-	1378502	1380031	1378533	TAACCGTAGGGGAACCTGCGGTTG	GATCACCT	CCTTACCTTA	1378497	1380031	1378533	24	5	TAACCGTAGGGGAACCTGCGGTTG	GATCACCTCCTTA	CCTTAAAGAA	-7.471	Z	A
GCA_000522365.1	Scaffold_KI929791.1	1400159	Escherichia coli BIDMC 49b	strain=BIDMC 49b	http://www.ncbi.nlm.nih.gov/Taxonomy/Browser/wwwtax.cgi?mode=Info&id=1400159	Proteobacteria	Gammaproteobacteria	Escherichia coli	TRUE	-	2179842	2181371	2179873	TAACCGTAGGGGAACCTGCGGTTG	GATCACCT	CCTTACCTTA	2179837	2181371	2179873	24	5	TAACCGTAGGGGAACCTGCGGTTG	GATCACCTCCTTA	CCTTAAAGAA	-7.471	Z	A
GCA_000607285.1	Scaffold_KK097722.1	1409786	Escherichia coli K02	strain=K02	http://www.ncbi.nlm.nih.gov/Taxonomy/Browser/wwwtax.cgi?mode=Info&id=1409786	Proteobacteria	Gammaproteobacteria	Escherichia coli	TRUE	+	511531	513060	513029	TAACCGTAGGGGAACCTGCGGTTG	GATCACCT	CCTTACCTTA	511531	513065	513029	24	5	TAACCGTAGGGGAACCTGCGGTTG	GATCACCTCCTTA	CCTTAAAGAA	-7.471	Z	A
GCA_000692375.1	Scaffold_KK736283.1	1438668	Escherichia coli BIDMC 58	strain=BIDMC 58	http://www.ncbi.nlm.nih.gov/Taxonomy/Browser/wwwtax.cgi?mode=Info&id=1438668	Proteobacteria	Gammaproteobacteria	Escherichia coli	TRUE	+	245292	246821	246790	TAACCGTAGGGGAACCTGCGGTTG	GATCACCT	CCTTACCTTA	245292	246826	246790	24	5	TAACCGTAGGGGAACCTGCGGTTG	GATCACCTCCTTA	CCTTAAAGAA	-7.471	Z	A
GCA_000692395.1	Scaffold_KK736296.1	1438669	Escherichia coli BIDMC 59	strain=BIDMC 59	http://www.ncbi.nlm.nih.gov/Taxonomy/Browser/wwwtax.cgi?mode=Info&id=1438669	Proteobacteria	Gammaproteobacteria	Escherichia coli	TRUE	+	89742	91271	91240	TAACCGTAGGGGAACCTGCGGTTG	GATCACCT	CCTTACCTTA	89742	91276	91240	24	5	TAACCGTAGGGGAACCTGCGGTTG	GATCACCTCCTTA	CCTTAAAGAA	-7.471	Z	A
GCA_000692415.1	Scaffold_KK736298.1	1438670	Escherichia coli BIDMC 62	strain=BIDMC 62	http://www.ncbi.nlm.nih.gov/Taxonomy/Browser/wwwtax.cgi?mode=Info&id=1438670	Proteobacteria	Gammaproteobacteria	Escherichia coli	TRUE	-	1951013	1952542	1951044	TAACCGTAGGGGAACCTGCGGTTG	GATCACCT	CCTTACCTTA	1951008	1952542	1951044	24	5	TAACCGTAGGGGAACCTGCGGTTG	GATCACCTCCTTA	CCTTAAAGAA	-7.471	Z	A
GCA_000692435.1	Scaffold_KK736310.1	1438671	Escherichia coli BIDMC 63	strain=BIDMC 63	http://www.ncbi.nlm.nih.gov/Taxonomy/Browser/wwwtax.cgi?mode=Info&id=1438671	Proteobacteria	Gammaproteobacteria	Escherichia coli	TRUE	-	1516490	1518019	1516521	TAACCGTAGGGGAACCTGCGGTTG	GATCACCT	CCTTACCTTA	1516485	1518019	1516521	24	5	TAACCGTAGGGGAACCTGCGGTTG	GATCACCTCCTTA	CCTTAAAGAA	-7.471	Z	A
GCA_000692455.1	Scaffold_KK736319.1	1438672	Escherichia coli BIDMC 64	strain=BIDMC 64	http://www.ncbi.nlm.nih.gov/Taxonomy/Browser/wwwtax.cgi?mode=Info&id=1438672	Proteobacteria	Gammaproteobacteria	Escherichia coli	TRUE	+	514807	516079	516048	TAACCGTAGGGGAACCTGCGGTTG	GATCACCT	CCTTACCTTA	514807	516084	516048	24	5	TAACCGTAGGGGAACCTGCGGTTG	GATCACCTCCTTA	CCTTAAAGAA	-7.471	Z	A
GCA_000692475.1	Scaffold_KK736329.1	1438673	Escherichia coli BIDMC 65	strain=BIDMC 65	http://www.ncbi.nlm.nih.gov/Taxonomy/Browser/wwwtax.cgi?mode=Info&id=1438673	Proteobacteria	Gammaproteobacteria	Escherichia coli	TRUE	+	228532	230061	230030	TAACCGTAGGGGAACCTGCGGTTG	GATCACCT	CCTTACCTTA	228532	230066	230030	24	5	TAACCGTAGGGGAACCTGCGGTTG	GATCACCTCCTTA	CCTTAAAGAA	-7.471	Z	A
GCA_000692495.1	Scaffold_KK736338.1	1438674	Escherichia coli BIDMC 70	strain=BIDMC 70	http://www.ncbi.nlm.nih.gov/Taxonomy/Browser/wwwtax.cgi?mode=Info&id=1438674	Proteobacteria	Gammaproteobacteria	Escherichia coli	TRUE	-	2612424	2613953	2612455	TAACCGTAGGGGAACCTGCGGTTG	GATCACCT	CCTTACCTTA	2612419	2613953	2612455	24	5	TAACCGTAGGGGAACCTGCGGTTG	GATCACCTCCTTA	CCTTAAAGAA	-7.471	Z	A
GCA_000692515.1	Scaffold_KK736352.1	1438675	Escherichia coli BIDMC 71	strain=BIDMC 71	http://www.ncbi.nlm.nih.gov/Taxonomy/Browser/wwwtax.cgi?mode=Info&id=1438675	Proteobacteria	Gammaproteobacteria	Escherichia coli	TRUE	+	144789	146318	146287	TAACCGTAGGGGAACCTGCGGTTG	GATCACCT	CCTTACCTTA	144789	146323	146287	24	5	TAACCGTAGGGGAACCTGCGGTTG	GATCACCTCCTTA	CCTTAAAGAA	-7.471	Z	A
GCA_000692535.1	Scaffold_KK736361.1	1438676	Escherichia coli BIDMC 72	strain=BIDMC 72	http://www.ncbi.nlm.nih.gov/Taxonomy/Browser/wwwtax.cgi?mode=Info&id=1438676	Proteobacteria	Gammaproteobacteria	Escherichia coli	TRUE	-	1440209	1441738	1440240	TAACCGTAGGGGAACCTGCGGTTG	GATCACCT	CCTTACCTTA	1440204	1441738	1440240	24	5	TAACCGTAGGGGAACCTGCGGTTG	GATCACCTCCTTA	CCTTAAAGAA	-7.471	Z	A
GCA_000692555.1	Scaffold_KK736372.1	1438677	Escherichia coli BIDMC 73	strain=BIDMC 73	http://www.ncbi.nlm.nih.gov/Taxonomy/Browser/wwwtax.cgi?mode=Info&id=1438677	Proteobacteria	Gammaproteobacteria	Escherichia coli	TRUE	+	2658908	2660437	2660406	TAACCGTAGGGGAACCTGCGGTTG	GATCACCT	CCTTACCTTA	2658908	2660442	2660406	24	5	TAACCGTAGGGGAACCTGCGGTTG	GATCACCTCCTTA	CCTTAAAGAA	-7.471	Z	A
GCA_000692575.1	Scaffold_KK736383.1	1438678	Escherichia coli BIDMC 74	strain=BIDMC 74	http://www.ncbi.nlm.nih.gov/Taxonomy/Browser/wwwtax.cgi?mode=Info&id=1438678	Proteobacteria	Gammaproteobacteria	Escherichia coli	TRUE	-	2041837	2043366	2041868	TAACCGTAGGGGAACCTGCGGTTG	GATCACCT	CCTTACCTTA	2041832	2043366	2041868	24	5	TAACCGTAGGGGAACCTGCGGTTG	GATCACCTCCTTA	CCTTAAAGAA	-7.471	Z	A
GCA_000692595.1	Scaffold_KK736397.1	1438679	Escherichia coli BIDMC 75	strain=BIDMC 75	http://www.ncbi.nlm.nih.gov/Taxonomy/Browser/wwwtax.cgi?mode=Info&id=1438679	Proteobacteria	Gammaproteobacteria	Escherichia coli	TRUE	+	338981	340510	340479	TAACCGTAGGGGAACCTGCGGTTG	GATCACCT	CCTTACCTTA	338981	340515	340479	24	5	TAACCGTAGGGGAACCTGCGGTTG	GATCACCTCCTTA	CCTTAAAGAA	-7.471	Z	A
GCA_000692615.1	Scaffold_KK736412.1	1438680	Escherichia coli BIDMC 76	strain=BIDMC 76	http://www.ncbi.nlm.nih.gov/Taxonomy/Browser/wwwtax.cgi?mode=Info&id=1438680	Proteobacteria	Gammaproteobacteria	Escherichia coli	TRUE	-	3315	4844	3346	TAACCGTAGGGGAACCTGCGGTTG	GATCACCT	CCTTACCTTA	3310	4844	3346	24	5	TAACCGTAGGGGAACCTGCGGTTG	GATCACCTCCTTA	CCTTAAAGAA	-7.471	Z	A
GCA_000692635.1	Scaffold_KK736421.1	1438681	Escherichia coli BIDMC 77	strain=BIDMC 77	http://www.ncbi.nlm.nih.gov/Taxonomy/Browser/wwwtax.cgi?mode=Info&id=1438681	Proteobacteria	Gammaproteobacteria	Escherichia coli	TRUE	-	597074	598603	597105	TAACCGTAGGGGAACCTGCGGTTG	GATCACCT	CCTTACCTTA	597069	598603	597105	24	5	TAACCGTAGGGGAACCTGCGGTTG	GATCACCTCCTTA	CCTTAAAGAA	-7.471	Z	A
GCA_000692655.1	Scaffold_KK736437.1	1438682	Escherichia coli BIDMC 78	strain=BIDMC 78	http://www.ncbi.nlm.nih.gov/Taxonomy/Browser/wwwtax.cgi?mode=Info&id=1438682	Proteobacteria	Gammaproteobacteria	Escherichia coli	TRUE	-	728484	730013	728515	TAACCGTAGGGGAACCTGCGGTTG	GATCACCT	CCTTACCTTA	728479	730013	728515	24	5	TAACCGTAGGGGAACCTGCGGTTG	GATCACCTCCTTA	CCTTAAAGAA	-7.471	Z	A
GCA_000692675.1	Scaffold_KK736451.1	1438683	Escherichia coli BIDMC 79	strain=BIDMC 79	http://www.ncbi.nlm.nih.gov/Taxonomy/Browser/wwwtax.cgi?mode=Info&id=1438683	Proteobacteria	Gammaproteobacteria	Escherichia coli	TRUE	+	1	1369	1338	TAACCGTAGGGGAACCTGCGGTTG	GATCACCT	CCTTACCTTA	1	1374	1338	24	5	TAACCGTAGGGGAACCTGCGGTTG	GATCACCTCCTTA	CCTTAAAGAA	-7.471	Z	A
GCA_000692695.1	Scaffold_KK736458.1	1438684	Escherichia coli CHS 68	strain=CHS 68	http://www.ncbi.nlm.nih.gov/Taxonomy/Browser/wwwtax.cgi?mode=Info&id=1438684	Proteobacteria	Gammaproteobacteria	Escherichia coli	TRUE	+	245292	246821	246790	TAACCGTAGGGGAACCTGCGGTTG	GATCACCT	CCTTACCTTA	245292	246826	246790	24	5	TAACCGTAGGGGAACCTGCGGTTG	GATCACCTCCTTA	CCTTAAAGAA	-7.471	Z	A
GCA_000692715.1	Scaffold_KK736474.1	1438685	Escherichia coli CHS 69	strain=CHS 69	http://www.ncbi.nlm.nih.gov/Taxonomy/Browser/wwwtax.cgi?mode=Info&id=1438685	Proteobacteria	Gammaproteobacteria	Escherichia coli	TRUE	+	244983	246512	246481	TAACCGTAGGGGAACCTGCGGTTG	GATCACCT	CCTTACCTTA	244983	246517	246481	24	5	TAACCGTAGGGGAACCTGCGGTTG	GATCACCTCCTTA	CCTTAAAGAA	-7.471	Z	A
GCA_000692735.1	Scaffold_KK736485.1	1438686	Escherichia coli CHS 77	strain=CHS 77	http://www.ncbi.nlm.nih.gov/Taxonomy/Browser/wwwtax.cgi?mode=Info&id=1438686	Proteobacteria	Gammaproteobacteria	Escherichia coli	TRUE	-	2893680	2895209	2893711	TAACCGTAGGGGAACCTGCGGTTG	GATCACCT	CCTTACCTTA	2893675	2895209	2893711	24	5	TAACCGTAGGGGAACCTGCGGTTG	GATCACCTCCTTA	CCTTAAAGAA	-7.471	Z	A
GCA_000692755.1	Scaffold_KK736492.1	1438687	Escherichia coli MGH 57	strain=MGH 57	http://www.ncbi.nlm.nih.gov/Taxonomy/Browser/wwwtax.cgi?mode=Info&id=1438687	Proteobacteria	Gammaproteobacteria	Escherichia coli	TRUE	+	224256	225785	225754	TAACCGTAGGGGAACCTGCGGTTG	GATCACCT	CCTTACCTTA	224256	225790	225754	24	5	TAACCGTAGGGGAACCTGCGGTTG	GATCACCTCCTTA	CCTTAAAGAA	-7.471	Z	A
GCA_000692775.1	Scaffold_KK736506.1	1438688	Escherichia coli MGH 58	strain=MGH 58	http://www.ncbi.nlm.nih.gov/Taxonomy/Browser/wwwtax.cgi?mode=Info&id=1438688	Proteobacteria	Gammaproteobacteria	Escherichia coli	TRUE	-	1618091	1619620	1618122	TAACCGTAGGGGAACCTGCGGTTG	GATCACCT	CCTTACCTTA	1618086	1619620	1618122	24	5	TAACCGTAGGGGAACCTGCGGTTG	GATCACCTCCTTA	CCTTAAAGAA	-7.471	Z	A
GCA_000692795.1	Scaffold_KK736513.1	1438689	Escherichia coli UCI 51	strain=UCI 51	http://www.ncbi.nlm.nih.gov/Taxonomy/Browser/wwwtax.cgi?mode=Info&id=1438689	Proteobacteria	Gammaproteobacteria	Escherichia coli	TRUE	+	245301	246830	246799	TAACCGTAGGGGAACCTGCGGTTG	GATCACCT	CCTTACCTTA	245301	246835	246799	24	5	TAACCGTAGGGGAACCTGCGGTTG	GATCACCTCCTTA	CCTTAAAGAA	-7.471	Z	A
GCA_000692815.1	Scaffold_KK736530.1	1438691	Escherichia coli UCI 53	strain=UCI 53	http://www.ncbi.nlm.nih.gov/Taxonomy/Browser/wwwtax.cgi?mode=Info&id=1438691	Proteobacteria	Gammaproteobacteria	Escherichia coli	TRUE	-	20	1549	51	TAACCGTAGGGGAACCTGCGGTTG	GATCACCT	CCTTACCTTA	15	1549	51	24	5	TAACCGTAGGGGAACCTGCGGTTG	GATCACCTCCTTA	CCTTAAAGAA	-7.471	Z	A
GCA_000692835.1	Scaffold_KK736542.1	1438693	Escherichia coli UCI 57	strain=UCI 57	http://www.ncbi.nlm.nih.gov/Taxonomy/Browser/wwwtax.cgi?mode=Info&id=1438693	Proteobacteria	Gammaproteobacteria	Escherichia coli	TRUE	+	1	1228	1197	TAACCGTAGGGGAACCTGCGGTTG	GATCACCT	CCTTACCTTA	1	1233	1197	24	5	TAACCGTAGGGGAACCTGCGGTTG	GATCACCTCCTTA	CCTTAAAGAA	-7.471	Z	A
GCA_000692855.1	Scaffold_KK736552.1	1438694	Escherichia coli UCI 58	strain=UCI 58	http://www.ncbi.nlm.nih.gov/Taxonomy/Browser/wwwtax.cgi?mode=Info&id=1438694	Proteobacteria	Gammaproteobacteria	Escherichia coli	TRUE	+	30441	31970	31939	TAACCGTAGGGGAACCTGCGGTTG	GATCACCT	CCTTACCTTA	30441	31975	31939	24	5	TAACCGTAGGGGAACCTGCGGTTG	GATCACCTCCTTA	CCTTAAAGAA	-7.471	Z	A
GCA_000692875.1	Scaffold_KK736562.1	1438695	Escherichia coli UCI 65	strain=UCI 65	http://www.ncbi.nlm.nih.gov/Taxonomy/Browser/wwwtax.cgi?mode=Info&id=1438695	Proteobacteria	Gammaproteobacteria	Escherichia coli	TRUE	+	226486	228015	227984	TAACCGTAGGGGAACCTGCGGTTG	GATCACCT	CCTTACCTTA	226486	228020	227984	24	5	TAACCGTAGGGGAACCTGCGGTTG	GATCACCTCCTTA	CCTTAAAGAA	-7.471	Z	A
GCA_000692895.1	Scaffold_KK736576.1	1438696	Escherichia coli UCI 66	strain=UCI 66	http://www.ncbi.nlm.nih.gov/Taxonomy/Browser/wwwtax.cgi?mode=Info&id=1438696	Proteobacteria	Gammaproteobacteria	Escherichia coli	TRUE	-	2411	3940	2442	TAACCGTAGGGGAACCTGCGGTTG	GATCACCT	CCTTACCTTA	2406	3940	2442	24	5	TAACCGTAGGGGAACCTGCGGTTG	GATCACCTCCTTA	CCTTAAAGAA	-7.471	Z	A
GCA_000687125.1	Contig_JMGQ01000057.1	1444037	Escherichia coli 2-011-08_S1_C1	strain=2-011-08_S1_C1	http://www.ncbi.nlm.nih.gov/Taxonomy/Browser/wwwtax.cgi?mode=Info&id=1444037	Proteobacteria	Gammaproteobacteria	Escherichia coli	TRUE	+	162736	164265	164234	TAACCGTAGGGGAACCTGCGGTTG	GATCACCT	CCTTACCT	162736	164270	164234	24	5	TAACCGTAGGGGAACCTGCGGTTG	GATCACCTCCTTA	CCT	-7.471	Z	A
GCA_000687085.1	Contig_JMGR01000002.1	1444038	Escherichia coli 2-052-05_S1_C1	strain=2-052-05_S1_C1	http://www.ncbi.nlm.nih.gov/Taxonomy/Browser/wwwtax.cgi?mode=Info&id=1444038	Proteobacteria	Gammaproteobacteria	Escherichia coli	TRUE	+	4665	6194	6163	TAACCGTAGGGGAACCTGCGGTTG	GATCACCT	CCTTACCTTA	4665	6199	6163	24	5	TAACCGTAGGGGAACCTGCGGTTG	GATCACCTCCTTA	CCTTA	-7.471	Z	A
GCA_000703425.1	Contig_JNPH01000068.1	1444040	Escherichia coli 2-177-06_S1_C1	strain=2-177-06_S1_C1	http://www.ncbi.nlm.nih.gov/Taxonomy/Browser/wwwtax.cgi?mode=Info&id=1444040	Proteobacteria	Gammaproteobacteria	Escherichia coli	TRUE	-	3504	4417	3534	TAACCGTAGGGGAACCTGCGGTTG	GATCACC	TCCTTACCTT	3498	4417	3534	24	5	TAACCGTAGGGGAACCTGCGGTTG	GATCACCTCCTTA	CCTTAAAGAA	-7.471	Z	A
GCA_000704925.1	Contig_JNQV01000003.1	1444043	Escherichia coli 2-427-07_S1_C1	strain=2-427-07_S1_C1	http://www.ncbi.nlm.nih.gov/Taxonomy/Browser/wwwtax.cgi?mode=Info&id=1444043	Proteobacteria	Gammaproteobacteria	Escherichia coli	TRUE	-	51	1578	81	TAACCGTAGGGGAACCTGCGGTTG	GATCACC	TCCTTACCTT	45	1578	81	24	5	TAACCGTAGGGGAACCTGCGGTTG	GATCACCTCCTTA	CCTTAAAGAA	-7.471	Z	A
GCA_000713825.1	Contig_JOSS01000004.1	1444044	Escherichia coli 2-460-02_S1_C1	strain=2-460-02_S1_C1	http://www.ncbi.nlm.nih.gov/Taxonomy/Browser/wwwtax.cgi?mode=Info&id=1444044	Proteobacteria	Gammaproteobacteria	Escherichia coli	TRUE	+	147	1676	1645	TAACCGTAGGGGAACCTGCGGTTG	GATCACCT	CCTTACCTTA	147	1681	1645	24	5	TAACCGTAGGGGAACCTGCGGTTG	GATCACCTCCTTA	CCTTAAAGAA	-7.471	Z	A
GCA_000714255.1	Contig_JOQU01000091.1	1444047	Escherichia coli 5-366-08_S1_C1	strain=5-366-08_S1_C1	http://www.ncbi.nlm.nih.gov/Taxonomy/Browser/wwwtax.cgi?mode=Info&id=1444047	Proteobacteria	Gammaproteobacteria	Escherichia coli	TRUE	+	232	1761	1730	TAACCGTAGGGGAACCTGCGGTTG	GATCACCT	CCTTACCTTA	232	1766	1730	24	5	TAACCGTAGGGGAACCTGCGGTTG	GATCACCTCCTTA	CCTTAAAGAA	-7.471	Z	A
GCA_000601255.1	Contig_JHDH01000147.1	1444050	Escherichia coli 1-176-05_S1_C1	strain=1-176-05_S1_C1	http://www.ncbi.nlm.nih.gov/Taxonomy/Browser/wwwtax.cgi?mode=Info&id=1444050	Proteobacteria	Gammaproteobacteria	Escherichia coli	TRUE	-	3213	3338	3243	TAACCGTAGGGGAACCTGCGGTTG	GATCACC	TCCTTACCTT	3207	3338	3243	24	5	TAACCGTAGGGGAACCTGCGGTTG	GATCACCTCCTTA	CCTTAAAGAA	-7.471	Z	A
GCA_000627855.1	Contig_JJMD01000040.1	1444051	Escherichia coli 1-182-04_S1_C1	strain=1-182-04_S1_C1	http://www.ncbi.nlm.nih.gov/Taxonomy/Browser/wwwtax.cgi?mode=Info&id=1444051	Proteobacteria	Gammaproteobacteria	Escherichia coli	TRUE	+	358	1887	1856	TAACCGTAGGGGAACCTGCGGTTG	GATCACCT	CCTTACCTTA	358	1892	1856	24	5	TAACCGTAGGGGAACCTGCGGTTG	GATCACCTCCTTA	CCTTAAAGAA	-7.471	Z	A
GCA_000704245.1	Contig_JNQB01000074.1	1444052	Escherichia coli 1-250-04_S1_C1	strain=1-250-04_S1_C1	http://www.ncbi.nlm.nih.gov/Taxonomy/Browser/wwwtax.cgi?mode=Info&id=1444052	Proteobacteria	Gammaproteobacteria	Escherichia coli	TRUE	-	2064	2997	2094	TAACCGTAGGGGAACCTGCGGTTG	GATCACC	TCCTTACCTT	2058	2997	2094	24	5	TAACCGTAGGGGAACCTGCGGTTG	GATCACCTCCTTA	CCTTAAAGAA	-7.471	Z	A
GCA_000704685.1	Contig_JNRO01000014.1	1444054	Escherichia coli 3-020-07_S1_C1	strain=3-020-07_S1_C1	http://www.ncbi.nlm.nih.gov/Taxonomy/Browser/wwwtax.cgi?mode=Info&id=1444054	Proteobacteria	Gammaproteobacteria	Escherichia coli	TRUE	+	96214	97743	97712	TAACCGTAGGGGAACCTGCGGTTG	GATCACCT	CCTTACCTTA	96214	97748	97712	24	5	TAACCGTAGGGGAACCTGCGGTTG	GATCACCTCCTTA	CCTTAAAGAA	-7.471	Z	A
GCA_000700125.1	Contig_JNLZ01000149.1	1444056	Escherichia coli 3-105-05_S1_C1	strain=3-105-05_S1_C1	http://www.ncbi.nlm.nih.gov/Taxonomy/Browser/wwwtax.cgi?mode=Info&id=1444056	Proteobacteria	Gammaproteobacteria	Escherichia coli	TRUE	-	793	2229	823	TAACCGTAGGGGAACCTGCGGTTG	GATCACC	TCCTTACCTT	787	2229	823	24	5	TAACCGTAGGGGAACCTGCGGTTG	GATCACCTCCTTA	CCTTAAAGAA	-7.471	Z	A
GCA_000700405.1	Contig_JNMP01000184.1	1444057	Escherichia coli 3-267-03_S1_C1	strain=3-267-03_S1_C1	http://www.ncbi.nlm.nih.gov/Taxonomy/Browser/wwwtax.cgi?mode=Info&id=1444057	Proteobacteria	Gammaproteobacteria	Escherichia coli	TRUE	+	312	1841	1810	TAACCGTAGGGGAACCTGCGGTTG	GATCACCT	CCTTACCTTA	312	1846	1810	24	5	TAACCGTAGGGGAACCTGCGGTTG	GATCACCTCCTTA	CCTTAAAGAA	-7.471	Z	A
GCA_000700645.1	Contig_JNMV01000041.1	1444058	Escherichia coli 3-373-03_S1_C1	strain=3-373-03_S1_C1	http://www.ncbi.nlm.nih.gov/Taxonomy/Browser/wwwtax.cgi?mode=Info&id=1444058	Proteobacteria	Gammaproteobacteria	Escherichia coli	TRUE	+	40721	42250	42219	TAACCGTAGGGGAACCTGCGGTTG	GATCACCT	CCTTACCTTA	40721	42255	42219	24	5	TAACCGTAGGGGAACCTGCGGTTG	GATCACCTCCTTA	CCTTAAAG	-7.471	Z	A
GCA_000700285.1	Contig_JNMJ01000133.1	1444059	Escherichia coli 3-475-03_S1_C1	strain=3-475-03_S1_C1	http://www.ncbi.nlm.nih.gov/Taxonomy/Browser/wwwtax.cgi?mode=Info&id=1444059	Proteobacteria	Gammaproteobacteria	Escherichia coli	TRUE	+	1	1529	1498	TAACCGTAGGGGAACCTGCGGTTG	GATCACCT	CCTTACCTTA	1	1534	1498	24	5	TAACCGTAGGGGAACCTGCGGTTG	GATCACCTCCTTA	CCTTAAAGAA	-7.471	Z	A
GCA_000713335.1	Contig_JORT01000091.1	1444062	Escherichia coli 6-319-05_S1_C1	strain=6-319-05_S1_C1	http://www.ncbi.nlm.nih.gov/Taxonomy/Browser/wwwtax.cgi?mode=Info&id=1444062	Proteobacteria	Gammaproteobacteria	Escherichia coli	TRUE	+	125	1654	1623	TAACCGTAGGGGAACCTGCGGTTG	GATCACCT	CCTTACCTTA	125	1659	1623	24	5	TAACCGTAGGGGAACCTGCGGTTG	GATCACCTCCTTA	CCTTAAAGAA	-7.471	Z	A
GCA_000703705.1	Contig_JNPL01000049.1	1444068	Escherichia coli 2-177-06_S1_C2	strain=2-177-06_S1_C2	http://www.ncbi.nlm.nih.gov/Taxonomy/Browser/wwwtax.cgi?mode=Info&id=1444068	Proteobacteria	Gammaproteobacteria	Escherichia coli	TRUE	-	664	1548	694	TAACCGTAGGGGAACCTGCGGTTG	GATCACC	TCCTTACCTT	658	1548	694	24	5	TAACCGTAGGGGAACCTGCGGTTG	GATCACCTCCTTA	CCTTAAAGAA	-7.471	Z	A
GCA_000703905.1	Contig_JNPV01000164.1	1444069	Escherichia coli 2-210-07_S1_C2	strain=2-210-07_S1_C2	http://www.ncbi.nlm.nih.gov/Taxonomy/Browser/wwwtax.cgi?mode=Info&id=1444069	Proteobacteria	Gammaproteobacteria	Escherichia coli	TRUE	+	368	1897	1866	TAACCGTAGGGGAACCTGCGGTTG	GATCACCT	CCTTACCTT	368	1902	1866	24	5	TAACCGTAGGGGAACCTGCGGTTG	GATCACCTCCTTA	CCTT	-7.471	Z	A
GCA_000704125.1	Contig_JNQL01000066.1	1444070	Escherichia coli 2-222-05_S1_C2	strain=2-222-05_S1_C2	http://www.ncbi.nlm.nih.gov/Taxonomy/Browser/wwwtax.cgi?mode=Info&id=1444070	Proteobacteria	Gammaproteobacteria	Escherichia coli	TRUE	-	920	2326	950	TAACCGTAGGGGAACCTGCGGTTG	GATCACC	TCCTTACCTT	914	2326	950	24	5	TAACCGTAGGGGAACCTGCGGTTG	GATCACCTCCTTA	CCTTAAAGAA	-7.471	Z	A
GCA_000711415.1	Contig_JOMX01000114.1	1444071	Escherichia coli 2-316-03_S1_C2	strain=2-316-03_S1_C2	http://www.ncbi.nlm.nih.gov/Taxonomy/Browser/wwwtax.cgi?mode=Info&id=1444071	Proteobacteria	Gammaproteobacteria	Escherichia coli	TRUE	-	716	1213	746	TAACCGTAGGGGAACCTGCGGTTG	GATCACC	TCCTTACCTT	710	1213	746	24	5	TAACCGTAGGGGAACCTGCGGTTG	GATCACCTCCTTA	CCTTAAAGAA	-7.471	Z	A
GCA_000704645.1	Contig_JNRK01000117.1	1444074	Escherichia coli 2-474-04_S1_C2	strain=2-474-04_S1_C2	http://www.ncbi.nlm.nih.gov/Taxonomy/Browser/wwwtax.cgi?mode=Info&id=1444074	Proteobacteria	Gammaproteobacteria	Escherichia coli	TRUE	-	408	1327	438	TAACCGTAGGGGAACCTGCGGTTG	GATCACC	TCCTTACCTT	402	1327	438	24	5	TAACCGTAGGGGAACCTGCGGTTG	GATCACCTCCTTA	CCTTAAAGAA	-7.471	Z	A
GCA_000713195.1	Contig_JORN01000040.1	1444075	Escherichia coli 7-233-03_S1_C2	strain=7-233-03_S1_C2	http://www.ncbi.nlm.nih.gov/Taxonomy/Browser/wwwtax.cgi?mode=Info&id=1444075	Proteobacteria	Gammaproteobacteria	Escherichia coli	TRUE	-	3437	3759	3467	TAACCGTAGGGGAACCTGCGGTTG	GATCACC	TCCTTACCTT	3431	3759	3467	24	5	TAACCGTAGGGGAACCTGCGGTTG	GATCACCTCCTTA	CCTTAAAGAA	-7.471	Z	A
GCA_000713775.1	Contig_JOSQ01000114.1	1444076	Escherichia coli 8-415-05_S1_C2	strain=8-415-05_S1_C2	http://www.ncbi.nlm.nih.gov/Taxonomy/Browser/wwwtax.cgi?mode=Info&id=1444076	Proteobacteria	Gammaproteobacteria	Escherichia coli	TRUE	-	1358	2325	1388	TAACCGTAGGGGAACCTGCGGTTG	GATCACC	TCCTTACCTT	1352	2325	1388	24	5	TAACCGTAGGGGAACCTGCGGTTG	GATCACCTCCTTA	CCTTAAAGAA	-7.471	Z	A
GCA_000601275.1	Contig_JHDP01000042.1	1444077	Escherichia coli 1-110-08_S1_C2	strain=1-110-08_S1_C2	http://www.ncbi.nlm.nih.gov/Taxonomy/Browser/wwwtax.cgi?mode=Info&id=1444077	Proteobacteria	Gammaproteobacteria	Escherichia coli	TRUE	-	385	747	415	TAACCGTAGGGGAACCTGCGGTTG	GATCACC	TCCTTACCTT	379	747	415	24	5	TAACCGTAGGGGAACCTGCGGTTG	GATCACCTCCTTA	CCTTAAAGAA	-7.471	Z	A
GCA_000627905.1	Contig_JJMA01000085.1	1444078	Escherichia coli 1-176-05_S1_C2	strain=1-176-05_S1_C2	http://www.ncbi.nlm.nih.gov/Taxonomy/Browser/wwwtax.cgi?mode=Info&id=1444078	Proteobacteria	Gammaproteobacteria	Escherichia coli	TRUE	+	312	1842	1811	TAACCGTAGGGGAACCTGCGGTTG	GATCACCT	CCTTACCTTA	312	1847	1811	24	5	TAACCGTAGGGGAACCTGCGGTTG	GATCACCTCCTTA	CCTTAAAGAA	-7.471	Z	A
GCA_000687045.1	Contig_JMGS01000093.1	1444079	Escherichia coli 1-182-04_S1_C2	strain=1-182-04_S1_C2	http://www.ncbi.nlm.nih.gov/Taxonomy/Browser/wwwtax.cgi?mode=Info&id=1444079	Proteobacteria	Gammaproteobacteria	Escherichia coli	TRUE	-	1275	2763	1305	TAACCGTAGGGGAACCTGCGGTTG	GATCACC	TCCTTACCTT	1269	2763	1305	24	5	TAACCGTAGGGGAACCTGCGGTTG	GATCACCTCCTTA	CCTTAAAGAA	-7.471	Z	A
GCA_000704265.1	Contig_JNQC01000085.1	1444080	Escherichia coli 1-250-04_S1_C2	strain=1-250-04_S1_C2	http://www.ncbi.nlm.nih.gov/Taxonomy/Browser/wwwtax.cgi?mode=Info&id=1444080	Proteobacteria	Gammaproteobacteria	Escherichia coli	TRUE	-	572	2014	602	TAACCGTAGGGGAACCTGCGGTTG	GATCACC	TCCTTACCTT	566	2014	602	24	5	TAACCGTAGGGGAACCTGCGGTTG	GATCACCTCCTTA	CCTTAAAGAA	-7.471	Z	A
GCA_000704745.1	Contig_JNRP01000095.1	1444082	Escherichia coli 3-020-07_S1_C2	strain=3-020-07_S1_C2	http://www.ncbi.nlm.nih.gov/Taxonomy/Browser/wwwtax.cgi?mode=Info&id=1444082	Proteobacteria	Gammaproteobacteria	Escherichia coli	TRUE	+	2	1531	1500	TAACCGTAGGGGAACCTGCGGTTG	GATCACCT	CCTTACCTTA	2	1536	1500	24	5	TAACCGTAGGGGAACCTGCGGTTG	GATCACCTCCTTA	CCTTAAAGAA	-7.471	Z	A
GCA_000704865.1	Contig_JNRV01000036.1	1444083	Escherichia coli 3-073-06_S1_C2	strain=3-073-06_S1_C2	http://www.ncbi.nlm.nih.gov/Taxonomy/Browser/wwwtax.cgi?mode=Info&id=1444083	Proteobacteria	Gammaproteobacteria	Escherichia coli	TRUE	+	41951	43480	43449	TAACCGTAGGGGAACCTGCGGTTG	GATCACCT	CCTTACCTTA	41951	43485	43449	24	5	TAACCGTAGGGGAACCTGCGGTTG	GATCACCTCCTTA	CCTTAAAGAA	-7.471	Z	A
GCA_000704985.1	Contig_JNSA01000132.1	1444084	Escherichia coli 3-105-05_S1_C2	strain=3-105-05_S1_C2	http://www.ncbi.nlm.nih.gov/Taxonomy/Browser/wwwtax.cgi?mode=Info&id=1444084	Proteobacteria	Gammaproteobacteria	Escherichia coli	TRUE	+	211	1740	1709	TAACCGTAGGGGAACCTGCGGTTG	GATCACCT	CCTTACCTTA	211	1745	1709	24	5	TAACCGTAGGGGAACCTGCGGTTG	GATCACCTCCTTA	CCTTAAAGAG	-7.471	Z	A
GCA_000700365.1	Contig_JNMN01000068.1	1444085	Escherichia coli 3-267-03_S1_C2	strain=3-267-03_S1_C2	http://www.ncbi.nlm.nih.gov/Taxonomy/Browser/wwwtax.cgi?mode=Info&id=1444085	Proteobacteria	Gammaproteobacteria	Escherichia coli	TRUE	-	159	1581	189	TAACCGTAGGGGAACCTGCGGTTG	GATCACC	TCCTTACCTT	153	1581	189	24	5	TAACCGTAGGGGAACCTGCGGTTG	GATCACCTCCTTA	CCTTAAAGAA	-7.471	Z	A
GCA_000700265.1	Contig_JNMI01000136.1	1444086	Escherichia coli 3-373-03_S1_C2	strain=3-373-03_S1_C2	http://www.ncbi.nlm.nih.gov/Taxonomy/Browser/wwwtax.cgi?mode=Info&id=1444086	Proteobacteria	Gammaproteobacteria	Escherichia coli	TRUE	-	768	1519	798	TAACCGTAGGGGAACCTGCGGTTG	GATCACC	TCCTTACCTT	762	1519	798	24	5	TAACCGTAGGGGAACCTGCGGTTG	GATCACCTCCTTA	CCTTAAAGAA	-7.471	Z	A
GCA_000713905.1	Contig_JOQC01000147.1	1444087	Escherichia coli 3-475-03_S1_C2	strain=3-475-03_S1_C2	http://www.ncbi.nlm.nih.gov/Taxonomy/Browser/wwwtax.cgi?mode=Info&id=1444087	Proteobacteria	Gammaproteobacteria	Escherichia coli	TRUE	-	247	1151	277	TAACCGTAGGGGAACCTGCGGTTG	GATCACC	TCCTTACCTT	241	1151	277	24	5	TAACCGTAGGGGAACCTGCGGTTG	GATCACCTCCTTA	CCTTAAAGAA	-7.471	Z	A
GCA_000711375.1	Contig_JOMS01000135.1	1444089	Escherichia coli 6-175-07_S1_C2	strain=6-175-07_S1_C2	http://www.ncbi.nlm.nih.gov/Taxonomy/Browser/wwwtax.cgi?mode=Info&id=1444089	Proteobacteria	Gammaproteobacteria	Escherichia coli	TRUE	+	1	1527	1496	TAACCGTAGGGGAACCTGCGGTTG	GATCACCT	CCTTACCTTA	1	1532	1496	24	5	TAACCGTAGGGGAACCTGCGGTTG	GATCACCTCCTTA	CCTTAAAGAA	-7.471	Z	A
GCA_000713025.1	Contig_JORD01000014.1	1444090	Escherichia coli 6-319-05_S1_C2	strain=6-319-05_S1_C2	http://www.ncbi.nlm.nih.gov/Taxonomy/Browser/wwwtax.cgi?mode=Info&id=1444090	Proteobacteria	Gammaproteobacteria	Escherichia coli	TRUE	-	383	1910	413	TAACCGTAGGGGAACCTGCGGTTG	GATCACC	TCCTTACCTT	377	1910	413	24	5	TAACCGTAGGGGAACCTGCGGTTG	GATCACCTCCTTA	CCTTAAAGAA	-7.471	Z	A
GCA_000713505.1	Contig_JOSC01000051.1	1444091	Escherichia coli 6-537-08_S1_C2	strain=6-537-08_S1_C2	http://www.ncbi.nlm.nih.gov/Taxonomy/Browser/wwwtax.cgi?mode=Info&id=1444091	Proteobacteria	Gammaproteobacteria	Escherichia coli	TRUE	-	689	2160	719	TAACCGTAGGGGAACCTGCGGTTG	GATCACC	TCCTTACCTT	683	2160	719	24	5	TAACCGTAGGGGAACCTGCGGTTG	GATCACCTCCTTA	CCTTAAAGAA	-7.471	Z	A
GCA_000627925.1	Contig_JJLZ01000058.1	1444092	Escherichia coli 2-005-03_S1_C3	strain=2-005-03_S1_C3	http://www.ncbi.nlm.nih.gov/Taxonomy/Browser/wwwtax.cgi?mode=Info&id=1444092	Proteobacteria	Gammaproteobacteria	Escherichia coli	TRUE	-	3465	4978	3495	TAACCGTAGGGGAACCTGCGGTTG	GATCACC	TCCTTACCTT	3459	4978	3495	24	5	TAACCGTAGGGGAACCTGCGGTTG	GATCACCTCCTTA	CCTTAAAGAA	-7.471	Z	A
GCA_000700165.1	Contig_JNNA01000120.1	1444093	Escherichia coli 2-011-08_S1_C3	strain=2-011-08_S1_C3	http://www.ncbi.nlm.nih.gov/Taxonomy/Browser/wwwtax.cgi?mode=Info&id=1444093	Proteobacteria	Gammaproteobacteria	Escherichia coli	TRUE	-	3370	3720	3400	TAACCGTAGGGGAACCTGCGGTTG	GATCACC	TCCTTACCTT	3364	3720	3400	24	5	TAACCGTAGGGGAACCTGCGGTTG	GATCACCTCCTTA	CCTTAAAGAA	-7.471	Z	A
GCA_000700565.1	Contig_JNNE01000131.1	1444094	Escherichia coli 2-052-05_S1_C3	strain=2-052-05_S1_C3	http://www.ncbi.nlm.nih.gov/Taxonomy/Browser/wwwtax.cgi?mode=Info&id=1444094	Proteobacteria	Gammaproteobacteria	Escherichia coli	TRUE	-	21	1547	51	TAACCGTAGGGGAACCTGCGGTTG	GATCACC	TCCTTACCTT	15	1547	51	24	5	TAACCGTAGGGGAACCTGCGGTTG	GATCACCTCCTTA	CCTTAAAGAA	-7.471	Z	A
GCA_000703765.1	Contig_JNPO01000025.1	1444097	Escherichia coli 2-210-07_S1_C3	strain=2-210-07_S1_C3	http://www.ncbi.nlm.nih.gov/Taxonomy/Browser/wwwtax.cgi?mode=Info&id=1444097	Proteobacteria	Gammaproteobacteria	Escherichia coli	TRUE	+	58339	59868	59837	TAACCGTAGGGGAACCTGCGGTTG	GATCACCT	CCTTACCTTA	58339	59873	59837	24	5	TAACCGTAGGGGAACCTGCGGTTG	GATCACCTCCTTA	CCTTAAAGAA	-7.471	Z	A
GCA_000704285.1	Contig_JNQM01000002.1	1444098	Escherichia coli 2-222-05_S1_C3	strain=2-222-05_S1_C3	http://www.ncbi.nlm.nih.gov/Taxonomy/Browser/wwwtax.cgi?mode=Info&id=1444098	Proteobacteria	Gammaproteobacteria	Escherichia coli	TRUE	+	414865	416394	416363	TAACCGTAGGGGAACCTGCGGTTG	GATCACCT	CCTTACCTTA	414865	416399	416363	24	5	TAACCGTAGGGGAACCTGCGGTTG	GATCACCTCCTTA	CCTTAAAGAA	-7.471	Z	A
GCA_000711485.1	Contig_JOMZ01000010.1	1444100	Escherichia coli 2-460-02_S1_C3	strain=2-460-02_S1_C3	http://www.ncbi.nlm.nih.gov/Taxonomy/Browser/wwwtax.cgi?mode=Info&id=1444100	Proteobacteria	Gammaproteobacteria	Escherichia coli	TRUE	+	266	1795	1764	TAACCGTAGGGGAACCTGCGGTTG	GATCACCT	CCTTACCTTA	266	1800	1764	24	5	TAACCGTAGGGGAACCTGCGGTTG	GATCACCTCCTTA	CCTTAAAGAA	-7.471	Z	A
GCA_000711605.1	Contig_JONE01000050.1	1444102	Escherichia coli 5-366-08_S1_C3	strain=5-366-08_S1_C3	http://www.ncbi.nlm.nih.gov/Taxonomy/Browser/wwwtax.cgi?mode=Info&id=1444102	Proteobacteria	Gammaproteobacteria	Escherichia coli	TRUE	-	3529	4006	3559	TAACCGTAGGGGAACCTGCGGTTG	GATCACC	TCCTTACCTT	3523	4006	3559	24	5	TAACCGTAGGGGAACCTGCGGTTG	GATCACCTCCTTA	CCTTAAAGAA	-7.471	Z	A
GCA_000713345.1	Contig_JORU01000055.1	1444103	Escherichia coli 7-233-03_S1_C3	strain=7-233-03_S1_C3	http://www.ncbi.nlm.nih.gov/Taxonomy/Browser/wwwtax.cgi?mode=Info&id=1444103	Proteobacteria	Gammaproteobacteria	Escherichia coli	TRUE	-	3260	3445	3290	TAACCGTAGGGGAACCTGCGGTTG	GATCACC	TCCTTACCTT	3254	3445	3290	24	5	TAACCGTAGGGGAACCTGCGGTTG	GATCACCTCCTTA	CCTTAAAGAA	-7.471	Z	A
GCA_000601295.1	Contig_JHDO01000093.1	1444104	Escherichia coli 1-110-08_S1_C3	strain=1-110-08_S1_C3	http://www.ncbi.nlm.nih.gov/Taxonomy/Browser/wwwtax.cgi?mode=Info&id=1444104	Proteobacteria	Gammaproteobacteria	Escherichia coli	TRUE	-	567	732	597	TAACCGTAGGGGAACCTGCGGTTG	GATCACC	TCCTTACCTT	561	732	597	24	5	TAACCGTAGGGGAACCTGCGGTTG	GATCACCTCCTTA	CCTTAAAGAA	-7.471	Z	A
GCA_000627945.1	Contig_JJLY01000064.1	1444105	Escherichia coli 1-176-05_S1_C3	strain=1-176-05_S1_C3	http://www.ncbi.nlm.nih.gov/Taxonomy/Browser/wwwtax.cgi?mode=Info&id=1444105	Proteobacteria	Gammaproteobacteria	Escherichia coli	TRUE	-	1725	2697	1755	TAACCGTAGGGGAACCTGCGGTTG	GATCACC	TCCTTACCTT	1719	2697	1755	24	5	TAACCGTAGGGGAACCTGCGGTTG	GATCACCTCCTTA	CCTTAAAGAA	-7.471	Z	A
GCA_000627795.1	Contig_JJLX01000087.1	1444106	Escherichia coli 1-182-04_S1_C3	strain=1-182-04_S1_C3	http://www.ncbi.nlm.nih.gov/Taxonomy/Browser/wwwtax.cgi?mode=Info&id=1444106	Proteobacteria	Gammaproteobacteria	Escherichia coli	TRUE	+	31362	32891	32860	TAACCGTAGGGGAACCTGCGGTTG	GATCACCT	CCTTACCTTA	31362	32896	32860	24	5	TAACCGTAGGGGAACCTGCGGTTG	GATCACCTCCTTA	CCTTAAAGAA	-7.471	Z	A
GCA_000627815.1	Contig_JJLW01000094.1	1444107	Escherichia coli 1-250-04_S1_C3	strain=1-250-04_S1_C3	http://www.ncbi.nlm.nih.gov/Taxonomy/Browser/wwwtax.cgi?mode=Info&id=1444107	Proteobacteria	Gammaproteobacteria	Escherichia coli	TRUE	+	209057	210586	210555	TAACCGTAGGGGAACCTGCGGTTG	GATCACCT	CCTTACCTTA	209057	210591	210555	24	5	TAACCGTAGGGGAACCTGCGGTTG	GATCACCTCCTTA	CCTTAAAGAA	-7.471	Z	A
GCA_000705005.1	Contig_JNSB01000165.1	1444110	Escherichia coli 3-105-05_S1_C3	strain=3-105-05_S1_C3	http://www.ncbi.nlm.nih.gov/Taxonomy/Browser/wwwtax.cgi?mode=Info&id=1444110	Proteobacteria	Gammaproteobacteria	Escherichia coli	TRUE	-	704	1881	734	TAACCGTAGGGGAACCTGCGGTTG	GATCACC	TCCTTACCTT	698	1881	734	24	5	TAACCGTAGGGGAACCTGCGGTTG	GATCACCTCCTTA	CCTTAAAGAA	-7.471	Z	A
GCA_000700085.1	Contig_JNME01000089.1	1444111	Escherichia coli 3-267-03_S1_C3	strain=3-267-03_S1_C3	http://www.ncbi.nlm.nih.gov/Taxonomy/Browser/wwwtax.cgi?mode=Info&id=1444111	Proteobacteria	Gammaproteobacteria	Escherichia coli	TRUE	+	8024	9553	9522	TAACCGTAGGGGAACCTGCGGTTG	GATCACCT	CCTTACCTTA	8024	9558	9522	24	5	TAACCGTAGGGGAACCTGCGGTTG	GATCACCTCCTTA	CCTTAAAGAA	-7.471	Z	A
GCA_000700625.1	Contig_JNMU01000024.1	1444112	Escherichia coli 3-373-03_S1_C3	strain=3-373-03_S1_C3	http://www.ncbi.nlm.nih.gov/Taxonomy/Browser/wwwtax.cgi?mode=Info&id=1444112	Proteobacteria	Gammaproteobacteria	Escherichia coli	TRUE	+	74110	75639	75608	TAACCGTAGGGGAACCTGCGGTTG	GATCACCT	CCTTACC	74110	75644	75608	24	5	TAACCGTAGGGGAACCTGCGGTTG	GATCACCTCCTTA	CC	-7.471	Z	A
GCA_000713975.1	Contig_JOQG01000143.1	1444113	Escherichia coli 4-203-08_S1_C3	strain=4-203-08_S1_C3	http://www.ncbi.nlm.nih.gov/Taxonomy/Browser/wwwtax.cgi?mode=Info&id=1444113	Proteobacteria	Gammaproteobacteria	Escherichia coli	TRUE	-	21	1231	51	TAACCGTAGGGGAACCTGCGGTTG	GATCACC	TCCTTACCTT	15	1231	51	24	5	TAACCGTAGGGGAACCTGCGGTTG	GATCACCTCCTTA	CCTTAAAGAA	-7.471	Z	A
GCA_000713015.1	Contig_JORE01000057.1	1444115	Escherichia coli 6-319-05_S1_C3	strain=6-319-05_S1_C3	http://www.ncbi.nlm.nih.gov/Taxonomy/Browser/wwwtax.cgi?mode=Info&id=1444115	Proteobacteria	Gammaproteobacteria	Escherichia coli	TRUE	-	601	1997	631	TAACCGTAGGGGAACCTGCGGTTG	GATCACC	TCCTTACCTT	595	1997	631	24	5	TAACCGTAGGGGAACCTGCGGTTG	GATCACCTCCTTA	CCTTAAAGAA	-7.471	Z	A
GCA_000713575.1	Contig_JOSF01000028.1	1444116	Escherichia coli 6-537-08_S1_C3	strain=6-537-08_S1_C3	http://www.ncbi.nlm.nih.gov/Taxonomy/Browser/wwwtax.cgi?mode=Info&id=1444116	Proteobacteria	Gammaproteobacteria	Escherichia coli	TRUE	+	284	1813	1782	TAACCGTAGGGGAACCTGCGGTTG	GATCACCT	CCTTACCTTA	284	1818	1782	24	5	TAACCGTAGGGGAACCTGCGGTTG	GATCACCTCCTTA	CCTTAAAGAA	-7.471	Z	A
GCA_000703805.1	Contig_JNPQ01000103.1	1444117	Escherichia coli 2-005-03_S3_C1	strain=2-005-03_S3_C1	http://www.ncbi.nlm.nih.gov/Taxonomy/Browser/wwwtax.cgi?mode=Info&id=1444117	Proteobacteria	Gammaproteobacteria	Escherichia coli	TRUE	+	154	1683	1652	TAACCGTAGGGGAACCTGCGGTTG	GATCACCT	CCTTACCTTA	154	1688	1652	24	5	TAACCGTAGGGGAACCTGCGGTTG	GATCACCTCCTTA	CCTTAAAGAA	-7.471	Z	A
GCA_000700505.1	Contig_JNNB01000139.1	1444118	Escherichia coli 2-011-08_S3_C1	strain=2-011-08_S3_C1	http://www.ncbi.nlm.nih.gov/Taxonomy/Browser/wwwtax.cgi?mode=Info&id=1444118	Proteobacteria	Gammaproteobacteria	Escherichia coli	TRUE	-	3324	3619	3354	TAACCGTAGGGGAACCTGCGGTTG	GATCACC	TCCTTACCTT	3318	3619	3354	24	5	TAACCGTAGGGGAACCTGCGGTTG	GATCACCTCCTTA	CCTTAAAGAA	-7.471	Z	A
GCA_000703525.1	Contig_JNPF01000091.1	1444120	Escherichia coli 2-156-04_S3_C1	strain=2-156-04_S3_C1	http://www.ncbi.nlm.nih.gov/Taxonomy/Browser/wwwtax.cgi?mode=Info&id=1444120	Proteobacteria	Gammaproteobacteria	Escherichia coli	TRUE	-	483	2010	513	TAACCGTAGGGGAACCTGCGGTTG	GATCACC	TCCTTACCTT	477	2010	513	24	5	TAACCGTAGGGGAACCTGCGGTTG	GATCACCTCCTTA	CCTTAAAGAA	-7.471	Z	A
GCA_000703645.1	Contig_JNPI01000107.1	1444121	Escherichia coli 2-177-06_S3_C1	strain=2-177-06_S3_C1	http://www.ncbi.nlm.nih.gov/Taxonomy/Browser/wwwtax.cgi?mode=Info&id=1444121	Proteobacteria	Gammaproteobacteria	Escherichia coli	TRUE	-	1274	2193	1304	TAACCGTAGGGGAACCTGCGGTTG	GATCACC	TCCTTACCTT	1268	2193	1304	24	5	TAACCGTAGGGGAACCTGCGGTTG	GATCACCTCCTTA	CCTTAAAGAA	-7.471	Z	A
GCA_000704205.1	Contig_JNQH01000063.1	1444122	Escherichia coli 2-210-07_S3_C1	strain=2-210-07_S3_C1	http://www.ncbi.nlm.nih.gov/Taxonomy/Browser/wwwtax.cgi?mode=Info&id=1444122	Proteobacteria	Gammaproteobacteria	Escherichia coli	TRUE	-	3516	4467	3546	TAACCGTAGGGGAACCTGCGGTTG	GATCACC	TCCTTACCTT	3510	4467	3546	24	5	TAACCGTAGGGGAACCTGCGGTTG	GATCACCTCCTTA	CCTTAAAGAA	-7.471	Z	A
GCA_000713695.1	Contig_JOSM01000225.1	1444123	Escherichia coli 2-222-05_S3_C1	strain=2-222-05_S3_C1	http://www.ncbi.nlm.nih.gov/Taxonomy/Browser/wwwtax.cgi?mode=Info&id=1444123	Proteobacteria	Gammaproteobacteria	Escherichia coli	TRUE	+	37	1566	1535	TAACCGTAGGGGAACCTGCGGTTG	GATCACCT	CCTTACCTTA	37	1571	1535	24	5	TAACCGTAGGGGAACCTGCGGTTG	GATCACCTCCTTA	CCTTAAAGAA	-7.471	Z	A
GCA_000704045.1	Contig_JNQP01000130.1	1444124	Escherichia coli 2-316-03_S3_C1	strain=2-316-03_S3_C1	http://www.ncbi.nlm.nih.gov/Taxonomy/Browser/wwwtax.cgi?mode=Info&id=1444124	Proteobacteria	Gammaproteobacteria	Escherichia coli	TRUE	-	19	1447	49	TAACCGTAGGGGAACCTGCGGTTG	GATCACC	TCCTTACCTT	13	1447	49	24	5	TAACCGTAGGGGAACCTGCGGTTG	GATCACCTCCTTA	CCTTAAAGAA	-7.471	Z	A
GCA_000704465.1	Contig_JNRB01000144.1	1444126	Escherichia coli 2-460-02_S3_C1	strain=2-460-02_S3_C1	http://www.ncbi.nlm.nih.gov/Taxonomy/Browser/wwwtax.cgi?mode=Info&id=1444126	Proteobacteria	Gammaproteobacteria	Escherichia coli	TRUE	-	3540	4775	3570	TAACCGTAGGGGAACCTGCGGTTG	GATCACC	TCCTTACCTT	3534	4775	3570	24	5	TAACCGTAGGGGAACCTGCGGTTG	GATCACCTCCTTA	CCTTAAAGAA	-7.471	Z	A
GCA_000704585.1	Contig_JNRH01000013.1	1444127	Escherichia coli 2-474-04_S3_C1	strain=2-474-04_S3_C1	http://www.ncbi.nlm.nih.gov/Taxonomy/Browser/wwwtax.cgi?mode=Info&id=1444127	Proteobacteria	Gammaproteobacteria	Escherichia coli	TRUE	+	89811	91340	91309	TAACCGTAGGGGAACCTGCGGTTG	GATCACCT	CCTTACCTTA	89811	91345	91309	24	5	TAACCGTAGGGGAACCTGCGGTTG	GATCACCTCCTTA	CCTTAAAGAA	-7.471	Z	A
GCA_000714335.1	Contig_JOQY01000056.1	1444129	Escherichia coli 5-366-08_S3_C1	strain=5-366-08_S3_C1	http://www.ncbi.nlm.nih.gov/Taxonomy/Browser/wwwtax.cgi?mode=Info&id=1444129	Proteobacteria	Gammaproteobacteria	Escherichia coli	TRUE	-	3315	4166	3345	TAACCGTAGGGGAACCTGCGGTTG	GATCACC	TCCTTACCTT	3309	4166	3345	24	5	TAACCGTAGGGGAACCTGCGGTTG	GATCACCTCCTTA	CCTTAAAGAA	-7.471	Z	A
GCA_000713495.1	Contig_JOSB01000003.1	1444131	Escherichia coli 8-415-05_S3_C1	strain=8-415-05_S3_C1	http://www.ncbi.nlm.nih.gov/Taxonomy/Browser/wwwtax.cgi?mode=Info&id=1444131	Proteobacteria	Gammaproteobacteria	Escherichia coli	TRUE	+	8971	10500	10469	TAACCGTAGGGGAACCTGCGGTTG	GATCACCT	CCTTACCTTA	8971	10505	10469	24	5	TAACCGTAGGGGAACCTGCGGTTG	GATCACCTCCTTA	CCTTAAAGAA	-7.471	Z	A
GCA_000601155.1	Contig_JHDN01000072.1	1444132	Escherichia coli 1-110-08_S3_C1	strain=1-110-08_S3_C1	http://www.ncbi.nlm.nih.gov/Taxonomy/Browser/wwwtax.cgi?mode=Info&id=1444132	Proteobacteria	Gammaproteobacteria	Escherichia coli	TRUE	+	92429	93958	93927	TAACCGTAGGGGAACCTGCGGTTG	GATCACCT	CCTTACCTTA	92429	93963	93927	24	5	TAACCGTAGGGGAACCTGCGGTTG	GATCACCTCCTTA	CCTTA	-7.471	Z	A
GCA_000601135.1	Contig_JHDG01000159.1	1444133	Escherichia coli 1-176-05_S3_C1	strain=1-176-05_S3_C1	http://www.ncbi.nlm.nih.gov/Taxonomy/Browser/wwwtax.cgi?mode=Info&id=1444133	Proteobacteria	Gammaproteobacteria	Escherichia coli	TRUE	-	869	1802	899	TAACCGTAGGGGAACCTGCGGTTG	GATCACC	TCCTTACCTT	863	1802	899	24	5	TAACCGTAGGGGAACCTGCGGTTG	GATCACCTCCTTA	CCTTAAAGAG	-7.471	Z	A
GCA_000627965.1	Contig_JJLV01000021.1	1444134	Escherichia coli 1-182-04_S3_C1	strain=1-182-04_S3_C1	http://www.ncbi.nlm.nih.gov/Taxonomy/Browser/wwwtax.cgi?mode=Info&id=1444134	Proteobacteria	Gammaproteobacteria	Escherichia coli	TRUE	+	144	1673	1642	TAACCGTAGGGGAACCTGCGGTTG	GATCACCT	CCTTACCTTA	144	1678	1642	24	5	TAACCGTAGGGGAACCTGCGGTTG	GATCACCTCCTTA	CCTTAAAGAA	-7.471	Z	A
GCA_000704785.1	Contig_JNRR01000116.1	1444137	Escherichia coli 3-020-07_S3_C1	strain=3-020-07_S3_C1	http://www.ncbi.nlm.nih.gov/Taxonomy/Browser/wwwtax.cgi?mode=Info&id=1444137	Proteobacteria	Gammaproteobacteria	Escherichia coli	TRUE	-	1659	2592	1689	TAACCGTAGGGGAACCTGCGGTTG	GATCACC	TCCTTACCTT	1653	2592	1689	24	5	TAACCGTAGGGGAACCTGCGGTTG	GATCACCTCCTTA	CCTTAAAGAA	-7.471	Z	A
GCA_000704885.1	Contig_JNRW01000040.1	1444138	Escherichia coli 3-073-06_S3_C1	strain=3-073-06_S3_C1	http://www.ncbi.nlm.nih.gov/Taxonomy/Browser/wwwtax.cgi?mode=Info&id=1444138	Proteobacteria	Gammaproteobacteria	Escherichia coli	TRUE	+	42354	43883	43852	TAACCGTAGGGGAACCTGCGGTTG	GATCACCT	CCTTACCTTA	42354	43888	43852	24	5	TAACCGTAGGGGAACCTGCGGTTG	GATCACCTCCTTA	CCTTAAAGAA	-7.471	Z	A
GCA_000700185.1	Contig_JNMA01000144.1	1444139	Escherichia coli 3-105-05_S3_C1	strain=3-105-05_S3_C1	http://www.ncbi.nlm.nih.gov/Taxonomy/Browser/wwwtax.cgi?mode=Info&id=1444139	Proteobacteria	Gammaproteobacteria	Escherichia coli	TRUE	-	698	1561	728	TAACCGTAGGGGAACCTGCGGTTG	GATCACC	TCCTTACCTT	692	1561	728	24	5	TAACCGTAGGGGAACCTGCGGTTG	GATCACCTCCTTA	CCTTAAAGAA	-7.471	Z	A
GCA_000700105.1	Contig_JNMF01000067.1	1444140	Escherichia coli 3-267-03_S3_C1	strain=3-267-03_S3_C1	http://www.ncbi.nlm.nih.gov/Taxonomy/Browser/wwwtax.cgi?mode=Info&id=1444140	Proteobacteria	Gammaproteobacteria	Escherichia coli	TRUE	+	18205	19734	19703	TAACCGTAGGGGAACCTGCGGTTG	GATCACCT	CCTTACCTTA	18205	19739	19703	24	5	TAACCGTAGGGGAACCTGCGGTTG	GATCACCTCCTTA	CCTTAAAGAA	-7.471	Z	A
GCA_000700225.1	Contig_JNMG01000013.1	1444141	Escherichia coli 3-373-03_S3_C1	strain=3-373-03_S3_C1	http://www.ncbi.nlm.nih.gov/Taxonomy/Browser/wwwtax.cgi?mode=Info&id=1444141	Proteobacteria	Gammaproteobacteria	Escherichia coli	TRUE	+	99097	100626	100595	TAACCGTAGGGGAACCTGCGGTTG	GATCACCT	CCTTACCTTA	99097	100631	100595	24	5	TAACCGTAGGGGAACCTGCGGTTG	GATCACCTCCTTA	CCTTAAAGAA	-7.471	Z	A
GCA_000713895.1	Contig_JOQD01000103.1	1444142	Escherichia coli 3-475-03_S3_C1	strain=3-475-03_S3_C1	http://www.ncbi.nlm.nih.gov/Taxonomy/Browser/wwwtax.cgi?mode=Info&id=1444142	Proteobacteria	Gammaproteobacteria	Escherichia coli	TRUE	-	664	2191	694	TAACCGTAGGGGAACCTGCGGTTG	GATCACC	TCCTTACCTT	658	2191	694	24	5	TAACCGTAGGGGAACCTGCGGTTG	GATCACCTCCTTA	CCTTAAAGAA	-7.471	Z	A
GCA_000714345.1	Contig_JOQZ01000002.1	1444144	Escherichia coli 6-175-07_S3_C1	strain=6-175-07_S3_C1	http://www.ncbi.nlm.nih.gov/Taxonomy/Browser/wwwtax.cgi?mode=Info&id=1444144	Proteobacteria	Gammaproteobacteria	Escherichia coli	TRUE	+	195118	196647	196616	TAACCGTAGGGGAACCTGCGGTTG	GATCACCT	CCTTACCTTA	195118	196652	196616	24	5	TAACCGTAGGGGAACCTGCGGTTG	GATCACCTCCTTA	CCTTAAAGAA	-7.471	Z	A
GCA_000713045.1	Contig_JORF01000001.1	1444145	Escherichia coli 6-319-05_S3_C1	strain=6-319-05_S3_C1	http://www.ncbi.nlm.nih.gov/Taxonomy/Browser/wwwtax.cgi?mode=Info&id=1444145	Proteobacteria	Gammaproteobacteria	Escherichia coli	TRUE	+	263379	264908	264877	TAACCGTAGGGGAACCTGCGGTTG	GATCACCT	CCTTACC	263379	264913	264877	24	5	TAACCGTAGGGGAACCTGCGGTTG	GATCACCTCCTTA	CC	-7.471	Z	A
GCA_000687025.1	Contig_JMGU01000092.1	1444148	Escherichia coli 2-011-08_S3_C2	strain=2-011-08_S3_C2	http://www.ncbi.nlm.nih.gov/Taxonomy/Browser/wwwtax.cgi?mode=Info&id=1444148	Proteobacteria	Gammaproteobacteria	Escherichia coli	TRUE	-	225	1504	255	TAACCGTAGGGGAACCTGCGGTTG	GATCACC	TCCTTACCTT	219	1504	255	24	5	TAACCGTAGGGGAACCTGCGGTTG	GATCACCTCCTTA	CCTTAAAGAA	-7.471	Z	A
GCA_000713655.1	Contig_JOSJ01000036.1	1444149	Escherichia coli 2-052-05_S3_C2	strain=2-052-05_S3_C2	http://www.ncbi.nlm.nih.gov/Taxonomy/Browser/wwwtax.cgi?mode=Info&id=1444149	Proteobacteria	Gammaproteobacteria	Escherichia coli	TRUE	+	212066	213595	213564	TAACCGTAGGGGAACCTGCGGTTG	GATCACCT	CCTTACCTTA	212066	213600	213564	24	5	TAACCGTAGGGGAACCTGCGGTTG	GATCACCTCCTTA	CCTTAAAGAA	-7.471	Z	A
GCA_000703725.1	Contig_JNPK01000001.1	1444150	Escherichia coli 2-156-04_S3_C2	strain=2-156-04_S3_C2	http://www.ncbi.nlm.nih.gov/Taxonomy/Browser/wwwtax.cgi?mode=Info&id=1444150	Proteobacteria	Gammaproteobacteria	Escherichia coli	TRUE	+	248481	250010	249979	TAACCGTAGGGGAACCTGCGGTTG	GATCACCT	CCTTACCTTA	248481	250015	249979	24	5	TAACCGTAGGGGAACCTGCGGTTG	GATCACCTCCTTA	CCTTAAAGAA	-7.471	Z	A
GCA_000704005.1	Contig_JNQF01000008.1	1444151	Escherichia coli 2-177-06_S3_C2	strain=2-177-06_S3_C2	http://www.ncbi.nlm.nih.gov/Taxonomy/Browser/wwwtax.cgi?mode=Info&id=1444151	Proteobacteria	Gammaproteobacteria	Escherichia coli	TRUE	+	155271	156800	156769	TAACCGTAGGGGAACCTGCGGTTG	GATCACCT	CCTTACCTTA	155271	156805	156769	24	5	TAACCGTAGGGGAACCTGCGGTTG	GATCACCTCCTTA	CCTTAAAGAA	-7.471	Z	A
GCA_000703945.1	Contig_JNPX01000191.1	1444152	Escherichia coli 2-210-07_S3_C2	strain=2-210-07_S3_C2	http://www.ncbi.nlm.nih.gov/Taxonomy/Browser/wwwtax.cgi?mode=Info&id=1444152	Proteobacteria	Gammaproteobacteria	Escherichia coli	TRUE	+	114	1641	1610	TAACCGTAGGGGAACCTGCGGTTG	GATCACCT	CCTTACCTTA	114	1646	1610	24	5	TAACCGTAGGGGAACCTGCGGTTG	GATCACCTCCTTA	CCTTAAAGAA	-7.471	Z	A
GCA_000704065.1	Contig_JNQQ01000085.1	1444154	Escherichia coli 2-316-03_S3_C2	strain=2-316-03_S3_C2	http://www.ncbi.nlm.nih.gov/Taxonomy/Browser/wwwtax.cgi?mode=Info&id=1444154	Proteobacteria	Gammaproteobacteria	Escherichia coli	TRUE	-	1270	2061	1300	TAACCGTAGGGGAACCTGCGGTTG	GATCACC	TCCTTACCTT	1264	2061	1300	24	5	TAACCGTAGGGGAACCTGCGGTTG	GATCACCTCCTTA	CCTTAAAGAA	-7.471	Z	A
GCA_000704485.1	Contig_JNRC01000235.1	1444155	Escherichia coli 2-460-02_S3_C2	strain=2-460-02_S3_C2	http://www.ncbi.nlm.nih.gov/Taxonomy/Browser/wwwtax.cgi?mode=Info&id=1444155	Proteobacteria	Gammaproteobacteria	Escherichia coli	TRUE	-	211	1172	241	TAACCGTAGGGGAACCTGCGGTTG	GATCACC	TCCTTACCTT	205	1172	241	24	5	TAACCGTAGGGGAACCTGCGGTTG	GATCACCTCCTTA	CCTTAAAGAA	-7.471	Z	A
GCA_000714295.1	Contig_JOQW01000146.1	1444157	Escherichia coli 5-366-08_S3_C2	strain=5-366-08_S3_C2	http://www.ncbi.nlm.nih.gov/Taxonomy/Browser/wwwtax.cgi?mode=Info&id=1444157	Proteobacteria	Gammaproteobacteria	Escherichia coli	TRUE	-	215	1117	245	TAACCGTAGGGGAACCTGCGGTTG	GATCACC	TCCTTACCTT	209	1117	245	24	5	TAACCGTAGGGGAACCTGCGGTTG	GATCACCTCCTTA	CCTTAAAGAA	-7.471	Z	A
GCA_000713435.1	Contig_JORY01000152.1	1444158	Escherichia coli 7-233-03_S3_C2	strain=7-233-03_S3_C2	http://www.ncbi.nlm.nih.gov/Taxonomy/Browser/wwwtax.cgi?mode=Info&id=1444158	Proteobacteria	Gammaproteobacteria	Escherichia coli	TRUE	-	44	530	74	TAACCGTAGGGGAACCTGCGGTTG	GATCACC	TCCTTACCTT	38	530	74	24	5	TAACCGTAGGGGAACCTGCGGTTG	GATCACCTCCTTA	CCTTAAAGAA	-7.471	Z	A
GCA_000713585.1	Contig_JOSI01000087.1	1444159	Escherichia coli 8-415-05_S3_C2	strain=8-415-05_S3_C2	http://www.ncbi.nlm.nih.gov/Taxonomy/Browser/wwwtax.cgi?mode=Info&id=1444159	Proteobacteria	Gammaproteobacteria	Escherichia coli	TRUE	+	9068	10597	10566	TAACCGTAGGGGAACCTGCGGTTG	GATCACCT	CCTTACCTTA	9068	10602	10566	24	5	TAACCGTAGGGGAACCTGCGGTTG	GATCACCTCCTTA	CCTTAAAGAA	-7.471	Z	A
GCA_000601175.1	Contig_JHDM01000085.1	1444160	Escherichia coli 1-110-08_S3_C2	strain=1-110-08_S3_C2	http://www.ncbi.nlm.nih.gov/Taxonomy/Browser/wwwtax.cgi?mode=Info&id=1444160	Proteobacteria	Gammaproteobacteria	Escherichia coli	TRUE	+	314	1843	1812	TAACCGTAGGGGAACCTGCGGTTG	GATCACCT	CCTTACCTTA	314	1848	1812	24	5	TAACCGTAGGGGAACCTGCGGTTG	GATCACCTCCTTA	CCTTAAAGAA	-7.471	Z	A
GCA_000601195.1	Contig_JHDF01000032.1	1444161	Escherichia coli 1-176-05_S3_C2	strain=1-176-05_S3_C2	http://www.ncbi.nlm.nih.gov/Taxonomy/Browser/wwwtax.cgi?mode=Info&id=1444161	Proteobacteria	Gammaproteobacteria	Escherichia coli	TRUE	+	300864	302393	302362	TAACCGTAGGGGAACCTGCGGTTG	GATCACCT	CCTTACCTTA	300864	302398	302362	24	5	TAACCGTAGGGGAACCTGCGGTTG	GATCACCTCCTTA	CCTTAAAGAA	-7.471	Z	A
GCA_000627455.1	Contig_JJLT01000003.1	1444162	Escherichia coli 1-182-04_S3_C2	strain=1-182-04_S3_C2	http://www.ncbi.nlm.nih.gov/Taxonomy/Browser/wwwtax.cgi?mode=Info&id=1444162	Proteobacteria	Gammaproteobacteria	Escherichia coli	TRUE	+	2	1531	1500	TAACCGTAGGGGAACCTGCGGTTG	GATCACCT	CCTTACCTTA	2	1536	1500	24	5	TAACCGTAGGGGAACCTGCGGTTG	GATCACCTCCTTA	CCTTAAAGAA	-7.471	Z	A
GCA_000713815.1	Contig_JOSR01000128.1	1444163	Escherichia coli 1-250-04_S3_C2	strain=1-250-04_S3_C2	http://www.ncbi.nlm.nih.gov/Taxonomy/Browser/wwwtax.cgi?mode=Info&id=1444163	Proteobacteria	Gammaproteobacteria	Escherichia coli	TRUE	+	154	1683	1652	TAACCGTAGGGGAACCTGCGGTTG	GATCACCT	CCTTACCTTA	154	1688	1652	24	5	TAACCGTAGGGGAACCTGCGGTTG	GATCACCTCCTTA	CCTTAAAGAA	-7.471	Z	A
GCA_000711515.1	Contig_JONB01000077.1	1444165	Escherichia coli 3-020-07_S3_C2	strain=3-020-07_S3_C2	http://www.ncbi.nlm.nih.gov/Taxonomy/Browser/wwwtax.cgi?mode=Info&id=1444165	Proteobacteria	Gammaproteobacteria	Escherichia coli	TRUE	+	139	1668	1637	TAACCGTAGGGGAACCTGCGGTTG	GATCACCT	CCTTACCTTA	139	1673	1637	24	5	TAACCGTAGGGGAACCTGCGGTTG	GATCACCTCCTTA	CCTTAAAGAA	-7.471	Z	A
GCA_000704905.1	Contig_JNRX01000004.1	1444166	Escherichia coli 3-073-06_S3_C2	strain=3-073-06_S3_C2	http://www.ncbi.nlm.nih.gov/Taxonomy/Browser/wwwtax.cgi?mode=Info&id=1444166	Proteobacteria	Gammaproteobacteria	Escherichia coli	TRUE	-	51	1578	81	TAACCGTAGGGGAACCTGCGGTTG	GATCACC	TCCTTACCTT	45	1578	81	24	5	TAACCGTAGGGGAACCTGCGGTTG	GATCACCTCCTTA	CCTTAAAGAA	-7.471	Z	A
GCA_000700205.1	Contig_JNMB01000101.1	1444167	Escherichia coli 3-105-05_S3_C2	strain=3-105-05_S3_C2	http://www.ncbi.nlm.nih.gov/Taxonomy/Browser/wwwtax.cgi?mode=Info&id=1444167	Proteobacteria	Gammaproteobacteria	Escherichia coli	TRUE	-	2169	3051	2199	TAACCGTAGGGGAACCTGCGGTTG	GATCACC	TCCTTACCTT	2163	3051	2199	24	5	TAACCGTAGGGGAACCTGCGGTTG	GATCACCTCCTTA	CCTTAAAGAA	-7.471	Z	A
GCA_000700345.1	Contig_JNMM01000065.1	1444168	Escherichia coli 3-267-03_S3_C2	strain=3-267-03_S3_C2	http://www.ncbi.nlm.nih.gov/Taxonomy/Browser/wwwtax.cgi?mode=Info&id=1444168	Proteobacteria	Gammaproteobacteria	Escherichia coli	TRUE	-	664	1546	694	TAACCGTAGGGGAACCTGCGGTTG	GATCACC	TCCTTACCTT	658	1546	694	24	5	TAACCGTAGGGGAACCTGCGGTTG	GATCACCTCCTTA	CCTTAAAGAA	-7.471	Z	A
GCA_000700425.1	Contig_JNMQ01000055.1	1444169	Escherichia coli 3-373-03_S3_C2	strain=3-373-03_S3_C2	http://www.ncbi.nlm.nih.gov/Taxonomy/Browser/wwwtax.cgi?mode=Info&id=1444169	Proteobacteria	Gammaproteobacteria	Escherichia coli	TRUE	-	474	2001	504	TAACCGTAGGGGAACCTGCGGTTG	GATCACC	TCCTTACCTT	468	2001	504	24	5	TAACCGTAGGGGAACCTGCGGTTG	GATCACCTCCTTA	CCTTAAAGAA	-7.471	Z	A
GCA_000713935.1	Contig_JOQE01000154.1	1444170	Escherichia coli 3-475-03_S3_C2	strain=3-475-03_S3_C2	http://www.ncbi.nlm.nih.gov/Taxonomy/Browser/wwwtax.cgi?mode=Info&id=1444170	Proteobacteria	Gammaproteobacteria	Escherichia coli	TRUE	-	581	1506	611	TAACCGTAGGGGAACCTGCGGTTG	GATCACC	TCCTTACCTT	575	1506	611	24	5	TAACCGTAGGGGAACCTGCGGTTG	GATCACCTCCTTA	CCTTAAAGAA	-7.471	Z	A
GCA_000703825.1	Contig_JNPR01000108.1	1444175	Escherichia coli 2-005-03_S3_C3	strain=2-005-03_S3_C3	http://www.ncbi.nlm.nih.gov/Taxonomy/Browser/wwwtax.cgi?mode=Info&id=1444175	Proteobacteria	Gammaproteobacteria	Escherichia coli	TRUE	-	1742	2697	1772	TAACCGTAGGGGAACCTGCGGTTG	GATCACC	TCCTTACCTT	1736	2697	1772	24	5	TAACCGTAGGGGAACCTGCGGTTG	GATCACCTCCTTA	CCTTAAAGAA	-7.471	Z	A
GCA_000687065.1	Contig_JMGV01000054.1	1444176	Escherichia coli 2-011-08_S3_C3	strain=2-011-08_S3_C3	http://www.ncbi.nlm.nih.gov/Taxonomy/Browser/wwwtax.cgi?mode=Info&id=1444176	Proteobacteria	Gammaproteobacteria	Escherichia coli	TRUE	-	789	1623	819	TAACCGTAGGGGAACCTGCGGTTG	GATCACC	TCCTTACCTT	783	1623	819	24	5	TAACCGTAGGGGAACCTGCGGTTG	GATCACCTCCTTA	CCTTAAAGAA	-7.471	Z	A
GCA_000703605.1	Contig_JNOZ01000056.1	1444177	Escherichia coli 2-052-05_S3_C3	strain=2-052-05_S3_C3	http://www.ncbi.nlm.nih.gov/Taxonomy/Browser/wwwtax.cgi?mode=Info&id=1444177	Proteobacteria	Gammaproteobacteria	Escherichia coli	TRUE	+	142	1671	1640	TAACCGTAGGGGAACCTGCGGTTG	GATCACCT	CCTTACCTTA	142	1676	1640	24	5	TAACCGTAGGGGAACCTGCGGTTG	GATCACCTCCTTA	CCTTAAAGAA	-7.471	Z	A
GCA_000703585.1	Contig_JNQA01000230.1	1444180	Escherichia coli 2-210-07_S3_C3	strain=2-210-07_S3_C3	http://www.ncbi.nlm.nih.gov/Taxonomy/Browser/wwwtax.cgi?mode=Info&id=1444180	Proteobacteria	Gammaproteobacteria	Escherichia coli	TRUE	+	137	1666	1635	TAACCGTAGGGGAACCTGCGGTTG	GATCACCT	CCTTACCTTA	137	1671	1635	24	5	TAACCGTAGGGGAACCTGCGGTTG	GATCACCTCCTTA	CCTTAAAGAA	-7.471	Z	A
[truncated: 33,384 more rows]
