# Supplementary material for: Re-annotation of 12,495 prokaryotic 16S rRNA 3’ ends and analysis of Shine-Dalgarno and anti-Shine-Dalgarno sequences
Source: PLoS One. 2018 Aug 23;13(8):e0202767. doi: 10.1371/journal.pone.0202767 (PMC6107228; doi:10.1371/journal.pone.0202767)
Supplement: S3 Table — “Tompa Z” is the Z-score (for significance) of that motif; a higher score is more significant. “found in 16S” is whether (yes or no or “close”) the SD motif found in the “SD (Tompa)” column is found (antisense) in the 13 base 16S tail of the organism in question. (XLSX) [file pone.0202767.s004.xlsx]

## Sheet: Sheet1
Organism	full_file_prefix	16S_end (13 b tail)	SD (Tompa)	Tompa Z	found in 16S
Chlorobium luteolum DSM 273	GCA_000012485.1_ASM1248v1	GATCACCTCCTTT	AACAG	13.11	no
Campylobacter jejuni subsp. jejuni NCTC 11168 = ATCC 700819	GCA_000009085.1_ASM908v1	GATCACCTCCTTT	AAGGA	29.31	yes
Psychrobacter cryohalolentis K5	GCA_000013905.1_ASM1390v1	GATCACCTCCTTA	AAGGA	28.34	yes
Shewanella frigidimarina NCIMB 400	GCA_000014705.1_ASM1470v1	GATCACCTCCTTA	AAGGA	26.77	yes
Shewanella sp. MR-4	GCA_000014685.1_ASM1468v1	GATCACCTCCTTA	AAGGA	25.87	yes
Rhodospirillum rubrum ATCC 11170	GCA_000013085.1_ASM1308v1	GATCACCTCCTTT	AAGGA	25.63	yes
Psychrobacter arcticus 273-4	GCA_000012305.1_ASM1230v1	GATCACCTCCTTA	AAGGA	25.27	yes
Shewanella oneidensis MR-1	GCA_000146165.2_ASM14616v2	GATCACCTCCTTA	AAGGA	24.37	yes
Glutamicibacter arilaitensis	GCA_001302565.1_ASM130256v1	GATCACCTCCTTT	AAGGA	23.94	yes
Jannaschia sp. CCS1	GCA_000013565.1_ASM1356v1	GATCACCTCCTTT	AAGGA	23.46	yes
Shewanella denitrificans OS217	GCA_000013765.1_ASM1376v1	GATCACCTCCTTA	AAGGA	22.25	yes
Corynebacterium diphtheriae NCTC 13129	GCA_000195815.1_ASM19581v1	GATCACCTCCTTT	AAGGA	21.86	yes
Sphingopyxis alaskensis RB2256	GCA_000013985.1_ASM1398v1	GATCACCTCCTTT	AAGGA	21.32	yes
Novosphingobium aromaticivorans DSM 12444	GCA_000013325.1_ASM1332v1	GATCACCTCCTTT	AAGGA	18.42	yes
Vibrio vulnificus CMCP6	GCA_000039765.1_ASM3976v1	GATCACCTCCTTA	AAGGA	18.2	yes
Vibrio parahaemolyticus RIMD 2210633	GCA_000196095.1_ASM19609v1	GATCACCTCCTTA	AAGGA	17.78	yes
Vibrio fischeri ES114	GCA_000011805.1_ASM1180v1	GATCACCTCCTTA	AAGGA	16.25	yes
Leifsonia xyli subsp. xyli str. CTCB07	GCA_000007665.1_ASM766v1	GATCACCTCCTTT	AAGGA	16.12	yes
Corynebacterium jeikeium K411	GCA_000006605.1_ASM660v1	GATCACCTCCTTT	AAGGA	15.58	yes
Photobacterium profundum SS9	GCA_000196255.1_ASM19625v1	GATCACCTCCTTA	AAGGA	15.11	yes
Xylella fastidiosa Temecula1	GCA_000007245.1_ASM724v1	GATCACCTCCTTT	AAGGA	13.9	yes
Zymomonas mobilis subsp. mobilis ZM4 = ATCC 31821	GCA_000007105.1_ASM710v1	GATCACCTCCTTT	AAGGA	12.58	yes
Bordetella pertussis Tohama I	GCA_000195715.1_ASM19571v1	GATCACCTCCTTT	AAGGAG	51.74	yes
Helicobacter hepaticus ATCC 51449	GCA_000007905.1_ASM790v1	GATCACCTCCTTT	AAGGAG	40.56	yes
Pseudomonas fluorescens Pf0-1	GCA_000012445.1_ASM1244v1	GATCACCTCCTTA	AAGGAG	35.43	yes
Onion yellows phytoplasma OY-M	GCA_000009845.1_ASM984v1	GATCACCTCCTTT	AAGGAG	32.82	yes
Aster yellows witches'-broom phytoplasma AYWB	GCA_000012225.1_ASM1222v1	GATCACCTCCTTT	AAGGAG	30.4	yes
Burkholderia mallei ATCC 23344	GCA_000011705.1_ASM1170v1	GATCACCTCCTTT	AAGGAG	30.17	yes
Pseudomonas syringae pv. syringae B728a	GCA_000012245.1_ASM1224v1	GATCACCTCCTTA	AAGGAG	29.51	yes
Bifidobacterium longum NCC2705	GCA_000007525.1_ASM752v1	GATCACCTCCTTT	AAGGAG	29.25	yes
Burkholderia cenocepacia AU 1054	GCA_000014085.1_ASM1408v1	GATCACCTCCTTT	AAGGAG	26	yes
Ureaplasma parvum serovar 3 str. ATCC 700970	GCA_000006625.1_ASM662v1	GATCACCTCCTTT	AAGGAGG	10.91	yes
Roseobacter denitrificans OCh 114	GCA_000014045.1_ASM1404v1	GATCACCTCCTTT	AGGA	24.85	yes
Mannheimia succiniciproducens MBEL55E	GCA_000007745.1_ASM774v1	GATCACCTCCTTA	AGGA	21.18	yes
Ruegeria pomeroyi DSS-3	GCA_000011965.2_ASM1196v2	GATCACCTCCTTT	AGGA	20.66	yes
Thiomicrospira crunogena XCL-2	GCA_000012605.1_ASM1260v1	GATCACCTCCTTT	AGGA	18.56	yes
Haemophilus ducreyi 35000HP	GCA_000007945.1_ASM794v1	GATCACCTCCTTA	AGGA	17.72	yes
Brucella melitensis M28	GCA_000192725.1_ASM19272v1	GATCACCTCCTTT	AGGA	13.76	yes
Nitrobacter winogradskyi Nb-255	GCA_000012725.1_ASM1272v1	GATCACCTCCTTT	AGGA	13.73	yes
Bartonella quintana str. Toulouse	GCA_000046685.1_ASM4668v1	GATCACCTCCTTT	AGGA	11.93	yes
Colwellia psychrerythraea 34H	GCA_000012325.1_ASM1232v1	GATCACCTCCTTA	AGGAA	22.09	close
Brucella suis 1330	GCA_000223195.1_ASM22319v1	GATCACCTCCTTT	AGGAA	14.12	close
Brucella abortus bv. 1 str. 9-941	GCA_000008145.1_ASM814v1	GATCACCTCCTTT	AGGAA	12.61	close
Bacillus licheniformis DSM 13 = ATCC 14580	GCA_000011645.1_ASM1164v1	GATCACCTCCTTT	AGGAG	68.28	yes
Bacillus halodurans C-125	GCA_000011145.1_ASM1114v1	GATCACCTCCTTT	AGGAG	66.32	yes
Staphylococcus aureus RF122	GCA_000009005.1_ASM900v1	GATCACCTCCTTT	AGGAG	60.28	yes
Lactobacillus plantarum WCFS1	GCA_000203855.3_ASM20385v3	GATCACCTCCTTT	AGGAG	60.08	yes
Geobacillus kaustophilus HTA426	GCA_000009785.1_ASM978v1	GATCACCTCCTTT	AGGAG	58.79	yes
Staphylococcus epidermidis ATCC 12228	GCA_000007645.1_ASM764v1	GATCACCTCCTTT	AGGAG	57.21	yes
Burkholderia cepacia	GCA_000974835.2_ASM97483v2	GATCACCTCCTTT	AGGAG	50.85	yes
Geobacter sulfurreducens PCA	GCA_000007985.2_ASM798v2	GATCACCTCCTTT	AGGAG	47.72	yes
Ruminococcus torques L2-14	GCA_000210035.1_ASM21003v1	GATCACCTCCTTT	AGGAG	47.24	yes
Lactobacillus sakei subsp. sakei 23K	GCA_000026065.1_ASM2606v1	GATCACCTCCTTT	AGGAG	47.11	yes
Geobacter metallireducens GS-15	GCA_000012925.1_ASM1292v1	GATCACCTCCTTT	AGGAG	45.66	yes
Bordetella bronchiseptica RB50	GCA_000195675.1_ASM19567v1	GATCACCTCCTTT	AGGAG	45.15	yes
Chloroflexus aurantiacus J-10-fl	GCA_000018865.1_ASM1886v1	GATCACCTCCTTT	AGGAG	43.96	yes
Desulfovibrio alaskensis G20	GCA_000012665.1_ASM1266v1	GATCACCTCCTTT	AGGAG	43.65	yes
Desulfovibrio vulgaris str. Hildenborough	GCA_000195755.1_ASM19575v1	GATCACCTCCTTT	AGGAG	43.11	yes
Streptococcus pyogenes M1 GAS	GCA_000006785.2_ASM678v2	GATCACCTCCTTT	AGGAG	41.78	yes
Streptococcus mutans UA159	GCA_000007465.2_ASM746v2	GATCACCTCCTTT	AGGAG	40.81	yes
Streptococcus agalactiae A909	GCA_000012705.1_ASM1270v1	GATCACCTCCTTT	AGGAG	40.6	yes
Bordetella parapertussis Bpp5	GCA_000317935.1_ASM31793v1	GATCACCTCCTTT	AGGAG	39.13	yes
Chromohalobacter salexigens DSM 3043	GCA_000055785.1_ASM5578v1	GATCACCTCCTTA	AGGAG	38.62	yes
Salmonella enterica subsp. enterica serovar Typhimurium str. LT2	GCA_000006945.2_ASM694v2	GATCACCTCCTTA	AGGAG	38.4	yes
Enterococcus faecalis V583	GCA_000407305.1_Ente_faec_V583_V2	GATCACCTCCTTT	AGGAG	37.73	yes
Pelobacter carbinolicus DSM 2380	GCA_000012885.1_ASM1288v1	GATCACCTCCTTT	AGGAG	37.69	yes
Salmonella enterica subsp. enterica serovar Paratyphi A str. ATCC 9150	GCA_000011885.1_ASM1188v1	GATCACCTCCTTA	AGGAG	35.24	yes
Burkholderia pseudomallei	GCA_000770565.1_ASM77056v1	GATCACCTCCTTT	AGGAG	34.7	yes
Rubrobacter xylanophilus DSM 9941	GCA_000014185.1_ASM1418v1	GATCACCTCCTTT	AGGAG	34.4	yes
Ralstonia eutropha JMP134	GCA_000203875.1_ASM20387v1	GATCACCTCCTTT	AGGAG	33.51	yes
Streptomyces avermitilis MA-4680 = NBRC 14893	GCA_000009765.2_ASM976v2	GATCACCTCCTTT	AGGAG	32.16	yes
Anaeromyxobacter dehalogenans 2CP-C	GCA_000013385.1_ASM1338v1	GATCACCTCCTTT	AGGAG	31.65	yes
Rhodococcus jostii RHA1	GCA_000014565.1_ASM1456v1	GATCACCTCCTTT	AGGAG	31.55	yes
Pseudomonas putida KT2440	GCA_000007565.2_ASM756v2	GATCACCTCCTTA	AGGAG	31.11	yes
Streptococcus pneumoniae R6	GCA_000007045.1_ASM704v1	GATCACCTCCTTT	AGGAG	30.93	yes
Polaromonas sp. JS666	GCA_000013865.1_ASM1386v1	GATCACCTCCTTT	AGGAG	30.71	yes
Chromobacterium violaceum ATCC 12472	GCA_000007705.1_ASM770v1	GATCACCTCCTTT	AGGAG	30.6	yes
Burkholderia pseudomallei K96243	GCA_000011545.1_ASM1154v1	GATCACCTCCTTT	AGGAG	29.91	yes
Hahella chejuensis KCTC 2396	GCA_000012985.1_ASM1298v1	GATCACCTCCTTA	AGGAG	28.27	yes
Cupriavidus metallidurans CH34	GCA_000196015.1_ASM19601v1	GATCACCTCCTTT	AGGAG	28.19	yes
Aromatoleum aromaticum EbN1	GCA_000025965.1_ASM2596v1	GATCACCTCCTTT	AGGAG	28.07	yes
Myxococcus xanthus DK 1622	GCA_000012685.1_ASM1268v1	GATCACCTCCTTT	AGGAG	27.95	yes
Pectobacterium atrosepticum SCRI1043	GCA_000011605.1_ASM1160v1	GATCACCTCCTTA	AGGAG	27.94	yes
Propionibacterium acnes KPA171202	GCA_000008345.1_ASM834v1	GATCACCTCCTTT	AGGAG	27.81	yes
Lactobacillus delbrueckii subsp. bulgaricus ATCC 11842 = JCM 1002	GCA_000056065.1_ASM5606v1	GATCACCTCCTTT	AGGAG	27.42	yes
Dechloromonas aromatica RCB	GCA_000012425.1_ASM1242v1	GATCACCTCCTTT	AGGAG	27.27	yes
Photorhabdus luminescens subsp. laumondii TTO1	GCA_000196155.1_ASM19615v1	GATCACCTCCTTA	AGGAG	26.3	yes
Yersinia pseudotuberculosis IP 32953	GCA_000834295.1_ASM83429v1	GATCACCTCCTTA	AGGAG	26.21	yes
Bradyrhizobium japonicum USDA 6	GCA_000284375.1_ASM28437v1	GATCACCTCCTTT	AGGAG	25.96	yes
Haemophilus somnus 129PT	GCA_000011785.1_ASM1178v1	GATCACCTCCTTA	AGGAG	25.93	yes
Alcanivorax borkumensis SK2	GCA_000009365.1_ASM936v1	GATCACCTCCTTA	AGGAG	25.06	yes
Thiobacillus denitrificans ATCC 25259	GCA_000012745.1_ASM1274v1	GATCACCTCCTTT	AGGAG	24.65	yes
Rhodoferax ferrireducens T118	GCA_000013605.1_ASM1360v1	GATCACCTCCTTT	AGGAG	23.9	yes
Rhizobium etli CFN 42	GCA_000092045.1_ASM9204v1	GATCACCTCCTTT	AGGAG	23.79	yes
Idiomarina loihiensis L2TR	GCA_000008465.1_ASM846v1	GATCACCTCCTTA	AGGAG	23.55	yes
Alkalilimnicola ehrlichii MLHE-1	GCA_000014785.1_ASM1478v1	GATCACCTCCTTT	AGGAG	22.9	yes
Chelativorans sp. BNC1	GCA_000014245.1_ASM1424v1	GATCACCTCCTTT	AGGAG	22.77	yes
Ruegeria sp. TM1040	GCA_000014065.1_ASM1406v1	GATCACCTCCTTT	AGGAG	22.39	yes
Frankia sp. CcI3	GCA_000013345.1_ASM1334v1	GATCACCTCCTTT	AGGAG	22.21	yes
Mycobacterium sp. MCS	GCA_000014165.1_ASM1416v1	GATCACCTCCTTT	AGGAG	21.9	yes
Sodalis glossinidius str. 'morsitans'	GCA_000010085.1_ASM1008v1	GATCACCTCCTTA	AGGAG	21.8	yes
Desulfotalea psychrophila LSv54	GCA_000025945.1_ASM2594v1	GATCACCTCCTTT	AGGAG	21.73	yes
Nitrosospira multiformis ATCC 25196	GCA_000196355.1_ASM19635v1	GATCACCTCCTTT	AGGAG	21.5	yes
Legionella pneumophila str. Lens	GCA_000048665.1_ASM4866v1	GATCACCTCCTTA	AGGAG	21.3	yes
Nitrosomonas europaea ATCC 19718	GCA_000009145.1_ASM914v1	GATCACCTCCTTT	AGGAG	21.23	yes
Thermobifida fusca YX	GCA_000012405.1_ASM1240v1	GATCACCTCCTTT	AGGAG	21.12	yes
Dehalococcoides mccartyi 195	GCA_000011905.1_ASM1190v1	GATCACCTCCTTT	AGGAG	20.64	yes
Mesorhizobium loti MAFF303099	GCA_000009625.1_ASM962v1	GATCACCTCCTTT	AGGAG	20.39	yes
Trichodesmium erythraeum IMS101	GCA_000014265.1_ASM1426v1	GATCACCTCCTTT	AGGAG	20.14	yes
Methylobacillus flagellatus KT	GCA_000013705.1_ASM1370v1	GATCACCTCCTTT	AGGAG	19.94	yes
Sulfurimonas denitrificans DSM 1251	GCA_000012965.1_ASM1296v1	GATCACCTCCTTT	AGGAG	19.68	yes
Methylococcus capsulatus str. Bath	GCA_000008325.1_ASM832v1	GATCACCTCCTTT	AGGAG	19.6	yes
Nitrosococcus oceani ATCC 19707	GCA_000012805.1_ASM1280v1	GATCACCTCCTAA	AGGAG	19.59	yes
Saccharophagus degradans 2-40	GCA_000013665.1_ASM1366v1	GATCACCTCCTTA	AGGAG	19.52	yes
Mycobacterium tuberculosis H37Rv	GCA_000277735.2_ASM27773v2	GATCACCTCCTTT	AGGAG	19.03	yes
Pseudoalteromonas atlantica T6c	GCA_000014225.1_ASM1422v1	GATCACCTCCTTA	AGGAG	18.96	yes
Xanthomonas oryzae pv. oryzae MAFF 311018	GCA_000010025.1_ASM1002v1	GATCACCTCCTTT	AGGAG	18.85	yes
Dehalococcoides mccartyi CBDB1	GCA_000009025.1_ASM902v1	GATCACCTCCTTT	AGGAG	18.83	yes
Nitrosomonas eutropha C91	GCA_000014765.1_ASM1476v1	GATCACCTCCTTT	AGGAG	18.36	yes
Magnetospirillum magneticum AMB-1	GCA_000009985.1_ASM998v1	GATCACCTCCTTT	AGGAG	18.05	yes
Rhodopseudomonas palustris BisB5	GCA_000013685.1_ASM1368v1	GATCACCTCCTTT	AGGAG	17.65	yes
Acinetobacter sp. ADP1	GCA_000046845.1_ASM4684v1	GATCACCTCCTTA	AGGAG	17.47	yes
Gloeobacter violaceus PCC 7421	GCA_000011385.1_ASM1138v1	GATCACCTCCTTT	AGGAG	17.1	yes
Anabaena variabilis ATCC 29413	GCA_000204075.1_ASM20407v1	GATCACCTCCTTT	AGGAG	16.84	yes
Corynebacterium efficiens YS-314	GCA_000011305.1_ASM1130v1	GATCACCTCCTTT	AGGAG	16.28	yes
Treponema pallidum subsp. pallidum str. Nichols	GCA_000008605.1_ASM860v1	GATCACCTCCTTT	AGGAG	16.21	yes
Nitrobacter hamburgensis X14	GCA_000013885.1_ASM1388v1	GATCACCTCCTTT	AGGAG	15.12	yes
Borrelia afzelii PKo	GCA_000165595.2_ASM16559v2	GATCACCTCCTTT	AGGAG	14.6	yes
Borrelia garinii NMJW1	GCA_000300045.1_ASM30004v1	GATCACCTCCTTT	AGGAG	14.15	yes
Mycoplasma mycoides subsp. mycoides SC str. Gladysdale	GCA_000143865.1_ASM14386v1	GATCACCTCCTTT	AGGAG	12.64	yes
Leptospira interrogans serovar Copenhageni str. Fiocruz L1-130	GCA_000007685.1_ASM768v1	GATCACCTCCTTT	AGGAG	12.32	yes
Mycoplasma pulmonis UAB CTIP	GCA_000195875.1_ASM19587v1	GATCACCTCCTTT	AGGAG	11.59	yes
Mycoplasma penetrans HF-2	GCA_000011225.1_ASM1122v1	GATCACCTCCTTT	AGGAG	9.861	yes
Mycoplasma hyopneumoniae 7448	GCA_000008225.1_ASM822v1	GAACACCTCCTTT	AGGAG	8.726	yes
Mycoplasma synoviae 53	GCA_000008245.1_ASM824v1	GATTACCTCCTTT	AGGAG	7.686	yes
Erythrobacter litoralis HTCC2594	GCA_000013005.1_ASM1300v1	GATCACCTCCTTT	AGGAGA	17.98	close
Maricaulis maris MCS10	GCA_000014745.1_ASM1474v1	GATCACCTCCTTT	AGGAGA	15.12	close
Bacillus thuringiensis serovar morrisoni	GCA_000940785.1_ASM94078v1	GATCACCTCCTTT	AGGAGG	73.58	yes
Oceanobacillus iheyensis HTE831	GCA_000011245.1_ASM1124v1	GATCACCTCCTTT	AGGAGG	64.74	yes
Bacillus anthracis str. Sterne	GCA_000008165.1_ASM816v1	GATCACCTCCTTT	AGGAGG	64.23	yes
Staphylococcus saprophyticus subsp. saprophyticus ATCC 15305	GCA_000010125.1_ASM1012v1	GATCACCTCCTTT	AGGAGG	62.45	yes
Staphylococcus haemolyticus JCSC1435	GCA_000009865.1_ASM986v1	GATCACCTCCTTT	AGGAGG	62.33	yes
Listeria monocytogenes serotype 4b str. F2365	GCA_000008285.1_ASM828v1	GATCACCTCCTTT	AGGAGG	58.58	yes
Desulfitobacterium hafniense Y51	GCA_000010045.1_ASM1004v1	GATCACCTCCTTT	AGGAGG	53.27	yes
Clostridium tetani E88	GCA_000007625.1_ASM762v1	GATCACCTCCTTT	AGGAGG	50.73	yes
Symbiobacterium thermophilum IAM 14863	GCA_000009905.1_ASM990v1	GATCACCTCCTTT	AGGAGG	48.44	yes
Lactobacillus salivarius UCC118	GCA_000008925.1_ASM892v1	GATCACCTCCTTT	AGGAGG	41.31	yes
Thermus scotoductus SA-01	GCA_000187005.1_ASM18700v1	GATCACCTCCTTT	AGGAGG	40.87	yes
Escherichia coli str. K-12 substr. W3110	GCA_000010245.1_ASM1024v1	GATCACCTCCTTA	AGGAGG	36.7	yes
Porphyromonas gingivalis W83	GCA_000007585.1_ASM758v1	GAACACCTCCTTT	ATAA	11.23	no
Tropheryma whipplei TW08/27	GCA_000196075.1_ASM19607v1	GATCACCTCCTTT	ATAGAC	6.802	no
Mycoplasma gallisepticum str. R(high)	GCA_000025365.1_ASM2536v1	GATTACCTCCTTT	ATCA	5.7	no
Rickettsia conorii str. Malish 7	GCA_000007025.1_ASM702v1	GATTACCTCCTTA	ATGACG	13.27	no
Gluconobacter oxydans 621H	GCA_000011685.1_ASM1168v1	GATCACCTCCTTT	CAGGA	18.01	close
Nostoc sp. PCC 7120	GCA_000009705.1_ASM970v1	GATCACCTCCTTT	CAGGAG	15.65	no
Rhodopirellula baltica SH 1	GCA_000196115.1_ASM19611v1	GATCACCTCCTTT	CCAA	13.28	no
Haemophilus influenzae Rd KW20	GCA_000027305.1_ASM2730v1	GATCACCTCCTTA	CCGCAC	27.58	no
Mycoplasma capricolum subsp. capricolum ATCC 27343	GCA_000012765.1_ASM1276v1	GATCACCTCCTTT	CCGGTTC	14.79	no
Mycoplasma mobile 163K	GCA_000008365.1_ASM836v1	GATCACCTCCTTT	CCGTCGT	14.2	no
Synechococcus elongatus PCC 6301	GCA_000010065.1_ASM1006v1	GATCACCTCCTTT	CGATCG	36.08	no
Synechocystis sp. PCC 6803	GCA_000009725.1_ASM972v1	GATCACCTCCTTT	CGATCG	21.96	no
Thermosynechococcus elongatus BP-1	GCA_000011345.1_ASM1134v1	GATCACCTCCTTT	CGATCG	13.58	no
Rickettsia felis URRWXCal2	GCA_000012145.1_ASM1214v1	GATTACCTCCTTA	CGCAAT	20.6	no
Methanosarcina barkeri str. Fusaro	GCA_000195895.1_ASM19589v1	GATCACCTCCTAA	CGGAGCG	6.767	no
Bartonella henselae str. Houston-1	GCA_001525625.1_ASM152562v1	GATCACCTCCTTT	CGTA	5.7	no
Mycoplasma genitalium G37	GCA_000027325.1_ASM2732v1	GATCACCTCCTTT	CGTGAT	9.041	no
Rickettsia bellii RML369-C	GCA_000012385.1_ASM1238v1	GATTACCTCCTTA	CTCGAT	20.88	no
Bacteroides thetaiotaomicron VPI-5482	GCA_000011065.1_ASM1106v1	GAACACCTCCTTT	CTTTG	30.54	no
Francisella tularensis subsp. tularensis SCHU S4	GCA_000833535.1_ASM83353v1	GATCACCTCCTTA	GACTCC	22.55	no
Ehrlichia canis str. Jake	GCA_000012565.1_ASM1256v1	GATTACCTCCTTT	GAGAA	7.235	close
Baumannia cicadellinicola str. Hc (Homalodisca coagulata)	GCA_000013185.1_ASM1318v1	GATCACCTCCTTA	GAGGA	7.975	close
Ehrlichia chaffeensis str. Arkansas	GCA_000013145.1_ASM1314v1	GATTACCTCCTTT	GAGGA	7.281	close
Methanospirillum hungatei JF-1	GCA_000013445.1_ASM1344v1	GATCACCTCCTAA	GAGGAG	17.9	close
Haloferax mediterranei ATCC 33500	GCA_000306765.2_ASM30676v2	GATCACCTCCTAA	GAGGT	17.34	yes
Anaplasma phagocytophilum str. HZ	GCA_000013125.1_ASM1312v1	GATTACCTCCTTT	GAGGT	8.609	yes
Thermococcus kodakarensis KOD1	GCA_000009965.1_ASM996v1	GATCACCTCCTAT	GAGGTG	57.84	yes
Pyrococcus furiosus DSM 3638	GCA_000007305.1_ASM730v1	GATCACCTCCTAT	GAGGTG	42.53	yes
Pyrococcus abyssi GE5	GCA_000195935.2_ASM19593v2	GATCACCTCCTAT	GAGGTG	38.23	yes
Cytophaga hutchinsonii ATCC 33406	GCA_000014145.1_ASM1414v1	GAACACCTCCTTT	GCAG	13.93	no
Agrobacterium fabrum str. C58	GCA_000092025.1_ASM9202v1	GATCACCTCCTTT	GCCGG	16.42	no
Neorickettsia sennetsu str. Miyayama	GCA_000013165.1_ASM1316v1	GATTACCTCCTTT	GCTACAA	6.01	no
Treponema denticola ATCC 35405	GCA_000008185.1_ASM818v1	GATCACCTCCTTT	GGAG	39.37	yes
Rickettsia typhi str. Wilmington	GCA_000008045.1_ASM804v1	GATTACCTCCTTA	GGAG	8.3	yes
Buchnera aphidicola str. Bp (Baizongia pistaciae)	GCA_000007725.1_ASM772v1	GATCACCTCCTTA	GGAGAA	10.12	no
Peptoclostridium difficile 630	GCA_000932055.1_ASM93205v1	GATCACCTCCTTT	GGAGG	79	yes
Clostridium acetobutylicum ATCC 824	GCA_000008765.1_ASM876v1	GATCACCTCCTTT	GGAGG	73.98	yes
[Eubacterium rectale] ATCC 33656	GCA_000020605.1_ASM2060v1	GATCACCTCCTTT	GGAGG	50.21	yes
Caldanaerobacter subterraneus subsp. tengcongensis MB4	GCA_000007085.1_ASM708v1	GATCACCTCCTTT	GGAGG	49.05	yes
Carboxydothermus hydrogenoformans Z-2901	GCA_000012865.1_ASM1286v1	GATCACCTCCTTT	GGAGG	48.78	yes
Heliobacterium modesticaldum Ice1	GCA_000019165.1_ASM1916v1	GATCACCTCCTTT	GGAGG	45.11	yes
Syntrophomonas wolfei subsp. wolfei str. Goettingen G311	GCA_000014725.1_ASM1472v1	GATCACCTCCTTT	GGAGG	44.56	yes
Moorella thermoacetica ATCC 39073	GCA_000013105.1_ASM1310v1	GATCACCTCCTTT	GGAGG	37.99	yes
Aquifex aeolicus VF5	GCA_000008625.1_ASM862v1	GATCACCTCCTTT	GGAGG	36.51	yes
Methanobacterium lacus	GCA_000191585.1_ASM19158v1	GATCACCTCCTTA	GGAGG	35.52	yes
Lactobacillus acidophilus NCFM	GCA_000011985.1_ASM1198v1	GATCACCTCCTTT	GGAGG	32.43	yes
Lactobacillus johnsonii NCC 533	GCA_000008065.1_ASM806v1	GATCACCTCCTTT	GGAGG	30.24	yes
Methanosphaera stadtmanae DSM 3091	GCA_000012545.1_ASM1254v1	GATCACCTCCTAA	GGAGG	29.9	yes
Methanosarcina acetivorans C2A	GCA_000007345.1_ASM734v1	GATCACCTCCTAA	GGAGG	20.37	yes
Mycoplasma pneumoniae M129	GCA_000027345.1_ASM2734v1	GATCACCTCCTTT	GGAGG	7	yes
Thermotoga maritima MSB8	GCA_000008545.1_ASM854v1	GATCACCTCCTTT	GGAGGT	48.05	yes
Archaeoglobus fulgidus DSM 4304	GCA_000008665.1_ASM866v1	GATCACCTCCTAA	GGAGGT	36.67	yes
Methanococcoides burtonii DSM 6242	GCA_000013725.1_ASM1372v1	GATCACCTCCTAA	GGAGGT	24.39	yes
Haloquadratum walsbyi C23	GCA_000237865.1_ASM23786v1	GATCACCTCCTAA	GGAGGT	12.89	yes
Prochlorococcus marinus subsp. pastoris str. CCMP1986	GCA_000011465.1_ASM1146v1	GATCACCTCCTAA	GGAGGT	7.992	yes
Bordetella avium 197N	GCA_000070465.1_ASM7046v1	GATCACCTCCTTT	GGTAAT	28.74	close
Picrophilus torridus DSM 9790	GCA_000008265.1_ASM826v1	GATCACCTCCTAC	GGTG	25.02	yes
Methanococcus aeolicus Nankai-3	GCA_000017185.1_ASM1718v1	GATCACCTCCTAA	GGTGA	58.07	yes
Methanococcus maripaludis S2	GCA_000011585.1_ASM1158v1	GATCACCTCCTAA	GGTGA	47.02	yes
Methanothermobacter thermautotrophicus str. Delta H	GCA_000008645.1_ASM864v1	GATCACCTCCTTA	GGTGA	22.83	yes
Candidatus Pelagibacter ubique HTCC1062	GCA_000012345.1_ASM1234v1	GATTACCTCCTTT	GGTGG	10.27	close
Pyrococcus horikoshii OT3	GCA_000011105.1_ASM1110v1	GATCACCTCCTAT	GGTGGT	31	close
Wolbachia endosymbiont strain TRS of Brugia malayi	GCA_000008385.1_ASM838v1	GATTACCTCCTTG	GTATAAT	5.694	no
Neisseria gonorrhoeae FA 1090	GCA_000006845.1_ASM684v1	GATCACCTCCTTT	GTCTG	30.39	no
Deinococcus radiodurans R1	GCA_001638825.1_ASM163882v1	GATCACCTCCTTT	TACACT	43.32	no
Deinococcus geothermalis DSM 11300	GCA_000196275.1_ASM19627v1	GATCACCTCCTTT	TAGACT	29.64	no
Thermus thermophilus HB27	GCA_000008125.1_ASM812v1	GATCACCTCCTTT	TATACT	42.58	no
Haloferax volcanii DS2	GCA_000025685.1_ASM2568v1	GATCACCTCCTAA	TCCAG	6.3	no
Caulobacter crescentus CB15	GCA_000006905.1_ASM690v1	GATCACCTCCTTT	TGATC	13.53	yes
Synechococcus sp. CC9902	GCA_000012505.1_ASM1250v1	GATCACCTCCTAA	TGATC	11.33	yes
Natronomonas pharaonis DSM 2160	GCA_000026045.1_ASM2604v1	GATCACCTCCTAA	TTTTAT	21.93	no
Haloarcula marismortui ATCC 43049	GCA_000011085.1_ASM1108v1	GATCACCTCCTAC	TTTTAT	19.07	no
Halobacterium salinarum NRC-1	GCA_000006805.1_ASM680v1	GATCACCTCCTAA	TTTTT	15.3	no
