# Supplementary material for: Re-annotation of 12,495 prokaryotic 16S rRNA 3’ ends and analysis of Shine-Dalgarno and anti-Shine-Dalgarno sequences
Source: PLoS One. 2018 Aug 23;13(8):e0202767. doi: 10.1371/journal.pone.0202767 (PMC6107228; doi:10.1371/journal.pone.0202767)
Supplement: S4 Table — “SD (Tompa)” and “Tompa Z” and “found in 16S” are as in S3 Table. (XLSX) [file pone.0202767.s005.xlsx]

## Sheet: Sheet1
name	full_file_prefix	Type	16S_end	SD (Tompa)	Tompa Z	found in 16S
Apibacter mensalis	GCA_900018365.1_IMG-taxon_2615840617_annotated_assembly	no antiSD	GAACATCTCTTTT	------	NA	no
Chryseobacterium sp. CF314	GCA_000282115.1_Chryseobacterium.strCF314_v1.0	no antiSD	GAACATCTCATTT	------	NA	no
Blattabacterium sp. (Blatta orientalis) str. Tarazona	GCA_000334405.1_ASM33440v1	no antiSD	GAACATCTCTTTT	AAAA	7.715	yes
Blattabacterium sp. (Cryptocercus punctulatus) str. Cpu	GCA_000236405.1_ASM23640v1	no antiSD	GAACATCTCTTTT	AAAA	8.412	yes
Blattabacterium sp. (Panesthia angustipennis spadica) str. BPAA	GCA_000348805.1_ASM34880v1	no antiSD	GAACATCTCTTTT	AAAA	8.492	yes
Blattabacterium sp. (Nauphoeta cinerea)	GCA_000471965.1_ASM47196v1	no antiSD	GAACATCTCTTTT	AAAAA	6.7	no
Candidatus Carsonella ruddii CS isolate Thao2000	GCA_000287255.1_ASM28725v1	no antiSD	GATATAAATTATA	AAAAAC	13.3	no
Blattabacterium sp. (Mastotermes darwiniensis) str. MADAR	GCA_000233435.1_ASM23343v1	no antiSD	GAACATCTCTTTT	AAAAAT	6.625	no
Bacteroidetes bacterium OLB9	GCA_001567255.1_ASM156725v1	no antiSD	GAACATCTCCTTT	AAAACCA	8.775	no
Bacillus azotoformans LMG 9581	GCA_000307855.1_BAZO1.0	no antiSD	AGCGGGGGACAAC	AAAG	8.114	no
Candidatus Carsonella ruddii	GCA_001274515.1_ASM127451v1	no antiSD	GATATAATAATAT	AAATTT	8.818	no
Fibrella aestuarina BUZ 2	GCA_000331105.1_ASM33110v1	no antiSD	GAACATCTCCTTT	AATCAA	20.79	no
Parcubacteria group bacterium GW2011_GWC2_39_14	GCA_000993485.1_ASM99348v1	no antiSD	GAAACAACTCCTT	ACCACCA	7.804	no
Enterococcus faecium UC7256	GCA_000499925.1_1st_assembly	no antiSD	GTCACCTCCTTTC	AGCAG	11.8	close
Mesorhizobium huakuii 7653R	GCA_000709395.1_ASM70939v1	no antiSD	GATCACCTCTTAG	AGGAG	21.5	close
Streptococcus parasanguinis	GCA_000963275.1_ASM96327v1	no antiSD	GATCACCTTCTTT	AGGAG	39.17	close
Candidatus Peregrinibacteria bacterium GW2011_GWA2_44_7	GCA_000999445.1_ASM99944v1	no antiSD	GATTACCTCTTTT	ATACGG	7.257	no
Candidatus Azambacteria bacterium GW2011_GWC2_45_7b	GCA_001001895.1_ASM100189v1	no antiSD	GATCATCTCCTTT	ATCC	7.46	no
Bergeyella zoohelcum ATCC 43767	GCA_000301075.1_Berg_zooh_ATCC_43767_V1	no antiSD	GAACATCTCATTT	ATCTTT	22.01	no
Ornithobacterium rhinotracheale ORT-UMN 88	GCA_000756505.1_ASM75650v1	no antiSD	GAACATCTCTTTT	ATCTTTG	22.41	no
Mycoplasma suis str. Illinois	GCA_000179035.2_ASM17903v2	no antiSD	GATAACTTTTTAT	CACTTG	9.011	no
Chryseobacterium soli	GCA_000737705.1_ASM73770v1	no antiSD	GAACATCTCATTT	CAGAAG	16.31	no
Chryseobacterium antarcticum	GCA_000729985.1_ASM72998v1	no antiSD	GAACATCTCATTT	CAGCA	7.221	no
Chryseobacterium solincola	GCA_000812875.1_ASM81287v1	no antiSD	GAACATCTCATTT	CAGCA	8.853	no
Candidatus Sulcia muelleri str. Sulcia-ALF	GCA_000442635.1_ASM44263v1	no antiSD	GAATATTTCTGTT	CAGCTC	13.72	no
Parcubacteria group bacterium GW2011_GWB1_46_8	GCA_001002925.1_ASM100292v1	no antiSD	GAAAATTTCTTTA	CAGTAC	6.379	no
Bacteroidales bacterium KA00251	GCA_001552775.1_ASM155277v1	no antiSD	GAACAACTCCTTT	CATTAAC	7.831	no
Cardinium endosymbiont cBtQ1 of Bemisia tabaci	GCA_000689375.1_CHV_1	no antiSD	GAATATCTCTTTT	CCATCT	7.213	no
Candidatus Sulcia muelleri DMIN	GCA_000025785.1_ASM2578v1	no antiSD	GAACATTTCTGTT	CCCACT	18.12	no
Candidatus Carsonella ruddii PC isolate NHV	GCA_000287315.1_ASM28731v1	no antiSD	GATAATTATTTTT	CCCGCTG	14.52	no
Candidatus Sulcia muelleri	GCA_000800435.1_ASM80043v1	no antiSD	GAATATTTCTGTT	CCGCTC	14.14	no
Chryseobacterium sp. P1-3	GCA_000738495.1_Chry1.0	no antiSD	GAACATCTCATTT	CCGG	10.09	no
Chryseobacterium koreense CCUG 49689	GCA_001045435.1_ASM104543v1	no antiSD	GAACATCTCATTT	CCGG	12.71	no
Chryseobacterium luteum	GCA_000737785.1_ASM73778v1	no antiSD	GAACATCTCATTT	CCGG	17.97	no
Chryseobacterium oranimense G311	GCA_000820645.1_PRJEB1544_assembly_1	no antiSD	GAACATCTCATTT	CCGG	19	no
Chryseobacterium indologenes	GCA_001295265.1_ASM129526v1	no antiSD	GAACATCTCATTT	CCGG	19.46	no
Chryseobacterium kwangjuense	GCA_001563495.1_ASM156349v1	no antiSD	GAACATCTCATTT	CCGG	19.62	no
Chryseobacterium sp. Leaf201	GCA_001421435.1_Leaf201	no antiSD	GAACATCTCATTT	CCGG	19.96	no
Elizabethkingia meningoseptica	GCA_000773465.1_ASM77346v1	no antiSD	GAACATCTCATTT	CCGGA	14.51	no
Chryseobacterium piperi	GCA_000737775.1_ASM73777v1	no antiSD	GAACATCTCATTT	CCGGA	17.24	no
Elizabethkingia genomosp. 2	GCA_001521745.1_ASM152174v1	no antiSD	GAACATCTCATTT	CCGGA	17.33	no
Chryseobacterium sp. JM1	GCA_000737715.1_ASM73771v1	no antiSD	GAACATCTCATTT	CCGGA	19.12	no
Elizabethkingia anophelis	GCA_001521815.1_ASM152181v1	no antiSD	GAACATCTCATTT	CCGGA	19.42	no
Elizabethkingia anophelis 502	GCA_000447375.1_C874_spades	no antiSD	GAACATCTCATTT	CCGGA	23.75	no
Chryseobacterium sp. FH2	GCA_001045455.1_ASM104545v1	no antiSD	GAACATCTCATTT	CCGGAA	14.18	no
Chryseobacterium sp. Hurlbut01	GCA_001187685.1_ASM118768v1	no antiSD	GAACATCTCATTT	CCGGCA	10.75	no
Blattabacterium sp. (Blattella germanica) str. Bge	GCA_000022605.2_ASM2260v1	no antiSD	GAACATCTCTTTT	CCGGCCG	8.624	no
Candidatus Mycoplasma haemominutum 'Birmingham 1'	GCA_000319365.1_ASM31936v1	no antiSD	GAAAACTTTATAT	CCTCCG	8.875	no
Chryseobacterium vrystaatense	GCA_000737765.1_ASM73776v1	no antiSD	GAACATCTCATTT	CCTGCA	17.38	no
Mycoplasma haemocanis str. Illinois	GCA_000238995.1_ASM23899v1	no antiSD	GATAATCTTCAAA	CGACTA	5.409	no
Candidatus Mycoplasma haemobos	GCA_001645765.1_ASM164576v1	no antiSD	GATAATCTTCTGT	CGAGCC	7.055	no
Microcystis aeruginosa SPC777	GCA_000412595.1_spc777-v1	no antiSD	GATCACCTTCCTT	CGATCG	14.72	no
Epilithonimonas sp. FH1	GCA_000735135.1_ASM73513v1	no antiSD	GAACATCTCATTT	CGCCAG	6.391	no
Candidatus Hodgkinia cicadicola	GCA_001273995.1_ASM127399v1	no antiSD	AACACAACAAACA	CGCGCAG	14.27	no
Candidatus Carsonella ruddii HC isolate Thao2000	GCA_000287275.1_ASM28727v1	no antiSD	GATAAAAATATAT	CGCGCGC	18.89	no
Mycoplasma wenyonii str. Massachusetts	GCA_000277795.1_ASM27779v1	no antiSD	GAAAACTTTTATA	CGGGGGC	12.06	no
Candidatus Mycoplasma haemolamae str. Purdue	GCA_000281235.1_ASM28123v1	no antiSD	GAAAACTTTTTAT	CGGT	5.618	no
Parcubacteria group bacterium GW2011_GWA1_45_7	GCA_001001785.1_ASM100178v1	no antiSD	GAAAATTTCTTTA	CGGTA	7.16	no
Ornithobacterium rhinotracheale H06-030791	GCA_000764515.1_ASM76451v1	no antiSD	GAACATCTCTTTT	CGGTGCT	5.053	no
Candidatus Carsonella ruddii DC	GCA_000441575.1_ASM44157v1	no antiSD	GATATAATAATAT	CTGAAG	8.622	no
Candidatus Nasuia deltocephalinicola str. NAS-ALF	GCA_000442605.1_ASM44260v1	no antiSD	GATCACAAATTAA	CTGACAC	12.41	no
Candidatus Peregrinibacteria bacterium GW2011_GWF2_33_10	GCA_000989585.1_ASM98958v1	no antiSD	GAACATTCCCTTA	CTGAT	8.206	no
Chryseobacterium jeonii	GCA_000812865.1_ASM81286v1	no antiSD	GAACATCTCATTT	CTGC	10.22	no
Chryseobacterium greenlandense	GCA_001507325.1_ASM150732v1	no antiSD	GAACATCTCATTT	CTGCAG	10.83	no
Chryseobacterium sp. Leaf180	GCA_001424585.1_Leaf180	no antiSD	GAACATCTCATTT	CTGCAG	14.07	no
Chryseobacterium sp. Leaf404	GCA_001424145.1_Leaf404	no antiSD	GAACATCTCATTT	CTGCAG	15.93	no
Klebsiella pneumoniae subsp. pneumoniae UKKV901664	GCA_000439185.1_UKKV901664	no antiSD	NNNNTTTGCTCTT	CTGCTG	29.36	no
Lactococcus lactis subsp. lactis bv. diacetylactis	GCA_001455265.1_ASM145526v1	no antiSD	AGCGGGGGACAAC	CTGTCA	8.617	no
Riemerella anatipestifer RA-CH-1	GCA_000295655.1_ASM29565v1	no antiSD	GAACATCTCATTT	CTTTGC	22.34	no
Blattabacterium sp. (Periplaneta americana) str. BPLAN	GCA_000093165.1_ASM9316v1	no antiSD	GAACATCTCTTTT	GAAAA	7.262	no
Candidatus Peribacteria bacterium GW2011_GWC2_54_8	GCA_001004775.1_ASM100477v1	no antiSD	GAACACTTCCTTA	GAAGAA	10.75	no
Mycoplasma haemofelis Ohio2	GCA_000186985.3_ASM18698v3	no antiSD	GATAATCTTCAAG	GAAGT	5.887	close
Mycoplasma haemofelis str. Langford 1	GCA_000200735.1_ASM20073v1	no antiSD	GATAATCTTCAAG	GAAGT	6.734	close
Candidatus Yanofskybacteria bacterium GW2011_GWC1_48_11	GCA_001003505.1_ASM100350v1	no antiSD	GATCACTACATTT	GAATAA	8.047	no
Fibrisoma limi BUZ 3	GCA_000296815.2_ASM29681v2	no antiSD	GAACATCTCCTTT	GACCAG	8.241	no
Bacillus bataviensis LMG 21833	GCA_000307875.1_BABA1.0	no antiSD	AGCGGGGGACAAC	GACGC	15.06	no
Enterococcus faecalis TX0645	GCA_000148205.1_ASM14820v1	no antiSD	GATCACCCCCTTT	GATA	7.137	no
Candidatus Carsonella ruddii HT isolate Thao2000	GCA_000287295.1_ASM28729v1	no antiSD	GATAATTATATAT	GATCCCG	11.59	no
Chryseobacterium gleum ATCC 35910	GCA_000143785.1_ASM14378v1	no antiSD	GAACATCTCATTT	GCAG	16.43	no
Candidatus Nasuia deltocephalinicola	GCA_001447885.1_ASM144788v1	no antiSD	GATCACAAATTAA	GCCGACG	13.52	no
Parcubacteria group bacterium GW2011_GWA2_38_13b	GCA_000992445.1_ASM99244v1	no antiSD	GATCAATTTTACT	GCCGG	10.3	no
Candidatus Carsonella ruddii PV	GCA_000010365.1_ASM1036v1	no antiSD	GAAAATTTTTAAA	GCTCCTC	12.67	no
Mycoplasma parvum str. Indiana	GCA_000477415.1_ASM47741v1	no antiSD	GATAACTTTAATT	GCTGAA	7.468	no
Chryseobacterium sp. Leaf394	GCA_001424105.1_Leaf394	no antiSD	GAACATCTCATTT	GGAAAT	6.136	no
Parcubacteria group bacterium GW2011_GWA2_46_7	GCA_001002825.1_ASM100282v1	no antiSD	GAAAATTTCTTTA	GGATA	5.954	no
Chryseobacterium indologenes NBRC 14944	GCA_000520835.1_ASM52083v1	no antiSD	GAACATCTCATTT	GGGCGTG	17.01	no
Mycoplasma ovis str. Michigan	GCA_000508245.1_ASM50824v1	no antiSD	TAAAACCTTTAAT	GGGGGG	12.05	no
Candidatus Carsonella ruddii CE isolate Thao2000	GCA_000287235.1_ASM28723v1	no antiSD	GATATAAATTATA	GGTGCAG	12.38	no
Chryseobacterium sp. ERMR1:04	GCA_001297705.1_ASM129770v1	no antiSD	GAACATCTCATTT	GTACC	7.009	no
Parcubacteria group bacterium GW2011_GWA2_40_23	GCA_000996245.1_ASM99624v1	no antiSD	GAAACAACTCCTT	TAAT	6.601	no
Candidatus Peribacter riflensis	GCA_001430885.1_ASM143088v1	no antiSD	GAACACTTCCTTA	TACACT	20.51	no
Elizabethkingia miricola	GCA_001483145.1_ASM148314v1	no antiSD	GAACATCTCATTT	TACCG	9.918	no
Weeksella virosa DSM 16922	GCA_000189415.1_ASM18941v1	no antiSD	GAACATCTCATAT	TATTTT	20.01	no
Chryseobacterium sp. GSE06	GCA_001593385.1_ASM159338v1	no antiSD	GAACATCTCATTT	TCCGG	18.52	no
Elizabethkingia genomosp. 3	GCA_001521735.1_ASM152173v1	no antiSD	GAACATCTCATTT	TCCGG	20.12	no
Chryseobacterium angstadtii	GCA_001045465.1_ASM104546v1	no antiSD	GAACATCTCATTT	TCCGG	20.36	no
Elizabethkingia genomosp. 4	GCA_001521765.1_ASM152176v1	no antiSD	GAACATCTCATTT	TCCGG	25.97	no
Chryseobacterium aquaticum	GCA_001420285.1_ASM142028v1	no antiSD	GAACATCTCATTT	TCCTGC	10.54	no
Lactobacillus kisonensis F0435	GCA_000242275.1_ASM24227v1	no antiSD	AAGTAGGGGATAA	TCCTTGG	10.77	no
Erythrobacter litoralis	GCA_000714795.1_Ery_DSM_8509_v1	no antiSD	GATCAACTCCTTT	TCGA	11.14	no
Epilithonimonas lactis	GCA_000735105.1_ASM73510v1	no antiSD	GAACATCTCATTT	TCTGCA	10.17	no
Chryseobacterium sp. JAH	GCA_001507335.1_ASM150733v1	no antiSD	GAACATCTCATTT	TGCAGA	11.93	no
Chryseobacterium taiwanense	GCA_000813825.1_ASM81382v1	no antiSD	GAACATCTCATTT	TGCGGA	13.97	no
Pseudomonas brenneri	GCA_001641345.1_ASM164134v1	no antiSD	GATCACTCCTTAA	TGGTC	18.96	no
Candidatus Uzinura diaspidicola str. ASNER	GCA_000331975.1_ASM33197v1	no antiSD	GAATATCTCCTTT	TGTATA	6.464	no
Epilithonimonas sp. J200	GCA_001643375.1_ASM164337v1	no antiSD	GAACATCTCATTT	TGTGG	9.657	no
Chryseobacterium sp. MOF25P	GCA_001677935.1_ASM167793v1	no antiSD	GAACATCTCATTT	TTCCGG	13.22	no
Chryseobacterium sp. BGARF1	GCA_001677955.1_ASM167795v1	no antiSD	GAACATCTCATTT	TTCCGG	14.24	no
Chryseobacterium sp. BLS98	GCA_001045445.1_ASM104544v1	no antiSD	GAACATCTCATTT	TTCCGG	15.66	no
Chryseobacterium sp. Leaf405	GCA_001425355.1_Leaf405	no antiSD	GAACATCTCATTT	TTCCGG	16.06	no
Candidatus Peribacteria bacterium GW2011_GWB1_54_5	GCA_001004735.1_ASM100473v1	no antiSD	GAACACTTCCTTA	TTCTTC	9.996	no
Riemerella anatipestifer	GCA_001670865.1_ASM167086v1	no antiSD	GAACATCTCATTT	TTTG	9.238	no
Bergeyella zoohelcum CCUG 30536	GCA_000301095.1_Berg_zooh_CCUG_30536_V1	no antiSD	GAACATCTCATTT	TTTG	13.16	no
Flavobacteriaceae bacterium 3519-10	GCA_000023725.1_ASM2372v1	no antiSD	GAACATCTCATTT	TTTG	15.17	no
Elizabethkingia anophelis NUHP1	GCA_000495935.2_ASM49593v2	no antiSD	GAACATCTCATTT	TTTG	19.82	no
Chryseobacterium sp. StRB126	GCA_000829375.1_ASM82937v1	no antiSD	GAACATCTCATTT	TTTG	20.24	no
Fluviicola taffensis DSM 16823	GCA_000194605.1_ASM19460v1	no antiSD	GAACATCTCCTTT	TTTG	20.41	no
Elizabethkingia anophelis FMS-007	GCA_001011675.1_ASM101167v1	no antiSD	GAACATCTCATTT	TTTG	22.12	no
Ornithobacterium rhinotracheale DSM 15997	GCA_000265465.1_ASM26546v1	no antiSD	GAACATCTCTTTT	TTTG	22.2	no
Chryseobacterium sp. IHB B 10212	GCA_001648155.1_ASM164815v1	no antiSD	GAACATCTCATTT	TTTG	22.9	no
Chryseobacterium gallinarum	GCA_001021975.1_ASM102197v1	no antiSD	GAACATCTCATTT	TTTG	23.12	no
Riemerella anatipestifer CH3	GCA_000734055.1_ASM73405v1	no antiSD	GAACATCTCATTT	TTTG	23.15	no
Riemerella anatipestifer ATCC 11845 = DSM 15868	GCA_000252855.1_ASM25285v1	no antiSD	GAACATCTCATTT	TTTG	24.8	no
Chryseobacterium sp. IHB B 17019	GCA_001456155.1_ASM145615v1	no antiSD	GAACATCTCATTT	TTTG	24.89	no
Riemerella anatipestifer RA-CH-2	GCA_000331695.1_ASM33169v1	no antiSD	GAACATCTCATTT	TTTGC	22.44	no
Riemerella anatipestifer RA-GD	GCA_000191565.1_ASM19156v1	no antiSD	GAACATCTCATTT	TTTGC	25.38	no
Riemerella anatipestifer Yb2	GCA_001077795.1_ASM107779v1	no antiSD	GAACATCTCATTT	TTTGC	27.04	no
Chryseobacterium formosense	GCA_000737665.1_ASM73766v1	no antiSD	GAACATCTCATTT	TTTGCA	14.96	no
