# Supplementary material for: Re-annotation of 12,495 prokaryotic 16S rRNA 3’ ends and analysis of Shine-Dalgarno and anti-Shine-Dalgarno sequences
Source: PLoS One. 2018 Aug 23;13(8):e0202767. doi: 10.1371/journal.pone.0202767 (PMC6107228; doi:10.1371/journal.pone.0202767)
Supplement: S5 Table — (XLSX) [file pone.0202767.s006.xlsx]

## Sheet: Distribution_of_VariantSD
Phylum	Class	Order	Family	Genus	Number of Organisms	Number of Variant Anti-SD
Bacteroidetes	Flavobacteriia	Flavobacteriales	Flavobacteriaceae	Chryseobacterium	66	41
Tenericutes	Mollicutes	Mycoplasmatales	Mycoplasmataceae	Mycoplasma	175	10
Bacteroidetes	Flavobacteriia	Flavobacteriales	Flavobacteriaceae	Elizabethkingia	20	9
Proteobacteria	Gammaproteobacteria	Oceanospirillales	Halomonadaceae	Candidatus Carsonella	8	8
NoRank	NoRank	NoRank	NoRank	NoRank	337	6
Bacteroidetes	Flavobacteriia	Flavobacteriales	Flavobacteriaceae	Riemerella	10	7
Bacteroidetes	Flavobacteriia	Flavobacteriales	Blattabacteriaceae	Blattabacterium	8	7
Firmicutes	Bacilli	Bacillales	Bacillaceae	Bacillus	700	1
Firmicutes	Bacilli	Lactobacillales	Enterococcaceae	Enterococcus	665	2
Firmicutes	Bacilli	Lactobacillales	Lactobacillaceae	Lactobacillus	502	1
Bacteroidetes	Flavobacteriia	Flavobacteriales	NoRank	Candidatus Sulcia	8	3
Bacteroidetes	Flavobacteriia	Flavobacteriales	Flavobacteriaceae	Ornithobacterium	3	3
Proteobacteria	Gammaproteobacteria	Enterobacterales	Enterobacteriaceae	Salmonella	1172	0
Proteobacteria	Gammaproteobacteria	Pseudomonadales	Moraxellaceae	Acinetobacter	1045	0
Candidatus Peregrinibacteria	NoRank	NoRank	NoRank	NoRank	13	2
Proteobacteria	Betaproteobacteria	NoRank	NoRank	Candidatus Nasuia	2	2
Candidatus Peregrinibacteria	Candidatus Peribacteria	NoRank	NoRank	NoRank	2	2
Bacteroidetes	Flavobacteriia	Flavobacteriales	Flavobacteriaceae	Bergeyella	2	2
Proteobacteria	Gammaproteobacteria	Enterobacterales	Enterobacteriaceae	Escherichia	2283	0
Actinobacteria	Actinobacteria	Corynebacteriales	Mycobacteriaceae	Mycobacterium	2193	0
Firmicutes	Bacilli	Lactobacillales	Streptococcaceae	Streptococcus	1464	1
Proteobacteria	Gammaproteobacteria	Pseudomonadales	Pseudomonadaceae	Pseudomonas	931	1
Proteobacteria	Gammaproteobacteria	Enterobacterales	Enterobacteriaceae	Klebsiella	449	1
Bacteroidetes	Bacteroidia	Bacteroidales	Bacteroidaceae	Bacteroides	246	0
Actinobacteria	Actinobacteria	Bifidobacteriales	Bifidobacteriaceae	Bifidobacterium	182	0
Proteobacteria	Alphaproteobacteria	Rhizobiales	Phyllobacteriaceae	Mesorhizobium	97	1
Proteobacteria	Gammaproteobacteria	Pasteurellales	Pasteurellaceae	Haemophilus	70	0
Firmicutes	Bacilli	Lactobacillales	Streptococcaceae	Lactococcus	56	1
Proteobacteria	Alphaproteobacteria	Sphingomonadales	Erythrobacteraceae	Erythrobacter	36	1
Bacteroidetes	Bacteroidia	Bacteroidales	NoRank	NoRank	32	1
Candidatus Azambacteria	NoRank	NoRank	NoRank	NoRank	20	1
Cyanobacteria	NoRank	Chroococcales	Microcystaceae	Microcystis	19	1
Candidatus Yanofskybacteria	NoRank	NoRank	NoRank	NoRank	17	1
Bacteroidetes	NoRank	NoRank	NoRank	NoRank	17	1
Firmicutes	Negativicutes	Veillonellales	Veillonellaceae	Megasphaera	16	0
Firmicutes	Clostridia	Clostridiales	Clostridiaceae	Candidatus Arthromitus	13	0
Bacteroidetes	Flavobacteriia	Flavobacteriales	Flavobacteriaceae	NoRank	5	1
Firmicutes	Bacilli	Bacillales	Bacillaceae	Fictibacillus	5	1
Proteobacteria	Gammaproteobacteria	Xanthomonadales	Xanthomonadaceae	Arenimonas	5	0
Bacteroidetes	Flavobacteriia	Flavobacteriales	NoRank	NoRank	4	1
Bacteroidetes	Flavobacteriia	Flavobacteriales	Flavobacteriaceae	Weeksella	2	1
Bacteroidetes	Cytophagia	Cytophagales	Amoebophilaceae	Candidatus Cardinium	2	1
Proteobacteria	Alphaproteobacteria	Rhizobiales	NoRank	Candidatus Hodgkinia	2	1
Bacteroidetes	Cytophagia	Cytophagales	Cytophagaceae	Fibrisoma	1	1
Bacteroidetes	Flavobacteriia	Flavobacteriales	Flavobacteriaceae	Apibacter	1	1
Bacteroidetes	Flavobacteriia	Flavobacteriales	Flavobacteriaceae	Galbibacter	1	0
Candidatus Peregrinibacteria	Candidatus Peribacteria	Candidatus Peribacterales	NoRank	Candidatus Peribacter	1	1
Bacteroidetes	Flavobacteriia	Flavobacteriales	Crocinitomicaceae	Fluviicola	1	1
Bacteroidetes	Cytophagia	Cytophagales	Cytophagaceae	Fibrella	1	1
Firmicutes	Bacilli	Bacillales	Staphylococcaceae	Staphylococcus	4344	0
Proteobacteria	Gammaproteobacteria	Vibrionales	Vibrionaceae	Vibrio	705	0
Actinobacteria	Actinobacteria	Streptomycetales	Streptomycetaceae	Streptomyces	595	0
Proteobacteria	Epsilonproteobacteria	Campylobacterales	Helicobacteraceae	Helicobacter	461	0
Proteobacteria	Betaproteobacteria	Burkholderiales	Burkholderiaceae	Burkholderia	361	0
Spirochaetes	Spirochaetia	NoRank	Leptospiraceae	Leptospira	334	0
Proteobacteria	Epsilonproteobacteria	Campylobacterales	Campylobacteraceae	Campylobacter	312	0
Proteobacteria	Gammaproteobacteria	Enterobacterales	Yersiniaceae	Yersinia	309	0
Proteobacteria	Betaproteobacteria	Neisseriales	Neisseriaceae	Neisseria	304	0
Firmicutes	Clostridia	Clostridiales	Clostridiaceae	Clostridium	298	0
Proteobacteria	Alphaproteobacteria	Rhizobiales	Brucellaceae	Brucella	295	0
Firmicutes	Clostridia	Clostridiales	Peptostreptococcaceae	Clostridioides	252	0
Proteobacteria	Gammaproteobacteria	Xanthomonadales	Xanthomonadaceae	Xanthomonas	196	0
Actinobacteria	Actinobacteria	Corynebacteriales	Corynebacteriaceae	Corynebacterium	176	0
Firmicutes	Bacilli	Bacillales	Paenibacillaceae	Paenibacillus	173	0
Proteobacteria	Gammaproteobacteria	Enterobacterales	Enterobacteriaceae	Enterobacter	163	0
Cyanobacteria	NoRank	Synechococcales	Prochloraceae	Prochlorococcus	163	0
Proteobacteria	Alphaproteobacteria	Rhizobiales	Rhizobiaceae	Rhizobium	162	0
Chlamydiae	Chlamydiia	Chlamydiales	Chlamydiaceae	Chlamydia	160	0
Proteobacteria	Betaproteobacteria	Burkholderiales	Alcaligenaceae	Bordetella	150	0
Proteobacteria	Gammaproteobacteria	Enterobacterales	Enterobacteriaceae	Shigella	147	0
Bacteroidetes	Bacteroidia	Bacteroidales	Prevotellaceae	Prevotella	144	0
Actinobacteria	Actinobacteria	Corynebacteriales	Nocardiaceae	Rhodococcus	126	0
Proteobacteria	Alphaproteobacteria	Sphingomonadales	Sphingomonadaceae	Sphingomonas	122	0
Firmicutes	Bacilli	Bacillales	Listeriaceae	Listeria	119	0
Proteobacteria	Gammaproteobacteria	Alteromonadales	Pseudoalteromonadaceae	Pseudoalteromonas	107	0
Proteobacteria	Alphaproteobacteria	Rhizobiales	Bradyrhizobiaceae	Bradyrhizobium	106	0
Actinobacteria	Actinobacteria	Propionibacteriales	Propionibacteriaceae	Cutibacterium	102	0
Spirochaetes	Spirochaetia	Spirochaetales	Borreliaceae	Borreliella	98	0
Actinobacteria	Actinobacteria	Micromonosporales	Micromonosporaceae	Salinispora	97	0
Actinobacteria	Actinobacteria	Corynebacteriales	Nocardiaceae	Nocardia	94	0
Proteobacteria	Gammaproteobacteria	NoRank	NoRank	NoRank	91	0
Actinobacteria	Actinobacteria	Micrococcales	Microbacteriaceae	Microbacterium	88	0
Proteobacteria	Alphaproteobacteria	Rickettsiales	Rickettsiaceae	Rickettsia	84	0
Proteobacteria	Alphaproteobacteria	Rhizobiales	Bartonellaceae	Bartonella	77	0
Proteobacteria	Gammaproteobacteria	Legionellales	Legionellaceae	Legionella	76	0
Firmicutes	Clostridia	Clostridiales	NoRank	NoRank	76	0
Proteobacteria	Gammaproteobacteria	Enterobacterales	Yersiniaceae	Serratia	75	0
Proteobacteria	Gammaproteobacteria	Aeromonadales	Aeromonadaceae	Aeromonas	75	0
Proteobacteria	Gammaproteobacteria	Chromatiales	Ectothiorhodospiraceae	Thioalkalivibrio	74	0
Fusobacteria	Fusobacteriia	Fusobacteriales	Fusobacteriaceae	Fusobacterium	72	0
Actinobacteria	Actinobacteria	Micrococcales	Micrococcaceae	Arthrobacter	71	0
Proteobacteria	Alphaproteobacteria	Rhizobiales	Methylobacteriaceae	Methylobacterium	71	0
Bacteroidetes	Flavobacteriia	Flavobacteriales	Flavobacteriaceae	Flavobacterium	68	0
Actinobacteria	Actinobacteria	NoRank	NoRank	NoRank	66	0
Proteobacteria	Gammaproteobacteria	Thiotrichales	Francisellaceae	Francisella	63	0
Candidatus Woesebacteria	NoRank	NoRank	NoRank	NoRank	63	0
Spirochaetes	Spirochaetia	Spirochaetales	Spirochaetaceae	Treponema	60	0
Firmicutes	Clostridia	Clostridiales	Lachnospiraceae	NoRank	59	0
Proteobacteria	Betaproteobacteria	Burkholderiales	Alcaligenaceae	Achromobacter	59	0
Proteobacteria	Alphaproteobacteria	Rhizobiales	Rhizobiaceae	Sinorhizobium	57	0
Actinobacteria	Actinobacteria	Actinomycetales	Actinomycetaceae	Actinomyces	56	0
Firmicutes	Clostridia	Clostridiales	Ruminococcaceae	Ruminococcus	55	0
Firmicutes	NoRank	NoRank	NoRank	NoRank	55	0
Firmicutes	Bacilli	Lactobacillales	Leuconostocaceae	Oenococcus	54	0
Proteobacteria	Gammaproteobacteria	Alteromonadales	Shewanellaceae	Shewanella	54	0
Proteobacteria	Alphaproteobacteria	NoRank	NoRank	NoRank	53	0
Candidatus Nomurabacteria	NoRank	NoRank	NoRank	NoRank	53	0
Proteobacteria	Gammaproteobacteria	Enterobacterales	Erwiniaceae	Pantoea	52	0
Actinobacteria	Actinobacteria	Propionibacteriales	Nocardioidaceae	Nocardioides	52	0
Bacteroidetes	Bacteroidia	Bacteroidales	Porphyromonadaceae	Porphyromonas	51	0
Candidatus Cloacimonetes	NoRank	NoRank	NoRank	NoRank	51	0
Proteobacteria	Betaproteobacteria	Neisseriales	Neisseriaceae	Kingella	49	0
Proteobacteria	Gammaproteobacteria	Enterobacterales	Enterobacteriaceae	Citrobacter	49	0
Proteobacteria	Gammaproteobacteria	Oceanospirillales	Halomonadaceae	Halomonas	48	0
Actinobacteria	Actinobacteria	Corynebacteriales	Gordoniaceae	Gordonia	46	0
Firmicutes	Bacilli	Bacillales	Bacillaceae	Geobacillus	45	0
Cyanobacteria	NoRank	Synechococcales	Synechococcaceae	Synechococcus	44	0
Proteobacteria	Alphaproteobacteria	Sphingomonadales	Sphingomonadaceae	Sphingopyxis	44	0
Proteobacteria	Deltaproteobacteria	Desulfovibrionales	Desulfovibrionaceae	Desulfovibrio	43	0
Firmicutes	Clostridia	Clostridiales	Lachnospiraceae	Butyrivibrio	43	0
candidate division WWE3	NoRank	NoRank	NoRank	NoRank	43	0
Proteobacteria	Alphaproteobacteria	Sphingomonadales	Sphingomonadaceae	Sphingobium	42	0
Proteobacteria	Gammaproteobacteria	Enterobacterales	Pectobacteriaceae	Dickeya	41	0
Proteobacteria	Gammaproteobacteria	Pasteurellales	Pasteurellaceae	Aggregatibacter	41	0
Firmicutes	Clostridia	Clostridiales	Lachnospiraceae	Lachnoclostridium	41	0
Firmicutes	Clostridia	Clostridiales	Eubacteriaceae	Eubacterium	40	0
Proteobacteria	Betaproteobacteria	Burkholderiales	Burkholderiaceae	Paraburkholderia	40	0
Proteobacteria	Gammaproteobacteria	Xanthomonadales	Xanthomonadaceae	Stenotrophomonas	40	0
Actinobacteria	Actinobacteria	Bifidobacteriales	Bifidobacteriaceae	Gardnerella	39	0
Candidatus Marinimicrobia	NoRank	NoRank	NoRank	NoRank	39	0
Proteobacteria	Betaproteobacteria	Burkholderiales	Burkholderiaceae	Ralstonia	37	0
Proteobacteria	Deltaproteobacteria	NoRank	NoRank	NoRank	37	0
Proteobacteria	Alphaproteobacteria	Rhodospirillales	Acetobacteraceae	Acetobacter	37	0
Proteobacteria	Betaproteobacteria	Burkholderiales	Comamonadaceae	Acidovorax	37	0
Candidatus Aminicenantes	NoRank	NoRank	NoRank	NoRank	37	0
Proteobacteria	Alphaproteobacteria	Rhizobiales	Rhizobiaceae	Agrobacterium	36	0
Proteobacteria	Gammaproteobacteria	Alteromonadales	Alteromonadaceae	Marinobacter	36	0
Firmicutes	Bacilli	Lactobacillales	Leuconostocaceae	Leuconostoc	35	0
Proteobacteria	Gammaproteobacteria	Enterobacterales	Erwiniaceae	Erwinia	35	0
Firmicutes	Bacilli	Bacillales	NoRank	Exiguobacterium	34	0
Proteobacteria	Alphaproteobacteria	Rickettsiales	Anaplasmataceae	Wolbachia	34	0
Proteobacteria	Betaproteobacteria	Burkholderiales	Burkholderiaceae	Cupriavidus	34	0
Proteobacteria	Gammaproteobacteria	Vibrionales	Vibrionaceae	Photobacterium	33	0
Proteobacteria	Alphaproteobacteria	Rickettsiales	Anaplasmataceae	Anaplasma	33	0
Proteobacteria	Gammaproteobacteria	Enterobacterales	Enterobacteriaceae	Cronobacter	33	0
Proteobacteria	Alphaproteobacteria	Sphingomonadales	Sphingomonadaceae	Novosphingobium	32	0
Candidatus Moranbacteria	NoRank	NoRank	NoRank	NoRank	32	0
Proteobacteria	Gammaproteobacteria	Pasteurellales	Pasteurellaceae	Pasteurella	31	0
Bacteroidetes	Bacteroidia	Bacteroidales	Tannerellaceae	Parabacteroides	31	0
Actinobacteria	Actinobacteria	Micrococcales	Cellulomonadaceae	Cellulomonas	31	0
Firmicutes	Negativicutes	Veillonellales	Veillonellaceae	Veillonella	31	0
Actinobacteria	Actinobacteria	Pseudonocardiales	Pseudonocardiaceae	Amycolatopsis	31	0
Deinococcus-Thermus	Deinococci	Deinococcales	Deinococcaceae	Deinococcus	30	0
Firmicutes	Clostridia	NoRank	NoRank	NoRank	30	0
Proteobacteria	Betaproteobacteria	Burkholderiales	Comamonadaceae	Variovorax	30	0
Proteobacteria	Gammaproteobacteria	Pseudomonadales	Moraxellaceae	Psychrobacter	30	0
Candidatus Collierbacteria	NoRank	NoRank	NoRank	NoRank	30	0
Candidatus Parcubacteria	NoRank	NoRank	NoRank	NoRank	29	0
Firmicutes	Bacilli	Bacillales	Bacillaceae	Lysinibacillus	29	0
Firmicutes	Bacilli	Bacillales	Paenibacillaceae	Brevibacillus	28	0
Proteobacteria	Betaproteobacteria	NoRank	NoRank	NoRank	28	0
Actinobacteria	Actinobacteria	Streptosporangiales	Nocardiopsaceae	Nocardiopsis	27	0
Proteobacteria	Gammaproteobacteria	Oceanospirillales	Oleiphilaceae	Oleiphilus	27	0
Deinococcus-Thermus	Deinococci	Thermales	Thermaceae	Thermus	26	0
Actinobacteria	Actinobacteria	Frankiales	Frankiaceae	Frankia	26	0
Firmicutes	Clostridia	Clostridiales	Ruminococcaceae	Ruminiclostridium	26	0
Actinobacteria	Actinobacteria	Propionibacteriales	Propionibacteriaceae	Propionibacterium	26	0
Firmicutes	Negativicutes	Selenomonadales	Selenomonadaceae	Selenomonas	26	0
Proteobacteria	Betaproteobacteria	Burkholderiales	Burkholderiaceae	Caballeronia	26	0
Proteobacteria	Gammaproteobacteria	Alteromonadales	Alteromonadaceae	Alteromonas	26	0
Proteobacteria	Gammaproteobacteria	Oceanospirillales	Alcanivoracaceae	Alcanivorax	25	0
Proteobacteria	Gammaproteobacteria	Enterobacterales	Morganellaceae	Xenorhabdus	25	0
Bacteroidetes	Flavobacteriia	Flavobacteriales	Flavobacteriaceae	Capnocytophaga	25	0
Proteobacteria	Gammaproteobacteria	Pasteurellales	Pasteurellaceae	Mannheimia	25	0
Proteobacteria	Alphaproteobacteria	Caulobacterales	Caulobacteraceae	Caulobacter	25	0
Bacteroidetes	Sphingobacteriia	Sphingobacteriales	Sphingobacteriaceae	Pedobacter	25	0
Candidatus Uhrbacteria	NoRank	NoRank	NoRank	NoRank	25	0
Proteobacteria	Alphaproteobacteria	Rhizobiales	NoRank	NoRank	25	0
Proteobacteria	Gammaproteobacteria	Pasteurellales	Pasteurellaceae	Actinobacillus	24	0
Firmicutes	Clostridia	Clostridiales	Lachnospiraceae	Blautia	24	0
Bacteroidetes	Bacteroidia	Bacteroidales	Rikenellaceae	Alistipes	24	0
Spirochaetes	Spirochaetia	Spirochaetales	Borreliaceae	Borrelia	23	0
Proteobacteria	Alphaproteobacteria	Caulobacterales	Caulobacteraceae	Brevundimonas	23	0
Proteobacteria	Gammaproteobacteria	Pseudomonadales	Moraxellaceae	Moraxella	23	0
Firmicutes	Tissierellia	Tissierellales	Peptoniphilaceae	Peptoniphilus	23	0
Firmicutes	Bacilli	Lactobacillales	Lactobacillaceae	Pediococcus	23	0
Proteobacteria	Alphaproteobacteria	Rhodobacterales	Rhodobacteraceae	Sulfitobacter	23	0
Firmicutes	Bacilli	Lactobacillales	Carnobacteriaceae	Carnobacterium	23	0
Proteobacteria	Alphaproteobacteria	Rhizobiales	Rhizobiaceae	Ensifer	23	0
Tenericutes	Mollicutes	Mycoplasmatales	Mycoplasmataceae	Ureaplasma	23	0
Proteobacteria	Gammaproteobacteria	Xanthomonadales	Xanthomonadaceae	Lysobacter	22	0
Proteobacteria	Gammaproteobacteria	Enterobacterales	Pectobacteriaceae	Pectobacterium	22	0
Proteobacteria	Epsilonproteobacteria	Campylobacterales	Campylobacteraceae	Arcobacter	22	0
Thermotogae	Thermotogae	Thermotogales	Thermotogaceae	Thermotoga	22	0
Proteobacteria	Alphaproteobacteria	Sphingomonadales	Sphingomonadaceae	Blastomonas	22	0
Proteobacteria	Betaproteobacteria	Burkholderiales	Comamonadaceae	Comamonas	21	0
Proteobacteria	Gammaproteobacteria	Enterobacterales	Morganellaceae	Providencia	21	0
Proteobacteria	Betaproteobacteria	Burkholderiales	Oxalobacteraceae	Herbaspirillum	21	0
Proteobacteria	Alphaproteobacteria	Rhodobacterales	Rhodobacteraceae	Rhodobacter	21	0
Firmicutes	Bacilli	Bacillales	Bacillaceae	Anoxybacillus	21	0
Proteobacteria	Alphaproteobacteria	Rhodobacterales	Rhodobacteraceae	Paracoccus	21	0
Verrucomicrobia	NoRank	NoRank	NoRank	NoRank	21	0
Proteobacteria	Gammaproteobacteria	Enterobacterales	Erwiniaceae	Buchnera	21	0
Firmicutes	Clostridia	Clostridiales	Lachnospiraceae	Roseburia	20	0
Proteobacteria	Alphaproteobacteria	Rhodobacterales	Rhodobacteraceae	NoRank	20	0
Actinobacteria	Actinobacteria	Micromonosporales	Micromonosporaceae	Micromonospora	20	0
Proteobacteria	Alphaproteobacteria	Rhizobiales	Hyphomicrobiaceae	Devosia	20	0
Tenericutes	Mollicutes	Acholeplasmatales	Acholeplasmataceae	Candidatus Phytoplasma	19	0
Proteobacteria	Gammaproteobacteria	Xanthomonadales	Rhodanobacteraceae	Rhodanobacter	19	0
Actinobacteria	Actinobacteria	Micrococcales	NoRank	Tropheryma	19	0
Proteobacteria	Alphaproteobacteria	Rhodospirillales	Acetobacteraceae	Komagataeibacter	18	0
Proteobacteria	Alphaproteobacteria	Rhodospirillales	Acetobacteraceae	Gluconobacter	18	0
Proteobacteria	Gammaproteobacteria	Enterobacterales	Hafniaceae	Edwardsiella	18	0
Proteobacteria	Alphaproteobacteria	Rhizobiales	Bradyrhizobiaceae	Afipia	18	0
Actinobacteria	Actinobacteria	Micrococcales	Micrococcaceae	Kocuria	18	0
Firmicutes	Clostridia	Thermoanaerobacterales	Thermoanaerobacteraceae	Thermoanaerobacter	18	0
Proteobacteria	Gammaproteobacteria	Xanthomonadales	Xanthomonadaceae	Xylella	18	0
Candidatus Gottesmanbacteria	NoRank	NoRank	NoRank	NoRank	18	0
Proteobacteria	Alphaproteobacteria	Rickettsiales	Anaplasmataceae	Ehrlichia	17	0
Firmicutes	Tissierellia	Tissierellales	Peptoniphilaceae	Anaerococcus	17	0
Firmicutes	Bacilli	Lactobacillales	Leuconostocaceae	Weissella	17	0
Actinobacteria	Actinobacteria	Streptomycetales	Streptomycetaceae	Kitasatospora	17	0
Tenericutes	Mollicutes	Entomoplasmatales	Spiroplasmataceae	Spiroplasma	17	0
Firmicutes	Clostridia	Clostridiales	Peptococcaceae	Desulfotomaculum	17	0
Proteobacteria	Alphaproteobacteria	Rhodobacterales	Rhodobacteraceae	Pseudovibrio	17	0
Proteobacteria	Betaproteobacteria	Burkholderiales	Oxalobacteraceae	Massilia	17	0
Proteobacteria	Deltaproteobacteria	Desulfuromonadales	Geobacteraceae	Geobacter	17	0
Proteobacteria	Gammaproteobacteria	Alteromonadales	Idiomarinaceae	Idiomarina	17	0
Candidatus Daviesbacteria	NoRank	NoRank	NoRank	NoRank	17	0
Candidatus Levybacteria	NoRank	NoRank	NoRank	NoRank	17	0
Candidatus Wolfebacteria	NoRank	NoRank	NoRank	NoRank	17	0
Candidatus Atribacteria	NoRank	NoRank	NoRank	NoRank	17	0
Candidatus Amesbacteria	NoRank	NoRank	NoRank	NoRank	17	0
Candidatus Magasanikbacteria	NoRank	NoRank	NoRank	NoRank	17	0
Spirochaetes	Spirochaetia	Brachyspirales	Brachyspiraceae	Brachyspira	16	0
Firmicutes	Bacilli	Bacillales	Alicyclobacillaceae	Alicyclobacillus	16	0
Actinobacteria	Coriobacteriia	Coriobacteriales	Atopobiaceae	Atopobium	16	0
Actinobacteria	Actinobacteria	Micrococcales	Microbacteriaceae	Leifsonia	16	0
Actinobacteria	Actinobacteria	Propionibacteriales	Nocardioidaceae	Aeromicrobium	16	0
Candidatus Giovannonibacteria	NoRank	NoRank	NoRank	NoRank	16	0
Proteobacteria	Gammaproteobacteria	Legionellales	Coxiellaceae	Coxiella	15	0
Proteobacteria	Alphaproteobacteria	Rhodobacterales	Rhodobacteraceae	Leisingera	15	0
Proteobacteria	Alphaproteobacteria	Rhodobacterales	Rhodobacteraceae	Ruegeria	15	0
Proteobacteria	Alphaproteobacteria	Rhizobiales	Aurantimonadaceae	Aureimonas	15	0
Proteobacteria	Gammaproteobacteria	Enterobacterales	Morganellaceae	Photorhabdus	15	0
Fusobacteria	Fusobacteriia	Fusobacteriales	Leptotrichiaceae	Leptotrichia	15	0
Proteobacteria	Alphaproteobacteria	Pelagibacterales	Pelagibacteraceae	NoRank	15	0
Proteobacteria	Alphaproteobacteria	Rhodospirillales	Rhodospirillaceae	Thalassospira	15	0
Candidatus Microgenomates	NoRank	NoRank	NoRank	NoRank	15	0
Bacteroidetes	Flavobacteriia	Flavobacteriales	Flavobacteriaceae	Myroides	14	0
Proteobacteria	Alphaproteobacteria	Rhizobiales	Brucellaceae	Ochrobactrum	14	0
Actinobacteria	Actinobacteria	Micrococcales	Microbacteriaceae	Curtobacterium	14	0
Actinobacteria	Actinobacteria	Pseudonocardiales	Pseudonocardiaceae	Pseudonocardia	14	0
Proteobacteria	Betaproteobacteria	Burkholderiales	Comamonadaceae	Delftia	14	0
Proteobacteria	Gammaproteobacteria	Oceanospirillales	Oceanospirillaceae	Marinomonas	14	0
Chloroflexi	Dehalococcoidia	Dehalococcoidales	Dehalococcoidaceae	Dehalococcoides	14	0
Proteobacteria	Alphaproteobacteria	Pelagibacterales	Pelagibacteraceae	Candidatus Pelagibacter	14	0
Proteobacteria	Betaproteobacteria	Burkholderiales	NoRank	NoRank	14	0
Proteobacteria	Alphaproteobacteria	Rhodobacterales	Hyphomonadaceae	Hyphomonas	14	0
Candidatus Roizmanbacteria	NoRank	NoRank	NoRank	NoRank	14	0
Proteobacteria	Betaproteobacteria	Neisseriales	Neisseriaceae	Eikenella	13	0
Proteobacteria	Betaproteobacteria	Burkholderiales	Burkholderiaceae	Pandoraea	13	0
Cyanobacteria	NoRank	Nostocales	Nostocaceae	Anabaena	13	0
Actinobacteria	Actinobacteria	Pseudonocardiales	Pseudonocardiaceae	Saccharomonospora	13	0
Actinobacteria	Actinobacteria	Streptosporangiales	Thermomonosporaceae	Actinomadura	13	0
Proteobacteria	Gammaproteobacteria	Enterobacterales	Enterobacteriaceae	NoRank	13	0
Proteobacteria	NoRank	NoRank	NoRank	NoRank	13	0
Actinobacteria	Actinobacteria	Micrococcales	Microbacteriaceae	Leucobacter	13	0
Proteobacteria	Betaproteobacteria	Burkholderiales	Oxalobacteraceae	Janthinobacterium	13	0
Proteobacteria	Gammaproteobacteria	Xanthomonadales	Xanthomonadaceae	Pseudoxanthomonas	13	0
Proteobacteria	Betaproteobacteria	Rhodocyclales	Zoogloeaceae	Thauera	13	0
Bacteroidetes	Flavobacteriia	Flavobacteriales	Cryomorphaceae	NoRank	13	0
Firmicutes	Bacilli	Lactobacillales	Aerococcaceae	Aerococcus	12	0
Proteobacteria	Gammaproteobacteria	Enterobacterales	Morganellaceae	Proteus	12	0
Proteobacteria	Gammaproteobacteria	Pasteurellales	Pasteurellaceae	Gallibacterium	12	0
Proteobacteria	Alphaproteobacteria	Rickettsiales	Rickettsiaceae	Orientia	12	0
Chloroflexi	NoRank	NoRank	NoRank	NoRank	12	0
Proteobacteria	Acidithiobacillia	Acidithiobacillales	Acidithiobacillaceae	Acidithiobacillus	12	0
Bacteroidetes	Sphingobacteriia	Sphingobacteriales	Sphingobacteriaceae	Sphingobacterium	12	0
Proteobacteria	Alphaproteobacteria	Rhodospirillales	Rhodospirillaceae	Azospirillum	12	0
Actinobacteria	Actinobacteria	Micrococcales	Brevibacteriaceae	Brevibacterium	12	0
Actinobacteria	Actinobacteria	Micromonosporales	Micromonosporaceae	Actinoplanes	12	0
Tenericutes	Mollicutes	Acholeplasmatales	Acholeplasmataceae	Acholeplasma	12	0
Firmicutes	Clostridia	Clostridiales	Lachnospiraceae	Dorea	12	0
Firmicutes	Erysipelotrichia	Erysipelotrichales	Erysipelotrichaceae	Coprobacillus	12	0
Bacteroidetes	Bacteroidia	Bacteroidales	Tannerellaceae	Tannerella	12	0
Candidatus Curtissbacteria	NoRank	NoRank	NoRank	NoRank	12	0
Proteobacteria	Alphaproteobacteria	Rhizobiales	Bradyrhizobiaceae	Bosea	12	0
Firmicutes	Clostridia	Thermoanaerobacterales	Thermoanaerobacterales Family III. Incertae Sedis	Caldicellulosiruptor	12	0
Bacteroidetes	Cytophagia	Cytophagales	Hymenobacteraceae	Hymenobacter	12	0
Spirochaetes	Spirochaetia	Spirochaetales	NoRank	NoRank	12	0
Proteobacteria	Betaproteobacteria	Neisseriales	Chromobacteriaceae	Chromobacterium	11	0
Proteobacteria	Alphaproteobacteria	Rhizobiales	Bradyrhizobiaceae	Rhodopseudomonas	11	0
Bacteroidetes	Flavobacteriia	Flavobacteriales	Flavobacteriaceae	Aquimarina	11	0
Proteobacteria	Gammaproteobacteria	Cellvibrionales	Cellvibrionaceae	Teredinibacter	11	0
Proteobacteria	Alphaproteobacteria	Rhizobiales	Rhizobiaceae	Liberibacter	11	0
Candidatus Calescamantes	NoRank	NoRank	NoRank	NoRank	11	0
Cyanobacteria	NoRank	Synechococcales	Leptolyngbyaceae	Leptolyngbya	11	0
Proteobacteria	Betaproteobacteria	NoRank	NoRank	Candidatus Accumulibacter	11	0
Firmicutes	Bacilli	Bacillales	Bacillaceae	Oceanobacillus	11	0
Firmicutes	Clostridia	Clostridiales	Peptococcaceae	Desulfosporosinus	11	0
Bacteroidetes	Flavobacteriia	Flavobacteriales	Flavobacteriaceae	Polaribacter	11	0
Proteobacteria	Deltaproteobacteria	Desulfobacterales	Desulfobulbaceae	Desulfobulbus	11	0
Deinococcus-Thermus	Deinococci	Thermales	Thermaceae	Meiothermus	10	0
Proteobacteria	Gammaproteobacteria	Enterobacterales	Morganellaceae	Morganella	10	0
Proteobacteria	Gammaproteobacteria	Vibrionales	Vibrionaceae	Aliivibrio	10	0
Bacteroidetes	Flavobacteriia	Flavobacteriales	Flavobacteriaceae	Cellulophaga	10	0
Firmicutes	Bacilli	Bacillales	NoRank	Gemella	10	0
Firmicutes	Bacilli	Bacillales	Bacillaceae	Parageobacillus	10	0
Firmicutes	Bacilli	Bacillales	Bacillaceae	Virgibacillus	10	0
Proteobacteria	Epsilonproteobacteria	Campylobacterales	Campylobacteraceae	Sulfurospirillum	10	0
Proteobacteria	Betaproteobacteria	Burkholderiales	NoRank	Thiomonas	10	0
Actinobacteria	Actinobacteria	Micrococcales	Demequinaceae	Lysinimicrobium	10	0
Firmicutes	Clostridia	Clostridiales	Peptococcaceae	Desulfitobacterium	10	0
Proteobacteria	Gammaproteobacteria	Thiotrichales	Piscirickettsiaceae	Thiomicrospira	10	0
Actinobacteria	Actinobacteria	Streptomycetales	Streptomycetaceae	Streptacidiphilus	10	0
Proteobacteria	Alphaproteobacteria	Rhodobacterales	Rhodobacteraceae	Phaeobacter	10	0
Proteobacteria	Betaproteobacteria	Burkholderiales	Comamonadaceae	Hydrogenophaga	10	0
Firmicutes	Clostridia	Clostridiales	Lachnospiraceae	Oribacterium	10	0
Proteobacteria	Betaproteobacteria	Nitrosomonadales	Methylophilaceae	Methylotenera	10	0
Firmicutes	Clostridia	Clostridiales	Peptococcaceae	NoRank	10	0
Proteobacteria	Gammaproteobacteria	Methylococcales	Methylococcaceae	Methylomonas	10	0
Actinobacteria	Coriobacteriia	Coriobacteriales	Coriobacteriaceae	Collinsella	10	0
Proteobacteria	Alphaproteobacteria	Rhodobacterales	Rhodobacteraceae	Roseovarius	10	0
Planctomycetes	Planctomycetia	Planctomycetales	Planctomycetaceae	Rhodopirellula	10	0
Actinobacteria	Actinobacteria	Micrococcales	Microbacteriaceae	Frigoribacterium	10	0
Proteobacteria	Alphaproteobacteria	Rhodobacterales	Rhodobacteraceae	Labrenzia	10	0
Firmicutes	Clostridia	Clostridiales	Lachnospiraceae	Coprococcus	10	0
Proteobacteria	Alphaproteobacteria	Sphingomonadales	Sphingomonadaceae	Citromicrobium	10	0
Actinobacteria	Actinobacteria	Micrococcales	Microbacteriaceae	Agromyces	10	0
Proteobacteria	Betaproteobacteria	Nitrosomonadales	Methylophilaceae	Methylophilus	10	0
Proteobacteria	Gammaproteobacteria	Chromatiales	Chromatiaceae	Rheinheimera	10	0
Proteobacteria	Epsilonproteobacteria	NoRank	NoRank	Sulfurovum	10	0
Candidatus Saccharibacteria	NoRank	NoRank	NoRank	NoRank	10	0
Candidatus Falkowbacteria	NoRank	NoRank	NoRank	NoRank	10	0
Actinobacteria	Actinobacteria	Micrococcales	Intrasporangiaceae	Janibacter	9	0
Proteobacteria	Gammaproteobacteria	Enterobacterales	Enterobacteriaceae	Raoultella	9	0
Proteobacteria	Alphaproteobacteria	Sphingomonadales	Erythrobacteraceae	Porphyrobacter	9	0
Actinobacteria	Actinobacteria	Micrococcales	Micrococcaceae	Micrococcus	9	0
Firmicutes	Bacilli	Bacillales	Planococcaceae	Planococcus	9	0
Firmicutes	Bacilli	Bacillales	Planococcaceae	Sporosarcina	9	0
Actinobacteria	Actinobacteria	Micrococcales	Micrococcaceae	Rothia	9	0
Proteobacteria	Alphaproteobacteria	Sphingomonadales	Sphingomonadaceae	Zymomonas	9	0
Proteobacteria	Gammaproteobacteria	Vibrionales	Vibrionaceae	Enterovibrio	9	0
Chloroflexi	Dehalococcoidia	NoRank	NoRank	NoRank	9	0
Actinobacteria	Coriobacteriia	Eggerthellales	Eggerthellaceae	Eggerthella	9	0
Proteobacteria	Gammaproteobacteria	Oceanospirillales	Hahellaceae	Endozoicomonas	9	0
Proteobacteria	Betaproteobacteria	Burkholderiales	Comamonadaceae	NoRank	9	0
Cyanobacteria	NoRank	Oscillatoriales	Microcoleaceae	Planktothrix	9	0
Bacteroidetes	Cytophagia	Cytophagales	Cyclobacteriaceae	Algoriphagus	9	0
Proteobacteria	Betaproteobacteria	Burkholderiales	Sutterellaceae	Sutterella	9	0
Firmicutes	Negativicutes	Acidaminococcales	Acidaminococcaceae	Acidaminococcus	9	0
Proteobacteria	Betaproteobacteria	Burkholderiales	Comamonadaceae	Limnohabitans	9	0
Actinobacteria	Actinobacteria	Corynebacteriales	Dietziaceae	Dietzia	9	0
Acidobacteria	NoRank	NoRank	NoRank	NoRank	9	0
Candidatus Kaiserbacteria	NoRank	NoRank	NoRank	NoRank	9	0
Proteobacteria	Gammaproteobacteria	Enterobacterales	Enterobacteriaceae	Franconibacter	9	0
Proteobacteria	Zetaproteobacteria	NoRank	NoRank	NoRank	9	0
Actinobacteria	Acidimicrobiia	NoRank	NoRank	NoRank	9	0
Proteobacteria	Betaproteobacteria	Nitrosomonadales	Nitrosomonadaceae	Nitrosomonas	8	0
Chlorobi	Chlorobia	Chlorobiales	Chlorobiaceae	Chlorobium	8	0
Verrucomicrobia	Verrucomicrobiae	Verrucomicrobiales	Akkermansiaceae	Akkermansia	8	0
Firmicutes	Clostridia	Clostridiales	Ruminococcaceae	Faecalibacterium	8	0
Cyanobacteria	NoRank	Oscillatoriales	Cyanothecaceae	Cyanothece	8	0
Actinobacteria	Actinobacteria	Micrococcales	Dermabacteraceae	Brachybacterium	8	0
Nitrospinae	Nitrospinia	Nitrospinales	Nitrospinaceae	Nitrospina	8	0
Actinobacteria	Coriobacteriia	Coriobacteriales	Atopobiaceae	Olsenella	8	0
Nitrospirae	Nitrospira	Nitrospirales	Nitrospiraceae	Nitrospira	8	0
Actinobacteria	Actinobacteria	Micrococcales	Microbacteriaceae	Clavibacter	8	0
Firmicutes	Clostridia	Clostridiales	Oscillospiraceae	Oscillibacter	8	0
Actinobacteria	Actinobacteria	Micrococcales	Microbacteriaceae	Rathayibacter	8	0
Proteobacteria	Alphaproteobacteria	Rhizobiales	Hyphomicrobiaceae	Hyphomicrobium	8	0
Proteobacteria	Gammaproteobacteria	Alteromonadales	Colwelliaceae	Colwellia	8	0
Proteobacteria	Betaproteobacteria	Burkholderiales	Alcaligenaceae	Taylorella	8	0
Actinobacteria	Actinobacteria	Micrococcales	Demequinaceae	Demequina	8	0
Firmicutes	Negativicutes	Veillonellales	Veillonellaceae	Dialister	8	0
Actinobacteria	Actinobacteria	Actinomycetales	Actinomycetaceae	Mobiluncus	8	0
Firmicutes	Bacilli	Bacillales	Bacillaceae	Halobacillus	8	0
Proteobacteria	Alphaproteobacteria	Rhodobacterales	Rhodobacteraceae	Loktanella	8	0
Proteobacteria	Betaproteobacteria	Burkholderiales	NoRank	Methylibium	8	0
Proteobacteria	Betaproteobacteria	Nitrosomonadales	NoRank	NoRank	8	0
Actinobacteria	Actinobacteria	Corynebacteriales	Tsukamurellaceae	Tsukamurella	8	0
Proteobacteria	Alphaproteobacteria	Caulobacterales	Caulobacteraceae	Phenylobacterium	8	0
Actinobacteria	Actinobacteria	Micromonosporales	Micromonosporaceae	Catenuloplanes	8	0
Cyanobacteria	NoRank	Nostocales	Hapalosiphonaceae	Fischerella	8	0
Candidatus Jorgensenbacteria	NoRank	NoRank	NoRank	NoRank	8	0
Bacteroidetes	Bacteroidia	Bacteroidales	Odoribacteraceae	Odoribacter	8	0
Nitrospirae	Nitrospira	Nitrospirales	Nitrospiraceae	Leptospirillum	8	0
Proteobacteria	Gammaproteobacteria	Alteromonadales	Psychromonadaceae	Psychromonas	8	0
Synergistetes	Synergistia	Synergistales	NoRank	NoRank	8	0
Planctomycetes	NoRank	NoRank	NoRank	NoRank	7	0
Proteobacteria	Betaproteobacteria	Burkholderiales	Alcaligenaceae	Alcaligenes	7	0
Firmicutes	Tissierellia	Tissierellales	Peptoniphilaceae	Finegoldia	7	0
Proteobacteria	Betaproteobacteria	Neisseriales	Neisseriaceae	Snodgrassella	7	0
Thermodesulfobacteria	Thermodesulfobacteria	Thermodesulfobacteriales	Thermodesulfobacteriaceae	Thermodesulfobacterium	7	0
Actinobacteria	Actinobacteria	Micrococcales	Promicromonosporaceae	Cellulosimicrobium	7	0
Tenericutes	Mollicutes	Entomoplasmatales	Entomoplasmataceae	Mesoplasma	7	0
Firmicutes	Erysipelotrichia	Erysipelotrichales	Erysipelotrichaceae	NoRank	7	0
Proteobacteria	Betaproteobacteria	Burkholderiales	Oxalobacteraceae	Duganella	7	0
Bacteroidetes	Flavobacteriia	Flavobacteriales	Flavobacteriaceae	Maribacter	7	0
Proteobacteria	Gammaproteobacteria	Pseudomonadales	Moraxellaceae	NoRank	7	0
Proteobacteria	Gammaproteobacteria	Oceanospirillales	Oceanospirillaceae	Marinobacterium	7	0
Proteobacteria	Alphaproteobacteria	Rhodospirillales	Rhodospirillaceae	Magnetospirillum	7	0
Proteobacteria	Betaproteobacteria	Burkholderiales	Comamonadaceae	Polaromonas	7	0
Proteobacteria	Gammaproteobacteria	Cellvibrionales	Microbulbiferaceae	Microbulbifer	7	0
Firmicutes	Bacilli	Bacillales	Staphylococcaceae	Salinicoccus	7	0
Proteobacteria	Deltaproteobacteria	Myxococcales	Myxococcaceae	Myxococcus	7	0
Proteobacteria	Gammaproteobacteria	Xanthomonadales	Rhodanobacteraceae	Luteibacter	7	0
Proteobacteria	Gammaproteobacteria	Methylococcales	Methylococcaceae	Methylobacter	7	0
Proteobacteria	Alphaproteobacteria	Sphingomonadales	Erythrobacteraceae	Altererythrobacter	7	0
Proteobacteria	Betaproteobacteria	Burkholderiales	Oxalobacteraceae	NoRank	7	0
Proteobacteria	Betaproteobacteria	NoRank	NoRank	Kinetoplastibacterium	7	0
Firmicutes	Bacilli	Bacillales	Bacillaceae	Gracilibacillus	7	0
Proteobacteria	Betaproteobacteria	Burkholderiales	Comamonadaceae	Pelomonas	7	0
Proteobacteria	Betaproteobacteria	Burkholderiales	NoRank	Rhizobacter	7	0
Cyanobacteria	NoRank	Oscillatoriales	Microcoleaceae	Arthrospira	7	0
Bacteroidetes	Bacteroidia	Bacteroidales	Dysgonamonadaceae	Dysgonomonas	7	0
Proteobacteria	Betaproteobacteria	Burkholderiales	Burkholderiaceae	Polynucleobacter	7	0
Candidatus Berkelbacteria	NoRank	NoRank	NoRank	NoRank	7	0
Candidatus Beckwithbacteria	NoRank	NoRank	NoRank	NoRank	7	0
Proteobacteria	Alphaproteobacteria	Caulobacterales	Caulobacteraceae	Asticcacaulis	7	0
Proteobacteria	Alphaproteobacteria	Rhodobacterales	Rhodobacteraceae	Roseobacter	7	0
Gemmatimonadetes	Gemmatimonadetes	Gemmatimonadales	Gemmatimonadaceae	Gemmatimonas	7	0
candidate division Zixibacteria	NoRank	NoRank	NoRank	NoRank	7	0
Proteobacteria	Gammaproteobacteria	Alteromonadales	Alteromonadaceae	Paraglaciecola	7	0
Fibrobacteres	Fibrobacteria	NoRank	NoRank	NoRank	6	0
Proteobacteria	Gammaproteobacteria	Enterobacterales	Hafniaceae	Hafnia	6	0
Proteobacteria	Gammaproteobacteria	Enterobacterales	Enterobacteriaceae	Kluyvera	6	0
Proteobacteria	Gammaproteobacteria	Vibrionales	Vibrionaceae	Grimontia	6	0
Proteobacteria	Oligoflexia	Bdellovibrionales	Bdellovibrionaceae	Bdellovibrio	6	0
Firmicutes	Erysipelotrichia	Erysipelotrichales	Erysipelotrichaceae	Erysipelothrix	6	0
Proteobacteria	Alphaproteobacteria	Rhodospirillales	Acetobacteraceae	Roseomonas	6	0
Cyanobacteria	NoRank	Synechococcales	Merismopediaceae	Synechocystis	6	0
Firmicutes	Clostridia	Clostridiales	Peptostreptococcaceae	Peptostreptococcus	6	0
Proteobacteria	Gammaproteobacteria	NoRank	NoRank	Candidatus Thioglobus	6	0
Firmicutes	Clostridia	Thermoanaerobacterales	Thermoanaerobacteraceae	Moorella	6	0
Firmicutes	Bacilli	Lactobacillales	Leuconostocaceae	Fructobacillus	6	0
Chloroflexi	Chloroflexia	Chloroflexales	Chloroflexaceae	Chloroflexus	6	0
Verrucomicrobia	Opitutae	Opitutales	Opitutaceae	NoRank	6	0
Proteobacteria	Alphaproteobacteria	Rhizobiales	Methylocystaceae	Methylosinus	6	0
Cyanobacteria	NoRank	Nostocales	Aphanizomenonaceae	Aphanizomenon	6	0
Proteobacteria	Gammaproteobacteria	Chromatiales	Chromatiaceae	Nitrosococcus	6	0
Proteobacteria	Alphaproteobacteria	Rhodospirillales	Acetobacteraceae	Acidiphilium	6	0
Actinobacteria	Actinobacteria	Micrococcales	Micrococcaceae	Nesterenkonia	6	0
Proteobacteria	Alphaproteobacteria	Rhizobiales	Phyllobacteriaceae	Nitratireductor	6	0
Firmicutes	Clostridia	Clostridiales	Clostridiales Family XIII. Incertae Sedis	NoRank	6	0
Bacteroidetes	Flavobacteriia	Flavobacteriales	Flavobacteriaceae	Nonlabens	6	0
Firmicutes	Negativicutes	Selenomonadales	Sporomusaceae	Pelosinus	6	0
Actinobacteria	Actinobacteria	Micrococcales	Micrococcaceae	Pseudarthrobacter	6	0
Actinobacteria	Actinobacteria	Pseudonocardiales	Pseudonocardiaceae	Saccharopolyspora	6	0
Proteobacteria	Alphaproteobacteria	Rhodospirillales	Acetobacteraceae	Asaia	6	0
Proteobacteria	Alphaproteobacteria	Rhizobiales	Methylobacteriaceae	Microvirga	6	0
Bacteroidetes	Flavobacteriia	Flavobacteriales	Flavobacteriaceae	Tenacibaculum	6	0
Proteobacteria	Epsilonproteobacteria	Nautiliales	Nautiliaceae	Lebetimonas	6	0
Proteobacteria	Alphaproteobacteria	Rhodobacterales	Rhodobacteraceae	Jannaschia	6	0
Firmicutes	Tissierellia	Tissierellales	Peptoniphilaceae	Parvimonas	6	0
Acidobacteria	Acidobacteriia	Acidobacteriales	Acidobacteriaceae	NoRank	6	0
Firmicutes	Clostridia	Clostridiales	Lachnospiraceae	Lachnoanaerobaculum	6	0
Actinobacteria	Actinobacteria	Streptosporangiales	Streptosporangiaceae	Microbispora	6	0
Proteobacteria	Gammaproteobacteria	Alteromonadales	Ferrimonadaceae	Ferrimonas	6	0
Firmicutes	Bacilli	Lactobacillales	Enterococcaceae	Tetragenococcus	6	0
Proteobacteria	Alphaproteobacteria	Sphingomonadales	NoRank	NoRank	6	0
Bacteroidetes	Flavobacteriia	Flavobacteriales	Flavobacteriaceae	Lacinutrix	6	0
Cyanobacteria	NoRank	Nostocales	Nostocaceae	Nostoc	6	0
Firmicutes	Clostridia	Clostridiales	Peptococcaceae	Dehalobacter	6	0
Proteobacteria	Gammaproteobacteria	Enterobacterales	Enterobacteriaceae	Candidatus Blochmannia	6	0
Proteobacteria	Alphaproteobacteria	Rhodobacterales	Rhodobacteraceae	Pseudorhodobacter	6	0
Cyanobacteria	NoRank	Chroococcales	Aphanothecaceae	Crocosphaera	6	0
Proteobacteria	Deltaproteobacteria	Syntrophobacterales	Syntrophaceae	Smithella	6	0
Bacteroidetes	Cytophagia	Cytophagales	Cytophagaceae	Dyadobacter	6	0
Actinobacteria	Actinobacteria	Micrococcales	Intrasporangiaceae	Phycicoccus	6	0
Proteobacteria	Gammaproteobacteria	Xanthomonadales	Rhodanobacteraceae	Dyella	6	0
Firmicutes	Clostridia	Thermoanaerobacterales	Thermoanaerobacterales Family III. Incertae Sedis	Thermoanaerobacterium	6	0
Proteobacteria	Gammaproteobacteria	Enterobacterales	Enterobacteriaceae	Buttiauxella	6	0
Firmicutes	Clostridia	Clostridiales	Syntrophomonadaceae	Syntrophomonas	6	0
Armatimonadetes	NoRank	NoRank	NoRank	NoRank	6	0
Candidatus Omnitrophica	NoRank	NoRank	NoRank	NoRank	6	0
Candidatus Poribacteria	NoRank	NoRank	NoRank	NoRank	6	0
candidate division CPR2	NoRank	NoRank	NoRank	NoRank	6	0
Proteobacteria	Gammaproteobacteria	Cellvibrionales	Porticoccaceae	NoRank	6	0
Proteobacteria	Alphaproteobacteria	Rhizobiales	Methylocystaceae	Methylocystis	6	0
Proteobacteria	Gammaproteobacteria	Thiotrichales	Piscirickettsiaceae	Methylophaga	6	0
Proteobacteria	Gammaproteobacteria	Thiotrichales	Piscirickettsiaceae	Cycloclasticus	5	0
Actinobacteria	Actinobacteria	Pseudonocardiales	Pseudonocardiaceae	Saccharothrix	5	0
Proteobacteria	Gammaproteobacteria	Xanthomonadales	Xanthomonadaceae	Luteimonas	5	0
Proteobacteria	Gammaproteobacteria	Thiotrichales	Piscirickettsiaceae	Piscirickettsia	5	0
Actinobacteria	Actinobacteria	Micrococcales	Dermacoccaceae	Dermacoccus	5	0
Firmicutes	Erysipelotrichia	Erysipelotrichales	Erysipelotrichaceae	Erysipelatoclostridium	5	0
Actinobacteria	Acidimicrobiia	Acidimicrobiales	Acidimicrobiaceae	Acidimicrobium	5	0
Actinobacteria	Actinobacteria	Propionibacteriales	Propionibacteriaceae	Acidipropionibacterium	5	0
Firmicutes	Negativicutes	Selenomonadales	Selenomonadaceae	Megamonas	5	0
Firmicutes	Bacilli	Bacillales	Thermoactinomycetaceae	Thermoactinomyces	5	0
Chlamydiae	Chlamydiia	Parachlamydiales	Parachlamydiaceae	Candidatus Protochlamydia	5	0
Firmicutes	Bacilli	Bacillales	Sporolactobacillaceae	Sporolactobacillus	5	0
Proteobacteria	Gammaproteobacteria	Pseudomonadales	Pseudomonadaceae	Azotobacter	5	0
Candidatus Fervidibacteria	NoRank	NoRank	NoRank	NoRank	5	0
Proteobacteria	Gammaproteobacteria	Cellvibrionales	Cellvibrionaceae	Cellvibrio	5	0
Aquificae	Aquificae	Aquificales	Aquificaceae	Hydrogenobaculum	5	0
Actinobacteria	Actinobacteria	Streptosporangiales	Nocardiopsaceae	Thermobifida	5	0
Actinobacteria	Actinobacteria	Streptosporangiales	Streptosporangiaceae	Nonomuraea	5	0
Actinobacteria	Actinobacteria	Micrococcales	Promicromonosporaceae	Isoptericola	5	0
Firmicutes	Bacilli	Bacillales	Paenibacillaceae	Aneurinibacillus	5	0
Proteobacteria	Gammaproteobacteria	Enterobacterales	Pectobacteriaceae	Sodalis	5	0
Spirochaetes	Spirochaetia	Spirochaetales	Spirochaetaceae	Spirochaeta	5	0
Firmicutes	Clostridia	Clostridiales	Peptostreptococcaceae	Peptoanaerobacter	5	0
Firmicutes	Clostridia	Clostridiales	Lachnospiraceae	Anaerostipes	5	0
Firmicutes	Clostridia	Clostridiales	Peptostreptococcaceae	NoRank	5	0
Proteobacteria	Epsilonproteobacteria	Campylobacterales	Helicobacteraceae	Sulfurimonas	5	0
Bacteroidetes	Cytophagia	Cytophagales	Cytophagaceae	Spirosoma	5	0
Actinobacteria	Actinobacteria	Micrococcales	Intrasporangiaceae	Tetrasphaera	5	0
Proteobacteria	Gammaproteobacteria	Enterobacterales	Enterobacteriaceae	Kosakonia	5	0
Firmicutes	Bacilli	Bacillales	Bacillaceae	Domibacillus	5	0
Firmicutes	Clostridia	Clostridiales	Ruminococcaceae	Anaerotruncus	5	0
Thermotogae	Thermotogae	Thermotogales	Thermotogaceae	Pseudothermotoga	5	0
Firmicutes	Clostridia	Clostridiales	Clostridiales Family XVII. Incertae Sedis	Sulfobacillus	5	0
Proteobacteria	Alphaproteobacteria	Rhizobiales	Phyllobacteriaceae	Hoeflea	5	0
Firmicutes	Clostridia	Clostridiales	Clostridiaceae	NoRank	5	0
Proteobacteria	Deltaproteobacteria	Desulfuromonadales	Desulfuromonadaceae	Desulfuromonas	5	0
Actinobacteria	Actinobacteria	Micrococcales	Intrasporangiaceae	Terrabacter	5	0
Firmicutes	Clostridia	Clostridiales	Lachnospiraceae	Pseudobutyrivibrio	5	0
Proteobacteria	Gammaproteobacteria	Alteromonadales	Moritellaceae	Moritella	5	0
Firmicutes	Bacilli	Bacillales	Planococcaceae	Kurthia	5	0
Bacteroidetes	Flavobacteriia	Flavobacteriales	Flavobacteriaceae	Psychroserpens	5	0
Proteobacteria	Gammaproteobacteria	Oceanospirillales	Halomonadaceae	Candidatus Portiera	5	0
Nitrospirae	Nitrospira	Nitrospirales	Nitrospiraceae	Thermodesulfovibrio	5	0
Actinobacteria	Actinobacteria	Micrococcales	Micrococcaceae	Paenarthrobacter	5	0
Proteobacteria	Deltaproteobacteria	Myxococcales	Anaeromyxobacteraceae	Anaeromyxobacter	5	0
Actinobacteria	Actinobacteria	Streptosporangiales	Streptosporangiaceae	Herbidospora	5	0
Firmicutes	Bacilli	Bacillales	Planococcaceae	Jeotgalibacillus	5	0
Proteobacteria	Alphaproteobacteria	Rhodobacterales	Rhodobacteraceae	Celeribacter	5	0
Proteobacteria	Gammaproteobacteria	Thiotrichales	Piscirickettsiaceae	Hydrogenovibrio	5	0
Actinobacteria	Actinobacteria	Micrococcales	Microbacteriaceae	Agreia	5	0
Actinobacteria	Actinobacteria	Micrococcales	Intrasporangiaceae	Knoellia	5	0
Proteobacteria	Gammaproteobacteria	Enterobacterales	Yersiniaceae	Rahnella	5	0
Fusobacteria	Fusobacteriia	Fusobacteriales	Leptotrichiaceae	Streptobacillus	5	0
Proteobacteria	Betaproteobacteria	Nitrosomonadales	Sterolibacteriaceae	Methyloversatilis	5	0
Proteobacteria	Gammaproteobacteria	Alteromonadales	Alteromonadaceae	Glaciecola	5	0
Proteobacteria	Alphaproteobacteria	Rhodobacterales	Hyphomonadaceae	Oceanicaulis	5	0
Actinobacteria	Actinobacteria	Micrococcales	Microbacteriaceae	Pseudoclavibacter	5	0
Bacteroidetes	Cytophagia	Cytophagales	Hymenobacteraceae	Pontibacter	5	0
Firmicutes	Clostridia	Clostridiales	Clostridiaceae	Hungatella	5	0
Chlorobi	NoRank	NoRank	NoRank	NoRank	5	0
Candidatus Shapirobacteria	NoRank	NoRank	NoRank	NoRank	5	0
Candidatus Campbellbacteria	NoRank	NoRank	NoRank	NoRank	5	0
Firmicutes	Bacilli	Bacillales	Bacillaceae	Pontibacillus	5	0
Proteobacteria	Alphaproteobacteria	Sphingomonadales	Erythrobacteraceae	Croceicoccus	5	0
Proteobacteria	Betaproteobacteria	Rhodocyclales	Zoogloeaceae	Azoarcus	5	0
Bacteroidetes	Flavobacteriia	Flavobacteriales	Flavobacteriaceae	Gillisia	5	0
Bacteroidetes	Cytophagia	Cytophagales	Hymenobacteraceae	Rufibacter	5	0
Proteobacteria	Gammaproteobacteria	Vibrionales	Vibrionaceae	Salinivibrio	5	0
Bacteroidetes	Flavobacteriia	Flavobacteriales	Flavobacteriaceae	Aequorivita	5	0
Proteobacteria	Gammaproteobacteria	Pasteurellales	Pasteurellaceae	Bibersteinia	5	0
Firmicutes	Bacilli	Lactobacillales	Aerococcaceae	Facklamia	5	0
Candidatus Latescibacteria	NoRank	NoRank	NoRank	NoRank	5	0
Actinobacteria	Actinobacteria	Kineosporiales	Kineosporiaceae	Kineosporia	5	0
Nitrospirae	Nitrospira	NoRank	NoRank	NoRank	4	0
Proteobacteria	Gammaproteobacteria	Legionellales	Legionellaceae	Fluoribacter	4	0
Proteobacteria	Gammaproteobacteria	Pasteurellales	Pasteurellaceae	Avibacterium	4	0
Firmicutes	Clostridia	Halanaerobiales	Halanaerobiaceae	Halanaerobium	4	0
Cyanobacteria	NoRank	Nostocales	Tolypothrichaceae	Tolypothrix	4	0
Firmicutes	Clostridia	Clostridiales	Peptostreptococcaceae	Paeniclostridium	4	0
Actinobacteria	Actinobacteria	Actinomycetales	Actinomycetaceae	Actinobaculum	4	0
Actinobacteria	Actinobacteria	Actinomycetales	Actinomycetaceae	Trueperella	4	0
Actinobacteria	Actinobacteria	Micrococcales	Cellulomonadaceae	Oerskovia	4	0
Actinobacteria	Actinobacteria	Streptosporangiales	Streptosporangiaceae	Microtetraspora	4	0
Proteobacteria	Gammaproteobacteria	Thiotrichales	Thiotrichaceae	Beggiatoa	4	0
Actinobacteria	Actinobacteria	Corynebacteriales	Williamsiaceae	Williamsia	4	0
Thermotogae	Thermotogae	Thermotogales	Fervidobacteriaceae	Fervidobacterium	4	0
Proteobacteria	Alphaproteobacteria	Rhodospirillales	Acetobacteraceae	Granulibacter	4	0
Proteobacteria	Gammaproteobacteria	Orbales	Orbaceae	Gilliamella	4	0
Candidatus Aerophobetes	NoRank	NoRank	NoRank	NoRank	4	0
Proteobacteria	Betaproteobacteria	NoRank	NoRank	Candidatus Tremblaya	4	0
Proteobacteria	Alphaproteobacteria	Rhodobacterales	Rhodobacteraceae	Thioclava	4	0
Proteobacteria	Alphaproteobacteria	Rhodospirillales	Rhodospirillaceae	Rhodospirillum	4	0
Bacteroidetes	Chitinophagia	Chitinophagales	Chitinophagaceae	NoRank	4	0
Proteobacteria	Gammaproteobacteria	Xanthomonadales	Xanthomonadaceae	NoRank	4	0
Proteobacteria	Alphaproteobacteria	Rhodobacterales	Rhodobacteraceae	Rhodovulum	4	0
Cyanobacteria	NoRank	Nostocales	Aphanizomenonaceae	Cylindrospermopsis	4	0
Cyanobacteria	NoRank	Synechococcales	Pseudanabaenaceae	Pseudanabaena	4	0
Tenericutes	Mollicutes	Entomoplasmatales	Entomoplasmataceae	Entomoplasma	4	0
Proteobacteria	Betaproteobacteria	Burkholderiales	Comamonadaceae	Curvibacter	4	0
Proteobacteria	Alphaproteobacteria	Rickettsiales	Anaplasmataceae	Neorickettsia	4	0
Firmicutes	Clostridia	Thermoanaerobacterales	Thermoanaerobacteraceae	Caldanaerobacter	4	0
Actinobacteria	Actinobacteria	Bifidobacteriales	Bifidobacteriaceae	Alloscardovia	4	0
Proteobacteria	Gammaproteobacteria	Enterobacterales	Enterobacteriaceae	Pluralibacter	4	0
Proteobacteria	Betaproteobacteria	Ferrovales	Ferrovaceae	Ferrovum	4	0
Candidatus Pacebacteria	NoRank	NoRank	NoRank	NoRank	4	0
Thermotogae	Thermotogae	Kosmotogales	Kosmotogaceae	Kosmotoga	4	0
Bacteroidetes	Flavobacteriia	Flavobacteriales	Flavobacteriaceae	Olleya	4	0
Proteobacteria	Alphaproteobacteria	Rhodobacterales	Rhodobacteraceae	Thalassobius	4	0
Proteobacteria	Alphaproteobacteria	Rhizobiales	Rhizobiaceae	Neorhizobium	4	0
Proteobacteria	Gammaproteobacteria	Cellvibrionales	Halieaceae	NoRank	4	0
Proteobacteria	Alphaproteobacteria	Rhodobacterales	Rhodobacteraceae	Ahrensia	4	0
Proteobacteria	Gammaproteobacteria	Alteromonadales	Alteromonadaceae	Alishewanella	4	0
Proteobacteria	Betaproteobacteria	Burkholderiales	Oxalobacteraceae	Collimonas	4	0
Bacteroidetes	Cytophagia	Cytophagales	Flammeovirgaceae	Roseivirga	4	0
Proteobacteria	Betaproteobacteria	Neisseriales	Chromobacteriaceae	Pseudogulbenkiania	4	0
Planctomycetes	Planctomycetia	Planctomycetales	Planctomycetaceae	NoRank	4	0
Firmicutes	Bacilli	Bacillales	Paenibacillaceae	Cohnella	4	0
Bacteroidetes	Flavobacteriia	Flavobacteriales	Flavobacteriaceae	Mangrovimonas	4	0
Firmicutes	Bacilli	Bacillales	NoRank	NoRank	4	0
Proteobacteria	Gammaproteobacteria	Methylococcales	Methylococcaceae	Methylomicrobium	4	0
Bacteroidetes	Chitinophagia	Chitinophagales	Chitinophagaceae	Flavihumibacter	4	0
Firmicutes	Bacilli	Lactobacillales	Carnobacteriaceae	Granulicatella	4	0
Proteobacteria	Gammaproteobacteria	Enterobacterales	Erwiniaceae	Tatumella	4	0
Proteobacteria	Oligoflexia	Bacteriovoracales	Bacteriovoracaceae	Bacteriovorax	4	0
Actinobacteria	Actinobacteria	Glycomycetales	Glycomycetaceae	Glycomyces	4	0
Firmicutes	Bacilli	Lactobacillales	Enterococcaceae	Melissococcus	4	0
Firmicutes	Clostridia	Clostridiales	Clostridiaceae	Butyricicoccus	4	0
Proteobacteria	Gammaproteobacteria	Chromatiales	Halothiobacillaceae	Halothiobacillus	4	0
Proteobacteria	Alphaproteobacteria	Rhizobiales	Aurantimonadaceae	Aurantimonas	4	0
Proteobacteria	Deltaproteobacteria	Desulfurellales	Desulfurellaceae	Hippea	4	0
Cyanobacteria	NoRank	Nostocales	Rivulariaceae	Calothrix	4	0
Proteobacteria	Gammaproteobacteria	Oceanospirillales	Oceanospirillaceae	Neptuniibacter	4	0
Actinobacteria	NoRank	NoRank	NoRank	NoRank	4	0
Chlamydiae	Chlamydiia	Parachlamydiales	Parachlamydiaceae	Parachlamydia	4	0
Proteobacteria	Betaproteobacteria	Nitrosomonadales	Thiobacillaceae	Thiobacillus	4	0
Proteobacteria	Alphaproteobacteria	Rhizobiales	Chelatococcaceae	Chelatococcus	4	0
Actinobacteria	Actinobacteria	Micrococcales	Microbacteriaceae	Plantibacter	4	0
Proteobacteria	Gammaproteobacteria	Thiotrichales	Thiotrichaceae	Achromatium	4	0
Actinobacteria	Actinobacteria	Micrococcales	Sanguibacteraceae	Sanguibacter	4	0
Firmicutes	Clostridia	Clostridiales	Ruminococcaceae	NoRank	4	0
Aquificae	Aquificae	Aquificales	Hydrogenothermaceae	Sulfurihydrogenibium	4	0
Proteobacteria	Betaproteobacteria	Burkholderiales	Alcaligenaceae	Advenella	4	0
Proteobacteria	Gammaproteobacteria	Enterobacterales	Morganellaceae	Arsenophonus	4	0
Candidatus Adlerbacteria	NoRank	NoRank	NoRank	NoRank	4	0
Proteobacteria	Alphaproteobacteria	Rhodobacterales	NoRank	NoRank	4	0
Firmicutes	Clostridia	Clostridiales	Peptostreptococcaceae	Paraclostridium	4	0
Proteobacteria	Alphaproteobacteria	Rhodospirillales	NoRank	NoRank	4	0
Bacteroidetes	Flavobacteriia	Flavobacteriales	Flavobacteriaceae	Dokdonia	4	0
Proteobacteria	Alphaproteobacteria	Rhodobacterales	Rhodobacteraceae	Oceanicola	4	0
Proteobacteria	Epsilonproteobacteria	Campylobacterales	Helicobacteraceae	Sulfuricurvum	4	0
Proteobacteria	Gammaproteobacteria	Thiotrichales	Thiotrichaceae	Thiothrix	4	0
Bacteroidetes	Flavobacteriia	Flavobacteriales	Flavobacteriaceae	Tamlana	4	0
Proteobacteria	Betaproteobacteria	Nitrosomonadales	Nitrosomonadaceae	Nitrosospira	4	0
Actinobacteria	Actinobacteria	Actinomycetales	Actinomycetaceae	Actinotignum	4	0
Actinobacteria	Coriobacteriia	Eggerthellales	Eggerthellaceae	Slackia	4	0
Chloroflexi	Anaerolineae	NoRank	NoRank	NoRank	4	0
Candidatus Hydrogenedentes	NoRank	NoRank	NoRank	NoRank	4	0
Firmicutes	Negativicutes	Acidaminococcales	Acidaminococcaceae	Phascolarctobacterium	4	0
Verrucomicrobia	Verrucomicrobiae	Verrucomicrobiales	Verrucomicrobiaceae	Verrucomicrobium	4	0
Proteobacteria	Alphaproteobacteria	Rhizobiales	Rhizobiaceae	Shinella	4	0
Bacteroidetes	NoRank	Bacteroidetes Order II. Incertae sedis	Rhodothermaceae	Rhodothermus	4	0
Planctomycetes	Phycisphaerae	NoRank	NoRank	NoRank	4	0
Proteobacteria	Deltaproteobacteria	Myxococcales	Polyangiaceae	Sorangium	3	0
Proteobacteria	Gammaproteobacteria	Enterobacterales	NoRank	Plesiomonas	3	0
Chlorobi	Chlorobia	Chlorobiales	Chlorobiaceae	Pelodictyon	3	0
Proteobacteria	Deltaproteobacteria	Desulfovibrionales	Desulfomicrobiaceae	Desulfomicrobium	3	0
Actinobacteria	Actinobacteria	Actinopolysporales	Actinopolysporaceae	Actinopolyspora	3	0
Actinobacteria	Actinobacteria	Streptosporangiales	Streptosporangiaceae	Streptosporangium	3	0
Proteobacteria	Betaproteobacteria	Nitrosomonadales	Gallionellaceae	Gallionella	3	0
Aquificae	Aquificae	Aquificales	Aquificaceae	Thermocrinis	3	0
Proteobacteria	Betaproteobacteria	Nitrosomonadales	Methylophilaceae	Methylobacillus	3	0
Aquificae	Aquificae	Aquificales	Hydrogenothermaceae	Persephonella	3	0
Actinobacteria	Rubrobacteria	Rubrobacterales	Rubrobacteraceae	Rubrobacter	3	0
Actinobacteria	Actinobacteria	Propionibacteriales	Nocardioidaceae	Marmoricola	3	0
Proteobacteria	Gammaproteobacteria	Alteromonadales	Alteromonadaceae	Catenovulum	3	0
Verrucomicrobia	Methylacidiphilae	Methylacidiphilales	Methylacidiphilaceae	Methylacidiphilum	3	0
Thermotogae	Thermotogae	Kosmotogales	Kosmotogaceae	Mesotoga	3	0
Bacteroidetes	Flavobacteriia	Flavobacteriales	Flavobacteriaceae	Leeuwenhoekiella	3	0
Proteobacteria	Alphaproteobacteria	Holosporales	Holosporaceae	Holospora	3	0
Proteobacteria	Alphaproteobacteria	Rhodobacterales	Rhodobacteraceae	Roseivivax	3	0
Proteobacteria	Gammaproteobacteria	Oceanospirillales	Halomonadaceae	Cobetia	3	0
Firmicutes	Clostridia	Clostridiales	Peptococcaceae	Pelotomaculum	3	0
Proteobacteria	Gammaproteobacteria	NoRank	NoRank	Wohlfahrtiimonas	3	0
Acidobacteria	Acidobacteriia	Acidobacteriales	Acidobacteriaceae	Terriglobus	3	0
Actinobacteria	Actinobacteria	Pseudonocardiales	Pseudonocardiaceae	Kutzneria	3	0
Bacteroidetes	Bacteroidia	Bacteroidales	Prevotellaceae	Paraprevotella	3	0
Firmicutes	Bacilli	Bacillales	Planococcaceae	Solibacillus	3	0
Proteobacteria	Zetaproteobacteria	Mariprofundales	Mariprofundaceae	Mariprofundus	3	0
Actinobacteria	Actinobacteria	Micrococcales	Dermabacteraceae	Dermabacter	3	0
Firmicutes	Erysipelotrichia	Erysipelotrichales	Erysipelotrichaceae	Turicibacter	3	0
Chloroflexi	Anaerolineae	Anaerolineales	Anaerolineaceae	Anaerolinea	3	0
Fusobacteria	Fusobacteriia	Fusobacteriales	Fusobacteriaceae	Cetobacterium	3	0
Firmicutes	Clostridia	Clostridiales	Lachnospiraceae	Lachnobacterium	3	0
Bacteroidetes	Flavobacteriia	Flavobacteriales	Flavobacteriaceae	Psychroflexus	3	0
Proteobacteria	Gammaproteobacteria	Oceanospirillales	Halomonadaceae	Chromohalobacter	3	0
Cyanobacteria	NoRank	Oscillatoriales	Oscillatoriaceae	Lyngbya	3	0
Firmicutes	Clostridia	Clostridiales	Ruminococcaceae	Subdoligranulum	3	0
Firmicutes	Negativicutes	Selenomonadales	Selenomonadaceae	Mitsuokella	3	0
Proteobacteria	Deltaproteobacteria	Desulfovibrionales	Desulfovibrionaceae	Pseudodesulfovibrio	3	0
Firmicutes	Bacilli	Bacillales	Bacillaceae	Thalassobacillus	3	0
Proteobacteria	Gammaproteobacteria	Cellvibrionales	Cellvibrionaceae	Gilvimarinus	3	0
Proteobacteria	Betaproteobacteria	Nitrosomonadales	Methylophilaceae	Methylovorus	3	0
Firmicutes	Clostridia	Clostridiales	Eubacteriaceae	Acetobacterium	3	0
Actinobacteria	Actinobacteria	Pseudonocardiales	Pseudonocardiaceae	Kibdelosporangium	3	0
Firmicutes	Negativicutes	Veillonellales	Veillonellaceae	NoRank	3	0
Bacteroidetes	Bacteroidia	Bacteroidales	Porphyromonadaceae	NoRank	3	0
Firmicutes	Tissierellia	NoRank	NoRank	NoRank	3	0
Proteobacteria	Alphaproteobacteria	Rhodobacterales	Rhodobacteraceae	Octadecabacter	3	0
Proteobacteria	Gammaproteobacteria	Enterobacterales	Enterobacteriaceae	Candidatus Hamiltonella	3	0
Planctomycetes	Planctomycetia	Candidatus Brocadiales	Candidatus Brocadiaceae	Candidatus Brocadia	3	0
Proteobacteria	Alphaproteobacteria	Rhizobiales	Phyllobacteriaceae	Aminobacter	3	0
Bacteroidetes	Bacteroidia	Bacteroidales	Dysgonamonadaceae	Proteiniphilum	3	0
Bacteroidetes	Flavobacteriia	Flavobacteriales	Flavobacteriaceae	Gramella	3	0
Proteobacteria	Deltaproteobacteria	Desulfovibrionales	Desulfonatronaceae	Desulfonatronum	3	0
Proteobacteria	Betaproteobacteria	Rhodocyclales	Azonexaceae	Dechloromonas	3	0
Proteobacteria	Gammaproteobacteria	Oceanospirillales	Oceanospirillaceae	NoRank	3	0
Firmicutes	Bacilli	Bacillales	Staphylococcaceae	Jeotgalicoccus	3	0
Proteobacteria	Alphaproteobacteria	Rhodobacterales	Rhodobacteraceae	Pseudooceanicola	3	0
Proteobacteria	Betaproteobacteria	Burkholderiales	Burkholderiaceae	NoRank	3	0
Firmicutes	Negativicutes	Selenomonadales	Selenomonadaceae	Anaerovibrio	3	0
Bacteroidetes	Bacteroidia	Bacteroidales	Odoribacteraceae	Butyricimonas	3	0
Actinobacteria	Coriobacteriia	Coriobacteriales	Coriobacteriaceae	Enorma	3	0
Bacteroidetes	Bacteroidia	Bacteroidales	Prevotellaceae	Alloprevotella	3	0
Candidatus Fermentibacteria	NoRank	NoRank	NoRank	NoRank	3	0
Chloroflexi	Dehalococcoidia	NoRank	NoRank	Dehalogenimonas	3	0
Actinobacteria	Actinobacteria	Jiangellales	Jiangellaceae	Jiangella	3	0
Spirochaetes	Spirochaetia	Spirochaetales	Spirochaetaceae	Sphaerochaeta	3	0
Proteobacteria	Gammaproteobacteria	Enterobacterales	Enterobacteriaceae	Cedecea	3	0
Firmicutes	Clostridia	Clostridiales	Lachnospiraceae	Robinsoniella	3	0
Proteobacteria	Gammaproteobacteria	Vibrionales	Vibrionaceae	Candidatus Photodesmus	3	0
Actinobacteria	Actinobacteria	Actinomycetales	Actinomycetaceae	Arcanobacterium	3	0
Proteobacteria	Gammaproteobacteria	Oceanospirillales	Oceanospirillaceae	Thalassolituus	3	0
Firmicutes	Bacilli	Bacillales	Planococcaceae	Paenisporosarcina	3	0
Firmicutes	Clostridia	Thermoanaerobacterales	Thermoanaerobacteraceae	Tepidanaerobacter	3	0
Firmicutes	Bacilli	Bacillales	Bacillaceae	Ornithinibacillus	3	0
Planctomycetes	Planctomycetia	Planctomycetales	Gemmataceae	Gemmata	3	0
Proteobacteria	Alphaproteobacteria	Rhizobiales	Aurantimonadaceae	Martelella	3	0
Actinobacteria	Actinobacteria	Geodermatophilales	Geodermatophilaceae	Blastococcus	3	0
Firmicutes	Erysipelotrichia	Erysipelotrichales	Erysipelotrichaceae	Candidatus Stoquefichus	3	0
Proteobacteria	Betaproteobacteria	Burkholderiales	Comamonadaceae	Pseudorhodoferax	3	0
Actinobacteria	Actinobacteria	Geodermatophilales	Geodermatophilaceae	Modestobacter	3	0
Proteobacteria	Betaproteobacteria	Burkholderiales	Comamonadaceae	Ramlibacter	3	0
Proteobacteria	Betaproteobacteria	Burkholderiales	Oxalobacteraceae	Noviherbaspirillum	3	0
Cyanobacteria	NoRank	Synechococcales	Synechococcaceae	Cyanobium	3	0
Proteobacteria	Betaproteobacteria	Burkholderiales	NoRank	Mitsuaria	3	0
Firmicutes	Bacilli	Bacillales	Bacillaceae	Lentibacillus	3	0
Proteobacteria	Gammaproteobacteria	Oceanospirillales	Oceanospirillaceae	Nitrincola	3	0
Proteobacteria	Alphaproteobacteria	Rhodospirillales	Acetobacteraceae	Acidocella	3	0
Actinobacteria	Actinobacteria	Geodermatophilales	Geodermatophilaceae	NoRank	3	0
Firmicutes	Clostridia	Clostridiales	Peptostreptococcaceae	Intestinibacter	3	0
Chlamydiae	Chlamydiia	Parachlamydiales	Parachlamydiaceae	Neochlamydia	3	0
Actinobacteria	Actinobacteria	Micrococcales	Micrococcaceae	Glutamicibacter	3	0
Bacteroidetes	Flavobacteriia	Flavobacteriales	Flavobacteriaceae	Kordia	3	0
Proteobacteria	Betaproteobacteria	Burkholderiales	Comamonadaceae	Alicycliphilus	3	0
Proteobacteria	Deltaproteobacteria	Desulfovibrionales	Desulfovibrionaceae	Bilophila	3	0
Proteobacteria	Gammaproteobacteria	Enterobacterales	Enterobacteriaceae	Lelliottia	3	0
Actinobacteria	Actinobacteria	Propionibacteriales	Propionibacteriaceae	Granulicoccus	3	0
Firmicutes	Bacilli	Bacillales	Bacillaceae	Amphibacillus	3	0
Proteobacteria	Alphaproteobacteria	Rhizobiales	Xanthobacteraceae	Xanthobacter	3	0
Cyanobacteria	NoRank	Chroococcales	Chroococcaceae	Geminocystis	3	0
Cyanobacteria	NoRank	Nostocales	Nostocaceae	Richelia	3	0
Cyanobacteria	NoRank	Synechococcales	Prochloraceae	Prochloron	3	0
Proteobacteria	Alphaproteobacteria	Kiloniellales	Kiloniellaceae	Kiloniella	3	0
Cyanobacteria	NoRank	Oscillatoriales	NoRank	NoRank	3	0
Proteobacteria	Gammaproteobacteria	Cellvibrionales	Spongiibacteraceae	Spongiibacter	3	0
Bacteroidetes	NoRank	Bacteroidetes Order II. Incertae sedis	Rhodothermaceae	Salinibacter	3	0
Actinobacteria	Actinobacteria	Actinomycetales	NoRank	NoRank	3	0
Cyanobacteria	NoRank	Oscillatoriales	Oscillatoriaceae	Oscillatoria	3	0
Actinobacteria	Thermoleophilia	Solirubrobacterales	Patulibacteraceae	Patulibacter	3	0
Cyanobacteria	NoRank	NoRank	NoRank	NoRank	3	0
Thermotogae	Thermotogae	Petrotogales	NoRank	Marinitoga	3	0
Proteobacteria	Alphaproteobacteria	Rhizobiales	Bradyrhizobiaceae	Nitrobacter	3	0
Proteobacteria	Alphaproteobacteria	Parvularculales	Parvularculaceae	Parvularcula	3	0
Proteobacteria	Alphaproteobacteria	Rhodobacterales	Rhodobacteraceae	Maritimibacter	3	0
Cyanobacteria	NoRank	Nostocales	Scytonemataceae	Scytonema	3	0
Bacteroidetes	Cytophagia	Cytophagales	Cytophagaceae	Runella	3	0
Actinobacteria	Actinobacteria	Actinomycetales	Actinomycetaceae	Varibaculum	3	0
Actinobacteria	Actinobacteria	Micrococcales	Intrasporangiaceae	Serinicoccus	3	0
Proteobacteria	Gammaproteobacteria	Nevskiales	Sinobacteraceae	Solimonas	3	0
Actinobacteria	Actinobacteria	Micrococcales	Intrasporangiaceae	Intrasporangium	3	0
Proteobacteria	Gammaproteobacteria	Enterobacterales	Enterobacteriaceae	Leclercia	3	0
Proteobacteria	Gammaproteobacteria	Chromatiales	Ectothiorhodospiraceae	Ectothiorhodospira	3	0
Bacteroidetes	Cytophagia	Cytophagales	Cyclobacteriaceae	Cyclobacterium	3	0
Firmicutes	Clostridia	Clostridiales	Clostridiaceae	Alkaliphilus	3	0
Bacteroidetes	Sphingobacteriia	Sphingobacteriales	Sphingobacteriaceae	Mucilaginibacter	3	0
Planctomycetes	Planctomycetia	Planctomycetales	Planctomycetaceae	Planctomyces	3	0
Thermotogae	Thermotogae	Thermotogales	NoRank	NoRank	3	0
Synergistetes	Synergistia	Synergistales	Synergistaceae	Jonquetella	3	0
Actinobacteria	Actinobacteria	Propionibacteriales	Propionibacteriaceae	Propionimicrobium	3	0
Proteobacteria	Gammaproteobacteria	NoRank	NoRank	Pseudohongiella	3	0
Actinobacteria	Actinobacteria	Pseudonocardiales	Pseudonocardiaceae	Actinoalloteichus	3	0
Proteobacteria	Betaproteobacteria	Burkholderiales	NoRank	Rubrivivax	3	0
Tenericutes	Mollicutes	Acholeplasmatales	NoRank	NoRank	3	0
Bacteroidetes	Bacteroidia	Bacteroidales	Rikenellaceae	NoRank	3	0
Firmicutes	Clostridia	Clostridiales	Clostridiales Family XVII. Incertae Sedis	Thermaerobacter	3	0
Thermodesulfobacteria	Thermodesulfobacteria	Thermodesulfobacteriales	Thermodesulfobacteriaceae	Thermodesulfatator	3	0
Bacteroidetes	Flavobacteriia	Flavobacteriales	Flavobacteriaceae	Muricauda	3	0
Cyanobacteria	NoRank	Oscillatoriales	Coleofasciculaceae	Geitlerinema	3	0
Actinobacteria	Actinobacteria	Bifidobacteriales	Bifidobacteriaceae	Scardovia	3	0
Firmicutes	Clostridia	Clostridiales	Clostridiaceae	Caloramator	3	0
Bacteroidetes	Cytophagia	Cytophagales	Flammeovirgaceae	Flammeovirga	3	0
Cyanobacteria	NoRank	Oscillatoriales	Microcoleaceae	Trichodesmium	3	0
Actinobacteria	Actinobacteria	Pseudonocardiales	Pseudonocardiaceae	Actinokineospora	3	0
Bacteroidetes	Flavobacteriia	Flavobacteriales	Flavobacteriaceae	Arenibacter	3	0
Proteobacteria	Deltaproteobacteria	Desulfobacterales	Desulfobacteraceae	Desulfobacter	3	0
Proteobacteria	Alphaproteobacteria	Rhodobacterales	Rhodobacteraceae	Pannonibacter	3	0
Proteobacteria	Deltaproteobacteria	Desulfovibrionales	Desulfovibrionaceae	Halodesulfovibrio	3	0
Bacteroidetes	Chitinophagia	Chitinophagales	Chitinophagaceae	Niabella	3	0
Proteobacteria	Gammaproteobacteria	Oceanospirillales	Kangiellaceae	Kangiella	3	0
Proteobacteria	Alphaproteobacteria	Kordiimonadales	Kordiimonadaceae	Kordiimonas	3	0
Bacteroidetes	Saprospiria	Saprospirales	Lewinellaceae	Lewinella	3	0
Proteobacteria	Betaproteobacteria	Burkholderiales	Alcaligenaceae	Oligella	3	0
Proteobacteria	Deltaproteobacteria	Desulfuromonadales	Desulfuromonadaceae	Pelobacter	3	0
Actinobacteria	Thermoleophilia	Solirubrobacterales	Conexibacteraceae	Conexibacter	3	0
Actinobacteria	Actinobacteria	Bifidobacteriales	Bifidobacteriaceae	Parascardovia	3	0
Tenericutes	Mollicutes	Mycoplasmatales	Mycoplasmataceae	NoRank	3	0
Verrucomicrobia	Verrucomicrobiae	Verrucomicrobiales	Verrucomicrobia subdivision 6	NoRank	3	0
Proteobacteria	Deltaproteobacteria	Syntrophobacterales	NoRank	NoRank	3	0
Fibrobacteres	Fibrobacteria	Fibrobacterales	NoRank	NoRank	3	0
Thermotogae	Thermotogae	Thermotogales	Fervidobacteriaceae	Thermosipho	3	0
Proteobacteria	Alphaproteobacteria	Rhodobacterales	Rhodobacteraceae	Ketogulonicigenium	3	0
Bacteroidetes	Flavobacteriia	NoRank	NoRank	NoRank	3	0
Chloroflexi	Anaerolineae	Anaerolineales	NoRank	NoRank	3	0
Firmicutes	Erysipelotrichia	Erysipelotrichales	Erysipelotrichaceae	Kandleria	3	0
Firmicutes	Clostridia	Clostridiales	Lachnospiraceae	Lachnospira	3	0
Verrucomicrobia	Verrucomicrobiae	Verrucomicrobiales	Verrucomicrobia subdivision 3	NoRank	3	0
Proteobacteria	Acidithiobacillia	Acidithiobacillales	NoRank	NoRank	3	0
candidate division WOR-3	NoRank	NoRank	NoRank	NoRank	3	0
Proteobacteria	Deltaproteobacteria	Myxococcales	Archangiaceae	Archangium	2	0
Proteobacteria	Gammaproteobacteria	Legionellales	Legionellaceae	Tatlockia	2	0
Proteobacteria	Gammaproteobacteria	Pasteurellales	Pasteurellaceae	Rodentibacter	2	0
Proteobacteria	Gammaproteobacteria	Cardiobacteriales	Cardiobacteriaceae	Dichelobacter	2	0
Firmicutes	Bacilli	Bacillales	Planococcaceae	Bhargavaea	2	0
Firmicutes	Clostridia	Clostridiales	Ruminococcaceae	Mageeibacillus	2	0
Actinobacteria	Actinobacteria	Micromonosporales	Micromonosporaceae	Verrucosispora	2	0
Actinobacteria	Actinobacteria	Micrococcales	Dermacoccaceae	Kytococcus	2	0
Proteobacteria	Alphaproteobacteria	Rhodobacterales	Rhodobacteraceae	Donghicola	2	0
Firmicutes	Tissierellia	Tissierellales	Gottschalkiaceae	Gottschalkia	2	0
Proteobacteria	Deltaproteobacteria	Myxococcales	Polyangiaceae	Chondromyces	2	0
Actinobacteria	Actinobacteria	Geodermatophilales	Geodermatophilaceae	Geodermatophilus	2	0
Actinobacteria	Acidimicrobiia	Acidimicrobiales	Acidimicrobiaceae	Ilumatobacter	2	0
Proteobacteria	Alphaproteobacteria	Rhizobiales	Beijerinckiaceae	Beijerinckia	2	0
Synergistetes	Synergistia	Synergistales	Synergistaceae	Synergistes	2	0
Cyanobacteria	Gloeobacteria	Gloeobacterales	Gloeobacteraceae	Gloeobacter	2	0
Actinobacteria	Actinobacteria	Pseudonocardiales	Pseudonocardiaceae	Sciscionella	2	0
Proteobacteria	Betaproteobacteria	Burkholderiales	Alcaligenaceae	Azohydromonas	2	0
Proteobacteria	Alphaproteobacteria	Rhizobiales	Phyllobacteriaceae	Chelativorans	2	0
Bacteroidetes	Cytophagia	Cytophagales	Cytophagaceae	Emticicia	2	0
Proteobacteria	Betaproteobacteria	Neisseriales	Chromobacteriaceae	Chitinilyticum	2	0
Firmicutes	Clostridia	Clostridiales	Peptostreptococcaceae	Terrisporobacter	2	0
Proteobacteria	Alphaproteobacteria	Rhodobacterales	Rhodobacteraceae	Nautella	2	0
Cyanobacteria	NoRank	Oscillatoriales	Oscillatoriaceae	Phormidium	2	0
Proteobacteria	Deltaproteobacteria	Desulfobacterales	Desulfobacteraceae	Desulfatitalea	2	0
Proteobacteria	Alphaproteobacteria	Rhodospirillales	Rhodospirillaceae	Phaeospirillum	2	0
Planctomycetes	Planctomycetia	Planctomycetales	Planctomycetaceae	Pirellula	2	0
Proteobacteria	Gammaproteobacteria	Chromatiales	Chromatiaceae	Marichromatium	2	0
Proteobacteria	Alphaproteobacteria	Rhodobacterales	Rhodobacteraceae	Aestuariivita	2	0
Proteobacteria	Alphaproteobacteria	Rhodobacterales	Rhodobacteraceae	Halocynthiibacter	2	0
Proteobacteria	Gammaproteobacteria	Alteromonadales	Colwelliaceae	Thalassomonas	2	0
Proteobacteria	Betaproteobacteria	Burkholderiales	NoRank	Ideonella	2	0
Proteobacteria	Alphaproteobacteria	Rhizobiales	Phyllobacteriaceae	Phyllobacterium	2	0
candidate division NC10	NoRank	NoRank	NoRank	NoRank	2	0
Nitrospirae	NoRank	NoRank	NoRank	NoRank	2	0
Bacteroidetes	Cytophagia	Cytophagales	Cytophagaceae	Cytophaga	2	0
Bacteroidetes	Chitinophagia	Chitinophagales	Chitinophagaceae	Asinibacterium	2	0
Proteobacteria	Gammaproteobacteria	Enterobacterales	Enterobacteriaceae	Candidatus Regiella	2	0
Firmicutes	Bacilli	Bacillales	Planococcaceae	Viridibacillus	2	0
Proteobacteria	Alphaproteobacteria	Rhizobiales	Beijerinckiaceae	Methylocapsa	2	0
Proteobacteria	Betaproteobacteria	Nitrosomonadales	Gallionellaceae	Ferriphaselus	2	0
Proteobacteria	Betaproteobacteria	Nitrosomonadales	Methylophilaceae	Candidatus Methylopumilus	2	0
Bacteroidetes	Flavobacteriia	Flavobacteriales	Flavobacteriaceae	Salegentibacter	2	0
Bacteroidetes	Cytophagia	Cytophagales	Cyclobacteriaceae	Echinicola	2	0
Actinobacteria	Actinobacteria	Micrococcales	Promicromonosporaceae	Promicromonospora	2	0
Bacteroidetes	Cytophagia	Cytophagales	Cytophagaceae	Sporocytophaga	2	0
Synergistetes	Synergistia	Synergistales	Synergistaceae	Thermanaerovibrio	2	0
Cyanobacteria	NoRank	Oscillatoriales	Microcoleaceae	Kamptonema	2	0
Proteobacteria	Alphaproteobacteria	Rhodospirillales	Acetobacteraceae	Gluconacetobacter	2	0
Thermotogae	Thermotogae	Petrotogales	NoRank	Petrotoga	2	0
Proteobacteria	Gammaproteobacteria	Cardiobacteriales	Cardiobacteriaceae	Cardiobacterium	2	0
Proteobacteria	Alphaproteobacteria	Rhizobiales	Xanthobacteraceae	Azorhizobium	2	0
Proteobacteria	Alphaproteobacteria	Rhodobacterales	Rhodobacteraceae	Tropicibacter	2	0
Proteobacteria	Gammaproteobacteria	NoRank	NoRank	Candidatus Ruthia	2	0
Cyanobacteria	NoRank	Chroococcales	Aphanothecaceae	Candidatus Atelocyanobacterium	2	0
Bacteroidetes	Flavobacteriia	Flavobacteriales	Flavobacteriaceae	Zobellia	2	0
Cyanobacteria	NoRank	Synechococcales	Acaryochloridaceae	Acaryochloris	2	0
Proteobacteria	Alphaproteobacteria	Rhizobiales	Rhizobiaceae	Pseudorhizobium	2	0
Proteobacteria	Alphaproteobacteria	Rhodobacterales	Rhodobacteraceae	Actibacterium	2	0
Proteobacteria	Betaproteobacteria	Burkholderiales	NoRank	Leptothrix	2	0
Proteobacteria	Alphaproteobacteria	Rhodospirillales	Rhodospirillaceae	Candidatus Endolissoclinum	2	0
Proteobacteria	Alphaproteobacteria	Rhizobiales	Bradyrhizobiaceae	Oligotropha	2	0
Balneolaeota	Balneolia	Balneolales	Balneolaceae	Balneola	2	0
Bacteroidetes	Bacteroidia	Marinilabiliales	Marinilabiliaceae	Labilibacter	2	0
Cyanobacteria	NoRank	Synechococcales	Leptolyngbyaceae	Phormidesmis	2	0
Proteobacteria	Deltaproteobacteria	Desulfobacterales	Desulfobacteraceae	Desulfosarcina	2	0
Firmicutes	Clostridia	Clostridiales	Peptostreptococcaceae	Romboutsia	2	0
Proteobacteria	Betaproteobacteria	Burkholderiales	Comamonadaceae	Hylemonella	2	0
Proteobacteria	Gammaproteobacteria	Xanthomonadales	Rhodanobacteraceae	Frateuria	2	0
Proteobacteria	Gammaproteobacteria	Legionellales	Coxiellaceae	Candidatus Berkiella	2	0
Bacteroidetes	Cytophagia	Cytophagales	Flammeovirgaceae	NoRank	2	0
Proteobacteria	Gammaproteobacteria	Pseudomonadales	Moraxellaceae	Perlucidibaca	2	0
Proteobacteria	Alphaproteobacteria	Rhodospirillales	Rhodospirillaceae	Fodinicurvata	2	0
Firmicutes	Clostridia	Clostridiales	NoRank	Flavonifractor	2	0
Acidobacteria	Acidobacteriia	Acidobacteriales	Acidobacteriaceae	Granulicella	2	0
Firmicutes	Negativicutes	Selenomonadales	Sporomusaceae	Sporomusa	2	0
Firmicutes	Clostridia	Clostridiales	Clostridiales Family XIII. Incertae Sedis	Mogibacterium	2	0
Spirochaetes	Spirochaetia	Spirochaetales	Spirochaetaceae	Alkalispirochaeta	2	0
Firmicutes	Clostridia	Clostridiales	Lachnospiraceae	Shuttleworthia	2	0
Firmicutes	Clostridia	Clostridiales	Peptococcaceae	Thermincola	2	0
Firmicutes	Clostridia	Clostridiales	NoRank	Fenollaria	2	0
Actinobacteria	Actinobacteria	Micrococcales	Microbacteriaceae	Agrococcus	2	0
Proteobacteria	Betaproteobacteria	Burkholderiales	Burkholderiaceae	Candidatus Glomeribacter	2	0
Gemmatimonadetes	NoRank	NoRank	NoRank	NoRank	2	0
Bacteroidetes	Bacteroidia	Bacteroidales	Barnesiellaceae	Barnesiella	2	0
Actinobacteria	Actinobacteria	Corynebacteriales	Segniliparaceae	Segniliparus	2	0
Proteobacteria	Alphaproteobacteria	Rhodobacterales	Rhodobacteraceae	Defluviimonas	2	0
Proteobacteria	Gammaproteobacteria	Alteromonadales	Alteromonadaceae	Agarivorans	2	0
Proteobacteria	Gammaproteobacteria	Chromatiales	Ectothiorhodospiraceae	Spiribacter	2	0
Proteobacteria	Betaproteobacteria	Burkholderiales	Comamonadaceae	Diaphorobacter	2	0
Proteobacteria	Betaproteobacteria	Neisseriales	Chromobacteriaceae	Gulbenkiania	2	0
Proteobacteria	Gammaproteobacteria	Alteromonadales	NoRank	NoRank	2	0
Bacteroidetes	NoRank	Bacteroidetes Order II. Incertae sedis	Rhodothermaceae	NoRank	2	0
Bacteroidetes	Bacteroidia	Bacteroidales	Paludibacteraceae	Paludibacter	2	0
Cyanobacteria	NoRank	Nostocales	Nostocaceae	Trichormus	2	0
Proteobacteria	Alphaproteobacteria	Rhodobacterales	Hyphomonadaceae	Hirschia	2	0
Proteobacteria	Oligoflexia	Bdellovibrionales	NoRank	NoRank	2	0
Proteobacteria	Alphaproteobacteria	Rhodospirillales	Rhodospirillaceae	Oceanibaculum	2	0
Actinobacteria	Actinobacteria	Micrococcales	Micrococcaceae	Sinomonas	2	0
Proteobacteria	Gammaproteobacteria	Enterobacterales	Morganellaceae	Moellerella	2	0
Firmicutes	Clostridia	Clostridiales	Ruminococcaceae	Acetivibrio	2	0
Proteobacteria	Alphaproteobacteria	Rhodobacterales	Rhodobacteraceae	Thalassobacter	2	0
Proteobacteria	Betaproteobacteria	Burkholderiales	Burkholderiaceae	Robbsia	2	0
Candidatus Cloacimonetes	NoRank	NoRank	NoRank	Candidatus Cloacimonas	2	0
Proteobacteria	Betaproteobacteria	Neisseriales	Chromobacteriaceae	Chitinibacter	2	0
Cyanobacteria	NoRank	Nostocales	Aphanizomenonaceae	Dolichospermum	2	0
Proteobacteria	Alphaproteobacteria	Rhodospirillales	NoRank	Enhydrobacter	2	0
Proteobacteria	Alphaproteobacteria	Rhodospirillales	Acetobacteraceae	Commensalibacter	2	0
Nitrospirae	Nitrospira	Nitrospirales	Nitrospiraceae	Candidatus Magnetobacterium	2	0
Actinobacteria	Actinobacteria	Corynebacteriales	Corynebacteriaceae	Turicella	2	0
Proteobacteria	Betaproteobacteria	Burkholderiales	NoRank	Aquabacterium	2	0
Firmicutes	Clostridia	Clostridiales	Peptococcaceae	Desulfitibacter	2	0
Actinobacteria	Actinobacteria	Micrococcales	Cellulomonadaceae	Actinotalea	2	0
Firmicutes	Clostridia	Clostridiales	Christensenellaceae	Christensenella	2	0
Proteobacteria	Gammaproteobacteria	Oceanospirillales	Halomonadaceae	Halotalea	2	0
Proteobacteria	Betaproteobacteria	Burkholderiales	NoRank	Xylophilus	2	0
Proteobacteria	Betaproteobacteria	Burkholderiales	Oxalobacteraceae	Oxalobacter	2	0
Firmicutes	Erysipelotrichia	Erysipelotrichales	Erysipelotrichaceae	Holdemania	2	0
Actinobacteria	Actinobacteria	Micrococcales	Microbacteriaceae	Frondihabitans	2	0
Proteobacteria	Alphaproteobacteria	Rhodospirillales	Acetobacteraceae	Saccharibacter	2	0
Actinobacteria	Actinobacteria	Micrococcales	Microbacteriaceae	Yonghaparkia	2	0
Actinobacteria	Acidimicrobiia	Acidimicrobiales	Acidimicrobiaceae	NoRank	2	0
Bacteroidetes	Flavobacteriia	Flavobacteriales	Flavobacteriaceae	Algibacter	2	0
Proteobacteria	Betaproteobacteria	Neisseriales	Chromobacteriaceae	Laribacter	2	0
Tenericutes	Mollicutes	Mycoplasmatales	Mycoplasmataceae	Candidatus Hepatoplasma	2	0
Proteobacteria	Gammaproteobacteria	Alteromonadales	Alteromonadaceae	NoRank	2	0
Proteobacteria	Alphaproteobacteria	Rhodospirillales	Rhodospirillaceae	Nitrospirillum	2	0
Proteobacteria	Alphaproteobacteria	Rhodobacterales	Rhodobacteraceae	Pseudoruegeria	2	0
Bacteroidetes	Flavobacteriia	Flavobacteriales	Crocinitomicaceae	Crocinitomix	2	0
Firmicutes	Bacilli	Bacillales	Bacillaceae	Paucisalibacillus	2	0
Bacteroidetes	Flavobacteriia	Flavobacteriales	Flavobacteriaceae	Formosa	2	0
Firmicutes	Clostridia	Clostridiales	Lachnospiraceae	Anaerotignum	2	0
Proteobacteria	Gammaproteobacteria	Enterobacterales	Erwiniaceae	Wigglesworthia	2	0
Bacteroidetes	Cytophagia	Cytophagales	Persicobacteraceae	Persicobacter	2	0
Candidatus Omnitrophica	NoRank	NoRank	NoRank	Candidatus Omnitrophus	2	0
Bacteroidetes	Flavobacteriia	Flavobacteriales	Flavobacteriaceae	Empedobacter	2	0
Actinobacteria	Actinobacteria	Propionibacteriales	Propionibacteriaceae	Pseudopropionibacterium	2	0
Firmicutes	Bacilli	Bacillales	Bacillaceae	Caldibacillus	2	0
Proteobacteria	Betaproteobacteria	Burkholderiales	Comamonadaceae	Caldimonas	2	0
Proteobacteria	Betaproteobacteria	Burkholderiales	Alcaligenaceae	Castellaniella	2	0
Bacteroidetes	Saprospiria	Saprospirales	Saprospiraceae	Saprospira	2	0
Proteobacteria	Betaproteobacteria	Burkholderiales	Oxalobacteraceae	Herminiimonas	2	0
Bacteroidetes	Bacteroidia	Bacteroidales	Barnesiellaceae	Coprobacter	2	0
Proteobacteria	Alphaproteobacteria	Rhodospirillales	Rhodospirillaceae	Tistrella	2	0
Fusobacteria	Fusobacteriia	Fusobacteriales	Leptotrichiaceae	Sneathia	2	0
Proteobacteria	Betaproteobacteria	Burkholderiales	Comamonadaceae	Pseudacidovorax	2	0
Actinobacteria	Actinobacteria	Micrococcales	Microbacteriaceae	Herbiconiux	2	0
Firmicutes	Clostridia	Thermoanaerobacterales	Thermoanaerobacteraceae	Thermacetogenium	2	0
Proteobacteria	Betaproteobacteria	Burkholderiales	Comamonadaceae	Verminephrobacter	2	0
Actinobacteria	Actinobacteria	Pseudonocardiales	Pseudonocardiaceae	Actinosynnema	2	0
Firmicutes	Bacilli	Bacillales	Bacillaceae	Quasibacillus	2	0
Actinobacteria	Actinobacteria	Catenulisporales	Actinospicaceae	Actinospica	2	0
Actinobacteria	Actinobacteria	Pseudonocardiales	Pseudonocardiaceae	Prauserella	2	0
Proteobacteria	Gammaproteobacteria	Enterobacterales	Hafniaceae	Obesumbacterium	2	0
Proteobacteria	Gammaproteobacteria	Chromatiales	Ectothiorhodospiraceae	Halorhodospira	2	0
Proteobacteria	Gammaproteobacteria	Enterobacterales	Enterobacteriaceae	Mangrovibacter	2	0
Proteobacteria	Gammaproteobacteria	Methylococcales	Methylococcaceae	Methylococcus	2	0
Proteobacteria	Betaproteobacteria	Burkholderiales	NoRank	Tepidimonas	2	0
candidate division CPR1	NoRank	NoRank	NoRank	NoRank	2	0
candidate division CPR3	NoRank	NoRank	NoRank	NoRank	2	0
Proteobacteria	Deltaproteobacteria	Desulfobacterales	Desulfobacteraceae	Desulfatibacillum	2	0
Actinobacteria	Actinobacteria	Micrococcales	Intrasporangiaceae	NoRank	2	0
Actinobacteria	Actinobacteria	Micrococcales	Dermacoccaceae	Luteipulveratus	2	0
Firmicutes	Clostridia	Thermoanaerobacterales	Thermodesulfobiaceae	Coprothermobacter	2	0
Dictyoglomi	Dictyoglomia	Dictyoglomales	Dictyoglomaceae	Dictyoglomus	2	0
Proteobacteria	Alphaproteobacteria	Rhodospirillales	Rhodospirillaceae	Inquilinus	2	0
Proteobacteria	Alphaproteobacteria	Rhizobiales	Rhizobiaceae	Kaistia	2	0
Bacteroidetes	Bacteroidia	NoRank	NoRank	NoRank	2	0
Synergistetes	Synergistia	Synergistales	Synergistaceae	Aminobacterium	2	0
Proteobacteria	Alphaproteobacteria	Rhizobiales	Bradyrhizobiaceae	NoRank	2	0
Chlamydiae	NoRank	NoRank	NoRank	NoRank	2	0
Bacteroidetes	Flavobacteriia	Flavobacteriales	Flavobacteriaceae	Lutibacter	2	0
Proteobacteria	Alphaproteobacteria	Rhodobacterales	Rhodobacteraceae	Rubellimicrobium	2	0
Spirochaetes	Spirochaetia	Spirochaetales	Spirochaetaceae	Sediminispirochaeta	2	0
Actinobacteria	Actinobacteria	Corynebacteriales	Mycobacteriaceae	Hoyosella	2	0
Actinobacteria	Acidimicrobiia	Acidimicrobiales	Microthrixaceae	Candidatus Microthrix	2	0
Planctomycetes	Planctomycetia	Candidatus Brocadiales	Candidatus Brocadiaceae	Candidatus Kuenenia	2	0
Proteobacteria	Betaproteobacteria	Burkholderiales	Comamonadaceae	Ottowia	2	0
Firmicutes	Erysipelotrichia	Erysipelotrichales	Erysipelotrichaceae	Solobacterium	2	0
Bacteroidetes	Flavobacteriia	Flavobacteriales	Flavobacteriaceae	Bizionia	2	0
Cyanobacteria	NoRank	Chroococcales	Cyanobacteriaceae	Cyanobacterium	2	0
Cyanobacteria	NoRank	Nostocales	Aphanizomenonaceae	Nodularia	2	0
Proteobacteria	Betaproteobacteria	Burkholderiales	Alcaligenaceae	Pusillimonas	2	0
Proteobacteria	Alphaproteobacteria	Rhizobiales	Aurantimonadaceae	Fulvimarina	2	0
Proteobacteria	Alphaproteobacteria	Rhizobiales	Methylocystaceae	Methylopila	2	0
Proteobacteria	Deltaproteobacteria	Desulfobacterales	Desulfobacteraceae	Desulfobacula	2	0
Actinobacteria	Actinobacteria	Micrococcales	Promicromonosporaceae	Xylanimonas	2	0
Cyanobacteria	NoRank	Nostocales	Chlorogloeopsidaceae	Chlorogloeopsis	2	0
Chloroflexi	Chloroflexia	Herpetosiphonales	Herpetosiphonaceae	Herpetosiphon	2	0
Proteobacteria	Gammaproteobacteria	Oceanospirillales	Hahellaceae	Hahella	2	0
Proteobacteria	Alphaproteobacteria	Rhodospirillales	Rhodospirillaceae	Skermanella	2	0
Firmicutes	Bacilli	Bacillales	Paenibacillaceae	Saccharibacillus	2	0
Proteobacteria	Deltaproteobacteria	Desulfovibrionales	Desulfovibrionaceae	Lawsonia	2	0
Bacteroidetes	Flavobacteriia	Flavobacteriales	Flavobacteriaceae	Salinimicrobium	2	0
Proteobacteria	Alphaproteobacteria	Sphingomonadales	Sphingomonadaceae	Sandarakinorhabdus	2	0
Actinobacteria	Actinobacteria	Nakamurellales	Nakamurellaceae	Nakamurella	2	0
Proteobacteria	Gammaproteobacteria	Enterobacterales	Enterobacteriaceae	Candidatus Moranella	2	0
Proteobacteria	Deltaproteobacteria	Desulfobacterales	Desulfobacteraceae	Desulfococcus	2	0
Synergistetes	Synergistia	Synergistales	Synergistaceae	Thermovirga	2	0
Actinobacteria	Coriobacteriia	Eggerthellales	Eggerthellaceae	Enterorhabdus	2	0
Bacteroidetes	Chitinophagia	Chitinophagales	Chitinophagaceae	Chitinophaga	2	0
Proteobacteria	Alphaproteobacteria	Holosporales	NoRank	NoRank	2	0
Proteobacteria	Alphaproteobacteria	Rhodobacterales	Rhodobacteraceae	Paenirhodobacter	2	0
Proteobacteria	Alphaproteobacteria	Rhodospirillales	Rhodospirillaceae	NoRank	2	0
Proteobacteria	Alphaproteobacteria	Rhodobacterales	Hyphomonadaceae	NoRank	2	0
Bacteroidetes	Bacteroidia	Marinilabiliales	Prolixibacteraceae	Prolixibacter	2	0
Firmicutes	Erysipelotrichia	Erysipelotrichales	Erysipelotrichaceae	Catenibacterium	2	0
Actinobacteria	Actinobacteria	Micrococcales	Dermatophilaceae	Mobilicoccus	2	0
Verrucomicrobia	Opitutae	Puniceicoccales	Puniceicoccaceae	Coraliomargarita	2	0
Proteobacteria	Alphaproteobacteria	Rhodobacterales	Rhodobacteraceae	Shimia	2	0
Proteobacteria	Betaproteobacteria	Nitrosomonadales	Gallionellaceae	Sulfuricella	2	0
Proteobacteria	Gammaproteobacteria	Chromatiales	Chromatiaceae	Arsukibacterium	2	0
Proteobacteria	Gammaproteobacteria	NoRank	NoRank	Gallaecimonas	2	0
Proteobacteria	Gammaproteobacteria	Enterobacterales	Pectobacteriaceae	Brenneria	2	0
Armatimonadetes	Chthonomonadetes	Chthonomonadales	Chthonomonadaceae	Chthonomonas	2	0
Proteobacteria	Deltaproteobacteria	Desulfovibrionales	Desulfohalobiaceae	Desulfonauticus	2	0
Candidatus Acetothermia	NoRank	NoRank	NoRank	NoRank	2	0
Actinobacteria	Coriobacteriia	Coriobacteriales	Coriobacteriaceae	NoRank	2	0
Firmicutes	Erysipelotrichia	Erysipelotrichales	Erysipelotrichaceae	Faecalitalea	2	0
Proteobacteria	Gammaproteobacteria	NoRank	NoRank	Sedimenticola	2	0
Actinobacteria	Actinobacteria	Pseudonocardiales	Pseudonocardiaceae	Thermocrispum	2	0
Chlorobi	Chlorobia	Chlorobiales	Chlorobiaceae	Chlorobaculum	2	0
Acidobacteria	Blastocatellia	NoRank	NoRank	Chloracidobacterium	2	0
Firmicutes	Clostridia	Clostridiales	Lachnospiraceae	Cellulosilyticum	2	0
Proteobacteria	Gammaproteobacteria	Enterobacterales	Enterobacteriaceae	Siccibacter	2	0
Proteobacteria	Alphaproteobacteria	Rhodobacterales	Rhodobacteraceae	Haematobacter	2	0
Firmicutes	Clostridia	Clostridiales	Heliobacteriaceae	Heliobacterium	2	0
Proteobacteria	Gammaproteobacteria	Enterobacterales	Enterobacteriaceae	Trabulsiella	2	0
Proteobacteria	Alphaproteobacteria	Sphingomonadales	Erythrobacteraceae	NoRank	2	0
Proteobacteria	Gammaproteobacteria	Methylococcales	Methylococcaceae	Methylosarcina	2	0
Cyanobacteria	NoRank	Synechococcales	Synechococcaceae	Thermosynechococcus	2	0
Firmicutes	Bacilli	Bacillales	Planococcaceae	Planomicrobium	2	0
Synergistetes	Synergistia	Synergistales	Synergistaceae	Acetomicrobium	2	0
Firmicutes	Clostridia	Halanaerobiales	Halanaerobiaceae	Halothermothrix	2	0
Proteobacteria	Alphaproteobacteria	Rhizobiales	Phyllobacteriaceae	Aquamicrobium	2	0
Firmicutes	Tissierellia	NoRank	NoRank	Kallipyga	2	0
Proteobacteria	Betaproteobacteria	Neisseriales	Chromobacteriaceae	Aquitalea	2	0
Proteobacteria	Alphaproteobacteria	NoRank	NoRank	Micavibrio	2	0
Proteobacteria	Gammaproteobacteria	Cellvibrionales	Cellvibrionaceae	Marinimicrobium	2	0
Firmicutes	Clostridia	Thermoanaerobacterales	Thermoanaerobacteraceae	Carboxydothermus	2	0
Proteobacteria	Gammaproteobacteria	Aeromonadales	Aeromonadaceae	Tolumonas	2	0
Acidobacteria	Acidobacteriia	Acidobacteriales	Acidobacteriaceae	Acidobacterium	2	0
Proteobacteria	Alphaproteobacteria	Rhizobiales	Hyphomicrobiaceae	Rhodomicrobium	2	0
Proteobacteria	Gammaproteobacteria	Alteromonadales	Alteromonadaceae	Aliagarivorans	2	0
Actinobacteria	Actinobacteria	Micrococcales	Intrasporangiaceae	Arsenicicoccus	2	0
Proteobacteria	Alphaproteobacteria	Rhodospirillales	Acetobacteraceae	Belnapia	2	0
Firmicutes	Bacilli	Bacillales	Listeriaceae	Brochothrix	2	0
Proteobacteria	Alphaproteobacteria	Rhodobacterales	Rhodobacteraceae	Gemmobacter	2	0
Firmicutes	Clostridia	Clostridiales	Peptostreptococcaceae	Peptoclostridium	2	0
Proteobacteria	Betaproteobacteria	Neisseriales	Neisseriaceae	Conchiformibius	2	0
Proteobacteria	Deltaproteobacteria	Desulfovibrionales	Desulfohalobiaceae	Desulfonatronovibrio	2	0
Firmicutes	Bacilli	Lactobacillales	Aerococcaceae	Eremococcus	2	0
Proteobacteria	Deltaproteobacteria	Desulfuromonadales	Geobacteraceae	Geoalkalibacter	2	0
Firmicutes	Tissierellia	Tissierellales	Peptoniphilaceae	Helcococcus	2	0
Proteobacteria	Deltaproteobacteria	Syntrophobacterales	Syntrophobacteraceae	Syntrophobacter	2	0
Actinobacteria	Actinobacteria	Micrococcales	Jonesiaceae	Jonesia	2	0
Actinobacteria	Actinobacteria	Propionibacteriales	Nocardioidaceae	Kribbella	2	0
Proteobacteria	Gammaproteobacteria	Oceanospirillales	Oceanospirillaceae	Marinospirillum	2	0
Bacteroidetes	Flavobacteriia	Flavobacteriales	Flavobacteriaceae	Mesoflavibacter	2	0
Proteobacteria	Gammaproteobacteria	Oceanospirillales	Oceanospirillaceae	Neptunomonas	2	0
Proteobacteria	Gammaproteobacteria	Nevskiales	Sinobacteraceae	Nevskia	2	0
Proteobacteria	Gammaproteobacteria	Oceanospirillales	Oceanospirillaceae	Oceanospirillum	2	0
Proteobacteria	Alphaproteobacteria	Rhizobiales	Methylocystaceae	Pleomorphomonas	2	0
Actinobacteria	Actinobacteria	Micrococcales	Micrococcaceae	Paeniglutamicibacter	2	0
Actinobacteria	Thermoleophilia	Solirubrobacterales	Solirubrobacteraceae	Solirubrobacter	2	0
Proteobacteria	Hydrogenophilalia	Hydrogenophilales	Hydrogenophilaceae	Tepidiphilus	2	0
Proteobacteria	Gammaproteobacteria	Pasteurellales	Pasteurellaceae	Histophilus	2	0
Proteobacteria	Gammaproteobacteria	Chromatiales	Chromatiaceae	Thiohalocapsa	2	0
Proteobacteria	Betaproteobacteria	Neisseriales	Neisseriaceae	Vitreoscilla	2	0
Proteobacteria	Gammaproteobacteria	Thiotrichales	Piscirickettsiaceae	Thiomicrorhabdus	2	0
Actinobacteria	Coriobacteriia	Eggerthellales	Eggerthellaceae	Cryptobacterium	2	0
Proteobacteria	Betaproteobacteria	Burkholderiales	Comamonadaceae	Rhodoferax	2	0
Firmicutes	Tissierellia	Tissierellales	Tissierellaceae	NoRank	2	0
Aquificae	Aquificae	Desulfurobacteriales	Desulfurobacteriaceae	Desulfurobacterium	2	0
Candidatus Atribacteria	NoRank	NoRank	NoRank	Candidatus Caldatribacteirum	2	0
Actinobacteria	Actinobacteria	Micrococcales	Microbacteriaceae	NoRank	2	0
Bacteroidetes	Sphingobacteriia	Sphingobacteriales	NoRank	NoRank	2	0
Proteobacteria	Gammaproteobacteria	Aeromonadales	Succinivibrionaceae	Succinatimonas	2	0
Proteobacteria	Betaproteobacteria	Burkholderiales	Sutterellaceae	Parasutterella	2	0
Actinobacteria	Actinobacteria	Micrococcales	Microbacteriaceae	Cryobacterium	2	0
Proteobacteria	Gammaproteobacteria	Enterobacterales	Enterobacteriaceae	Yokenella	2	0
Firmicutes	Bacilli	Lactobacillales	Carnobacteriaceae	Trichococcus	2	0
Proteobacteria	Gammaproteobacteria	Chromatiales	Chromatiaceae	Thiocapsa	2	0
Bacteroidetes	Chitinophagia	Chitinophagales	Chitinophagaceae	Sediminibacterium	2	0
Lentisphaerae	Lentisphaeria	Victivallales	NoRank	NoRank	2	0
Verrucomicrobia	Opitutae	Puniceicoccales	NoRank	NoRank	2	0
Proteobacteria	Gammaproteobacteria	Pasteurellales	Pasteurellaceae	Necropsobacter	2	0
Proteobacteria	Gammaproteobacteria	Enterobacterales	Enterobacteriaceae	Candidatus Riesia	2	0
Proteobacteria	Alphaproteobacteria	Holosporales	Candidatus Paracaedibacteraceae	Candidatus Paracaedibacter	2	0
Proteobacteria	Gammaproteobacteria	Alteromonadales	Colwelliaceae	Thalassotalea	2	0
Proteobacteria	Betaproteobacteria	Burkholderiales	Burkholderiaceae	Limnobacter	2	0
Chloroflexi	Chloroflexia	Chloroflexales	Roseiflexaceae	Roseiflexus	2	0
Bacteroidetes	Bacteroidia	Marinilabiliales	Marinilabiliaceae	Anaerophaga	2	0
Proteobacteria	Deltaproteobacteria	Myxococcales	Myxococcaceae	Corallococcus	2	0
Candidatus Gracilibacteria	NoRank	NoRank	NoRank	NoRank	2	0
Firmicutes	Clostridia	Clostridiales	Syntrophomonadaceae	Syntrophothermus	2	0
Bacteroidetes	Flavobacteriia	Flavobacteriales	Flavobacteriaceae	Winogradskyella	2	0
Proteobacteria	Gammaproteobacteria	Aeromonadales	Aeromonadaceae	Oceanimonas	2	0
Tenericutes	NoRank	NoRank	NoRank	Candidatus Izimaplasma	2	0
Cyanobacteria	NoRank	Oscillatoriales	Microcoleaceae	Microcoleus	2	0
Firmicutes	Bacilli	Bacillales	Paenibacillaceae	Gorillibacterium	2	0
Firmicutes	Clostridia	Clostridiales	NoRank	Intestinimonas	2	0
Cyanobacteria	NoRank	Chroococcales	Chroococcaceae	Gloeocapsa	2	0
Bacteroidetes	Bacteroidia	Marinilabiliales	Prolixibacteraceae	Draconibacterium	2	0
Verrucomicrobia	Opitutae	Opitutales	Opitutaceae	Cephaloticoccus	2	0
Proteobacteria	Deltaproteobacteria	Desulfobacterales	Desulfobacteraceae	Desulfotignum	2	0
Firmicutes	Clostridia	Clostridiales	Clostridiaceae	Caloranaerobacter	2	0
Firmicutes	Clostridia	Clostridiales	Ruminococcaceae	Ruthenibacterium	2	0
Proteobacteria	Alphaproteobacteria	Rhodobacterales	Rhodobacteraceae	Citreicella	2	0
Proteobacteria	Gammaproteobacteria	Salinisphaerales	Salinisphaeraceae	Salinisphaera	2	0
Proteobacteria	Gammaproteobacteria	Cellvibrionales	Spongiibacteraceae	NoRank	2	0
Cyanobacteria	NoRank	Pleurocapsales	Hyellaceae	Pleurocapsa	2	0
Candidatus Tectomicrobia	NoRank	NoRank	NoRank	Candidatus Entotheonella	2	0
Proteobacteria	Deltaproteobacteria	Desulfobacterales	NoRank	NoRank	2	0
Proteobacteria	Deltaproteobacteria	Myxococcales	NoRank	NoRank	2	0
candidate division KD3-62	NoRank	NoRank	NoRank	NoRank	1	0
Proteobacteria	Gammaproteobacteria	Enterobacterales	Yersiniaceae	Chania	1	0
Spirochaetes	NoRank	NoRank	NoRank	NoRank	1	0
Verrucomicrobia	Spartobacteria	NoRank	NoRank	Candidatus Xiphinematobacter	1	0
Bacteroidetes	Cytophagia	Cytophagales	Cytophagaceae	Anditalea	1	0
Bacteroidetes	Flavobacteriia	Flavobacteriales	Flavobacteriaceae	Zunongwangia	1	0
Proteobacteria	Deltaproteobacteria	Myxococcales	Archangiaceae	Hyalangium	1	0
Proteobacteria	Gammaproteobacteria	NoRank	NoRank	Candidatus Endoriftia	1	0
Proteobacteria	Alphaproteobacteria	Rhodobacterales	Hyphomonadaceae	Maricaulis	1	0
Proteobacteria	Alphaproteobacteria	Rhizobiales	Hyphomicrobiaceae	Blastochloris	1	0
Actinobacteria	Actinobacteria	Corynebacteriales	Gordoniaceae	Skermania	1	0
Firmicutes	Bacilli	Bacillales	Bacillaceae	Hydrogenibacillus	1	0
Firmicutes	Clostridia	Clostridiales	Peptostreptococcaceae	Acetoanaerobium	1	0
Cyanobacteria	NoRank	Synechococcales	Merismopediaceae	Aphanocapsa	1	0
NoRank	NoRank	NoRank	NoRank	Thermobaculum	1	0
Firmicutes	Erysipelotrichia	Erysipelotrichales	Erysipelotrichaceae	Allobaculum	1	0
Proteobacteria	Deltaproteobacteria	NoRank	NoRank	Candidatus Adiutrix	1	0
Fusobacteria	Fusobacteriia	Fusobacteriales	Leptotrichiaceae	Sebaldella	1	0
Actinobacteria	Coriobacteriia	Eggerthellales	Eggerthellaceae	Gordonibacter	1	0
Actinobacteria	Actinobacteria	Propionibacteriales	Nocardioidaceae	Pimelobacter	1	0
Acidobacteria	NoRank	NoRank	NoRank	Thermoanaerobaculum	1	0
Actinobacteria	Actinobacteria	Micrococcales	Micrococcaceae	Enteractinococcus	1	0
Bacteroidetes	Cytophagia	Cytophagales	Thermonemataceae	Thermonema	1	0
Fibrobacteres	Chitinivibrionia	Chitinivibrionales	Chitinivibrionaceae	Chitinivibrio	1	0
Bacteroidetes	Saprospiria	Saprospirales	Saprospiraceae	Aureispira	1	0
Proteobacteria	Alphaproteobacteria	Rhizobiales	Beijerinckiaceae	Methylocella	1	0
Proteobacteria	Gammaproteobacteria	Oceanospirillales	Saccharospirillaceae	Gynuella	1	0
Chlamydiae	Chlamydiia	Parachlamydiales	Parachlamydiaceae	NoRank	1	0
Actinobacteria	Actinobacteria	Kineosporiales	Kineosporiaceae	Kineococcus	1	0
Acidobacteria	Acidobacteriia	Acidobacteriales	Acidobacteriaceae	Silvibacterium	1	0
Proteobacteria	Alphaproteobacteria	Rhodobacterales	Rhodobacteraceae	Tateyamaria	1	0
Firmicutes	Clostridia	Clostridiales	Ruminococcaceae	Pseudobacteroides	1	0
Proteobacteria	Alphaproteobacteria	Rhodobacterales	Rhodobacteraceae	Dinoroseobacter	1	0
Actinobacteria	Actinobacteria	Micrococcales	Microbacteriaceae	Rhodoluna	1	0
Proteobacteria	Alphaproteobacteria	Rhodospirillales	Acetobacteraceae	NoRank	1	0
Actinobacteria	Actinobacteria	Corynebacteriales	NoRank	Tomitella	1	0
Bacteroidetes	Bacteroidia	Bacteroidales	Odoribacteraceae	Culturomica	1	0
Proteobacteria	Gammaproteobacteria	Chromatiales	Wenzhouxiangellaceae	Wenzhouxiangella	1	0
Actinobacteria	Actinobacteria	Micrococcales	Microbacteriaceae	Gulosibacter	1	0
Firmicutes	Clostridia	Clostridiales	Ruminococcaceae	Ethanoligenens	1	0
Firmicutes	Bacilli	Bacillales	Bacillaceae	Psychrobacillus	1	0
Proteobacteria	Betaproteobacteria	Neisseriales	Neisseriaceae	Morococcus	1	0
Firmicutes	Negativicutes	Selenomonadales	Sporomusaceae	Thermosinus	1	0
Firmicutes	Clostridia	Clostridiales	Catabacteriaceae	Catabacter	1	0
Cyanobacteria	NoRank	Oscillatoriales	Microcoleaceae	Planktothricoides	1	0
Proteobacteria	Betaproteobacteria	Burkholderiales	Comamonadaceae	Caenimonas	1	0
Cyanobacteria	NoRank	Nostocales	Aphanizomenonaceae	Raphidiopsis	1	0
Bacteroidetes	Cytophagia	Cytophagales	Hymenobacteraceae	Adhaeribacter	1	0
Chloroflexi	Caldilineae	Caldilineales	Caldilineaceae	Caldilinea	1	0
Bacteroidetes	Flavobacteriia	Flavobacteriales	Flavobacteriaceae	Joostella	1	0
Firmicutes	Clostridia	Halanaerobiales	Halobacteroidaceae	Orenia	1	0
Bacteroidetes	Flavobacteriia	Flavobacteriales	Cryomorphaceae	Owenweeksia	1	0
Firmicutes	Clostridia	Halanaerobiales	Halobacteroidaceae	Halonatronum	1	0
Proteobacteria	Deltaproteobacteria	Myxococcales	Sandaracinaceae	Sandaracinus	1	0
Proteobacteria	Alphaproteobacteria	Rhizobiales	Rhodobiaceae	Parvibaculum	1	0
Proteobacteria	Alphaproteobacteria	Rhizobiales	Hyphomicrobiaceae	Prosthecomicrobium	1	0
Bacteroidetes	Cytophagia	Cytophagales	Cyclobacteriaceae	Nitritalea	1	0
Bacteroidetes	Bacteroidia	Marinilabiliales	Marinilabiliaceae	Alkaliflexus	1	0
Actinobacteria	Actinobacteria	Frankiales	Cryptosporangiaceae	Cryptosporangium	1	0
Firmicutes	Clostridia	Clostridiales	Lachnospiraceae	Stomatobaculum	1	0
Proteobacteria	Betaproteobacteria	Neisseriales	Neisseriaceae	Crenobacter	1	0
Proteobacteria	Epsilonproteobacteria	Campylobacterales	Helicobacteraceae	Wolinella	1	0
Bacteroidetes	Cytophagia	Cytophagales	Cyclobacteriaceae	Cecembia	1	0
Proteobacteria	Alphaproteobacteria	Rhodobacterales	Rhodobacteraceae	Planktomarina	1	0
Bacteroidetes	Flavobacteriia	Flavobacteriales	Flavobacteriaceae	Sediminicola	1	0
Proteobacteria	Gammaproteobacteria	Methylococcales	Methylococcaceae	Methylomarinum	1	0
Bacteroidetes	Flavobacteriia	Flavobacteriales	Schleiferiaceae	Schleiferia	1	0
Ignavibacteriae	Ignavibacteria	Ignavibacteriales	Melioribacteraceae	Melioribacter	1	0
Bacteroidetes	Sphingobacteriia	Sphingobacteriales	Sphingobacteriaceae	Solitalea	1	0
Spirochaetes	Spirochaetia	NoRank	Leptospiraceae	Leptonema	1	0
Bacteroidetes	Cytophagia	Cytophagales	Cytophagaceae	Flectobacillus	1	0
Bacteroidetes	Flavobacteriia	Flavobacteriales	Flavobacteriaceae	Siansivirga	1	0
Actinobacteria	Actinobacteria	Acidothermales	Acidothermaceae	Acidothermus	1	0
Cyanobacteria	NoRank	Synechococcales	Synechococcaceae	Dactylococcopsis	1	0
Firmicutes	Clostridia	Clostridiales	Clostridiaceae	Beduini	1	0
Proteobacteria	Alphaproteobacteria	Rhizobiales	Phyllobacteriaceae	Pseudaminobacter	1	0
Planctomycetes	Planctomycetia	Planctomycetales	Planctomycetaceae	Rubripirellula	1	0
Proteobacteria	Alphaproteobacteria	Rhodobacterales	Rhodobacteraceae	Roseibium	1	0
Proteobacteria	Betaproteobacteria	NoRank	NoRank	Candidatus Profftella	1	0
Deinococcus-Thermus	Deinococci	Thermales	Thermaceae	Oceanithermus	1	0
Cyanobacteria	NoRank	Pleurocapsales	Dermocarpellaceae	Stanieria	1	0
Actinobacteria	Actinobacteria	Propionibacteriales	Nocardioidaceae	NoRank	1	0
Bacteroidetes	Chitinophagia	Chitinophagales	Chitinophagaceae	Arachidicoccus	1	0
Cyanobacteria	NoRank	Nostocales	Rivulariaceae	Rivularia	1	0
candidate division NC10	NoRank	NoRank	NoRank	Candidatus Methylomirabilis	1	0
Actinobacteria	Coriobacteriia	Coriobacteriales	NoRank	NoRank	1	0
Proteobacteria	Deltaproteobacteria	Desulfobacterales	Desulfobacteraceae	Desulfobacterium	1	0
Bacteroidetes	Bacteroidia	Bacteroidales	Porphyromonadaceae	Gabonibacter	1	0
Actinobacteria	Coriobacteriia	Eggerthellales	Eggerthellaceae	NoRank	1	0
Proteobacteria	Betaproteobacteria	Burkholderiales	Alcaligenaceae	Orrella	1	0
Proteobacteria	Gammaproteobacteria	NoRank	Competibacteraceae	Candidatus Competibacter	1	0
Proteobacteria	Alphaproteobacteria	Rhizobiales	Rhodobiaceae	Candidatus Phaeomarinobacter	1	0
Verrucomicrobia	Opitutae	Opitutales	Opitutaceae	Didymococcus	1	0
Cyanobacteria	NoRank	Nostocales	Symphyonemataceae	Mastigocladopsis	1	0
Chlamydiae	Chlamydiia	Chlamydiales	Chlamydiaceae	Candidatus Rubidus	1	0
Proteobacteria	Gammaproteobacteria	Chromatiales	Ectothiorhodospiraceae	NoRank	1	0
Firmicutes	Clostridia	Clostridiales	NoRank	Pseudoflavonifractor	1	0
Firmicutes	Clostridia	Thermoanaerobacterales	Thermoanaerobacteraceae	Caldanaerobius	1	0
Proteobacteria	Deltaproteobacteria	NoRank	NoRank	Candidatus Babela	1	0
Firmicutes	Bacilli	Bacillales	Thermoactinomycetaceae	Risungbinella	1	0
Proteobacteria	Alphaproteobacteria	Rhizobiales	Hyphomicrobiaceae	Rhodoplanes	1	0
Actinobacteria	Actinobacteria	Micrococcales	Microbacteriaceae	Microterricola	1	0
Proteobacteria	Gammaproteobacteria	Legionellales	Coxiellaceae	NoRank	1	0
Proteobacteria	Alphaproteobacteria	Rhodobacterales	Rhodobacteraceae	Nereida	1	0
Proteobacteria	Gammaproteobacteria	Methylococcales	Methylococcaceae	Methylocaldum	1	0
Chlamydiae	Chlamydiia	Parachlamydiales	Simkaniaceae	Simkania	1	0
Firmicutes	Bacilli	Bacillales	Bacillaceae	Paraliobacillus	1	0
Firmicutes	Clostridia	Clostridiales	Clostridiales Family XIII. Incertae Sedis	Casaltella	1	0
Firmicutes	Clostridia	Clostridiales	NoRank	Levyella	1	0
Proteobacteria	Gammaproteobacteria	Enterobacterales	Erwiniaceae	Phaseolibacter	1	0
Actinobacteria	Nitriliruptoria	Nitriliruptorales	Nitriliruptoraceae	Nitriliruptor	1	0
Proteobacteria	Gammaproteobacteria	Aeromonadales	Succinivibrionaceae	Ruminobacter	1	0
Proteobacteria	Alphaproteobacteria	Rhizobiales	Brucellaceae	Pseudochrobactrum	1	0
Candidatus Saccharibacteria	NoRank	NoRank	NoRank	Candidatus Saccharimonas	1	0
Proteobacteria	Gammaproteobacteria	Enterobacterales	Enterobacteriaceae	Candidatus Gullanella	1	0
Proteobacteria	Alphaproteobacteria	Rhodobacterales	Hyphomonadaceae	Euryhalocaulis	1	0
Cyanobacteria	NoRank	Nostocales	Hapalosiphonaceae	Mastigocladus	1	0
Proteobacteria	Gammaproteobacteria	Enterobacterales	Enterobacteriaceae	Candidatus Westeberhardia	1	0
Firmicutes	Clostridia	Clostridiales	Peptostreptococcaceae	Filifactor	1	0
Firmicutes	Bacilli	Lactobacillales	Carnobacteriaceae	Atopobacter	1	0
Proteobacteria	Gammaproteobacteria	Oceanospirillales	NoRank	NoRank	1	0
Proteobacteria	Alphaproteobacteria	Rhodospirillales	Acetobacteraceae	Kozakia	1	0
Proteobacteria	Alphaproteobacteria	Rhizobiales	Rhodobiaceae	Tepidicaulis	1	0
Firmicutes	Erysipelotrichia	Erysipelotrichales	Erysipelotrichaceae	Bulleidia	1	0
Firmicutes	Clostridia	Clostridiales	Lachnospiraceae	Johnsonella	1	0
Proteobacteria	Alphaproteobacteria	Rhodobacterales	Rhodobacteraceae	Aliiroseovarius	1	0
Proteobacteria	Betaproteobacteria	Burkholderiales	Alcaligenaceae	Basilea	1	0
Firmicutes	Clostridia	Clostridiales	Clostridiaceae	Thermobrachium	1	0
Bacteroidetes	Bacteroidia	Bacteroidales	NoRank	Phocaeicola	1	0
Proteobacteria	Betaproteobacteria	Rhodocyclales	Rhodocyclaceae	Propionivibrio	1	0
Proteobacteria	Alphaproteobacteria	Rhodospirillales	NoRank	Reyranella	1	0
Proteobacteria	Gammaproteobacteria	Oceanospirillales	Halomonadaceae	Carnimonas	1	0
Proteobacteria	Alphaproteobacteria	Magnetococcales	Magnetococcaceae	Magnetococcus	1	0
Proteobacteria	Betaproteobacteria	Nitrosomonadales	Sterolibacteriaceae	Sterolibacterium	1	0
Actinobacteria	Actinobacteria	Micrococcales	Micrococcaceae	Renibacterium	1	0
Firmicutes	Bacilli	Bacillales	Bacillaceae	Anaerobacillus	1	0
Firmicutes	Negativicutes	Selenomonadales	Sporomusaceae	Acetonema	1	0
Firmicutes	Clostridia	Clostridiales	NoRank	Epulopiscium	1	0
Proteobacteria	Alphaproteobacteria	Rhodobacterales	Hyphomonadaceae	Ponticaulis	1	0
Firmicutes	Clostridia	Thermoanaerobacterales	Thermodesulfobiaceae	Thermodesulfobium	1	0
Firmicutes	Clostridia	Clostridiales	Lachnospiraceae	Faecalicatena	1	0
Proteobacteria	Gammaproteobacteria	NoRank	NoRank	Thiolapillus	1	0
Ignavibacteriae	Ignavibacteria	Ignavibacteriales	Ignavibacteriaceae	Ignavibacterium	1	0
Proteobacteria	Alphaproteobacteria	Rhodospirillales	Rhodospirillaceae	Elstera	1	0
Proteobacteria	Deltaproteobacteria	Desulfovibrionales	Desulfohalobiaceae	Desulfothermus	1	0
Chlorobi	Chlorobia	Chlorobiales	Chlorobiaceae	Prosthecochloris	1	0
Bacteroidetes	Flavobacteriia	Flavobacteriales	Flavobacteriaceae	Imtechella	1	0
Proteobacteria	Gammaproteobacteria	Cellvibrionales	Spongiibacteraceae	Zhongshania	1	0
Actinobacteria	Actinobacteria	Micrococcales	Dermatophilaceae	Piscicoccus	1	0
Acidobacteria	Acidobacteriia	Acidobacteriales	Acidobacteriaceae	Terracidiphilus	1	0
Proteobacteria	Alphaproteobacteria	Rhizobiales	Hyphomicrobiaceae	Cucumibacter	1	0
Proteobacteria	Gammaproteobacteria	Thiotrichales	Francisellaceae	Allofrancisella	1	0
Proteobacteria	Gammaproteobacteria	Chromatiales	Ectothiorhodospiraceae	Acidihalobacter	1	0
Actinobacteria	Actinobacteria	Micrococcales	Dermatophilaceae	Austwickia	1	0
Actinobacteria	Actinobacteria	Micrococcales	Dermatophilaceae	Kineosphaera	1	0
Acidobacteria	Solibacteres	Solibacterales	Bryobacteraceae	Bryobacter	1	0
Proteobacteria	Gammaproteobacteria	Methylococcales	Methylococcaceae	Methylovulum	1	0
Actinobacteria	Actinobacteria	Streptosporangiales	Streptosporangiaceae	Planomonospora	1	0
Firmicutes	Clostridia	Clostridiales	Symbiobacteriaceae	Symbiobacterium	1	0
Firmicutes	Bacilli	Bacillales	Thermoactinomycetaceae	Laceyella	1	0
Firmicutes	Clostridia	Clostridiales	Gracilibacteraceae	Gracilibacter	1	0
Proteobacteria	Alphaproteobacteria	Rhodobacterales	Rhodobacteraceae	Falsirhodobacter	1	0
Firmicutes	Clostridia	Thermoanaerobacterales	Thermoanaerobacterales Family III. Incertae Sedis	Thermosediminibacter	1	0
Proteobacteria	Deltaproteobacteria	Desulfobacterales	Desulfobacteraceae	NoRank	1	0
Bacteroidetes	Flavobacteriia	Flavobacteriales	Flavobacteriaceae	Vaginella	1	0
Proteobacteria	Deltaproteobacteria	Desulfovibrionales	Desulfohalobiaceae	Desulfonatronospira	1	0
Firmicutes	Clostridia	Clostridiales	Defluviitaleaceae	Defluviitalea	1	0
Firmicutes	Clostridia	Clostridiales	Ruminococcaceae	Candidatus Soleaferrea	1	0
Bacteroidetes	Cytophagia	Cytophagales	Cytophagaceae	Jiulongibacter	1	0
Proteobacteria	Alphaproteobacteria	Rhizobiales	Xanthobacteraceae	Pseudolabrys	1	0
Actinobacteria	Actinobacteria	Kineosporiales	Kineosporiaceae	Angustibacter	1	0
Actinobacteria	Actinobacteria	Micrococcales	Microbacteriaceae	Candidatus Aquiluna	1	0
Proteobacteria	Gammaproteobacteria	Xanthomonadales	Rhodanobacteraceae	Mizugakiibacter	1	0
Firmicutes	Bacilli	Bacillales	Bacillaceae	Aeribacillus	1	0
Proteobacteria	Alphaproteobacteria	Rhizobiales	Xanthobacteraceae	Labrys	1	0
Proteobacteria	Gammaproteobacteria	Enterobacterales	Pectobacteriaceae	Lonsdalea	1	0
Proteobacteria	Alphaproteobacteria	Rhizobiales	Hyphomicrobiaceae	Pelagibacterium	1	0
Actinobacteria	Actinobacteria	Micrococcales	Promicromonosporaceae	NoRank	1	0
Firmicutes	Erysipelotrichia	Erysipelotrichales	Erysipelotrichaceae	Absiella	1	0
Proteobacteria	Alphaproteobacteria	Rickettsiales	NoRank	Candidatus Arcanobacter	1	0
Verrucomicrobia	Spartobacteria	NoRank	NoRank	Terrimicrobium	1	0
Actinobacteria	Actinobacteria	Micromonosporales	Micromonosporaceae	Dactylosporangium	1	0
Proteobacteria	Alphaproteobacteria	Rhizobiales	Hyphomicrobiaceae	Filomicrobium	1	0
Firmicutes	Clostridia	Thermoanaerobacterales	Thermoanaerobacteraceae	Ammonifex	1	0
Proteobacteria	Gammaproteobacteria	Pasteurellales	Pasteurellaceae	Testudinibacter	1	0
Cyanobacteria	NoRank	Nostocales	Nostocaceae	Cylindrospermum	1	0
Firmicutes	Tissierellia	Tissierellales	Tissierellaceae	Anaerosalibacter	1	0
Armatimonadetes	Fimbriimonadia	Fimbriimonadales	Fimbriimonadaceae	Fimbriimonas	1	0
Firmicutes	Clostridia	Clostridiales	Clostridiaceae	Oxobacter	1	0
Proteobacteria	Alphaproteobacteria	Rhodobacterales	Rhodobacteraceae	Confluentimicrobium	1	0
Nitrospirae	Nitrospira	Nitrospirales	Nitrospiraceae	Candidatus Magnetoovum	1	0
Kiritimatiellaeota	Kiritimatiellae	Kiritimatiellales	Kiritimatiellaceae	Kiritimatiella	1	0
Proteobacteria	Betaproteobacteria	Burkholderiales	Comamonadaceae	Lampropedia	1	0
Actinobacteria	Actinobacteria	Propionibacteriales	Nocardioidaceae	Mumia	1	0
Proteobacteria	Gammaproteobacteria	Chromatiales	Ectothiorhodospiraceae	Halofilum	1	0
Firmicutes	Bacilli	Bacillales	Alicyclobacillaceae	Kyrpidia	1	0
Proteobacteria	Betaproteobacteria	Neisseriales	Neisseriaceae	Bergeriella	1	0
Actinobacteria	Actinobacteria	Corynebacteriales	Gordoniaceae	Millisia	1	0
Actinobacteria	Actinobacteria	Pseudonocardiales	Pseudonocardiaceae	Lentzea	1	0
Proteobacteria	Gammaproteobacteria	Thiotrichales	Thiotrichaceae	Thioploca	1	0
Proteobacteria	Gammaproteobacteria	Cellvibrionales	Halieaceae	Luminiphilus	1	0
Proteobacteria	Gammaproteobacteria	Thiotrichales	Fastidiosibacteraceae	Fangia	1	0
Bacteroidetes	Cytophagia	Cytophagales	Cytophagaceae	Rudanella	1	0
Bacteroidetes	NoRank	Bacteroidetes Order II. Incertae sedis	Rhodothermaceae	Salisaeta	1	0
Proteobacteria	Alphaproteobacteria	NoRank	NoRank	Geminicoccus	1	0
Proteobacteria	Alphaproteobacteria	Rhodospirillales	Rhodospirillaceae	Rhodovibrio	1	0
Proteobacteria	Alphaproteobacteria	Rhizobiales	Rhodobiaceae	Amorphus	1	0
Firmicutes	Clostridia	Clostridiales	Ruminococcaceae	Neglecta	1	0
Firmicutes	Bacilli	Lactobacillales	Carnobacteriaceae	Atopococcus	1	0
Firmicutes	Clostridia	Clostridiales	Lachnospiraceae	Bariatricus	1	0
Firmicutes	Clostridia	Thermoanaerobacterales	Thermoanaerobacterales Family IV. Incertae Sedis	Mahella	1	0
Firmicutes	Tissierellia	NoRank	NoRank	Sedimentibacter	1	0
Proteobacteria	Betaproteobacteria	Burkholderiales	Comamonadaceae	Candidatus Symbiobacter	1	0
Proteobacteria	Gammaproteobacteria	Oceanospirillales	Oceanospirillaceae	Oleispira	1	0
Proteobacteria	Gammaproteobacteria	Enterobacterales	Morganellaceae	Cosenzaea	1	0
Actinobacteria	Actinobacteria	Micrococcales	Dermatophilaceae	Dermatophilus	1	0
Bacteroidetes	Flavobacteriia	Flavobacteriales	Flavobacteriaceae	Altibacter	1	0
Firmicutes	Bacilli	Lactobacillales	Aerococcaceae	Globicatella	1	0
Proteobacteria	Alphaproteobacteria	Rhodospirillales	Acetobacteraceae	Neokomagataea	1	0
Actinobacteria	Actinobacteria	Micrococcales	Intrasporangiaceae	Kribbia	1	0
Proteobacteria	Betaproteobacteria	Nitrosomonadales	Sterolibacteriaceae	Sulfuritalea	1	0
Proteobacteria	Gammaproteobacteria	Chromatiales	Chromatiaceae	Candidatus Tenderia	1	0
Actinobacteria	Coriobacteriia	Coriobacteriales	Coriobacteriaceae	Coriobacterium	1	0
Cyanobacteria	NoRank	Chroococcidiopsidales	Chroococcidiopsidaceae	Aliterella	1	0
Bacteroidetes	Chitinophagia	Chitinophagales	Chitinophagaceae	Niastella	1	0
Proteobacteria	Alphaproteobacteria	Rhodobacterales	Rhodobacteraceae	Puniceibacterium	1	0
Candidatus Kuenenbacteria	NoRank	NoRank	NoRank	NoRank	1	0
Firmicutes	Bacilli	Bacillales	Sporolactobacillaceae	NoRank	1	0
Actinobacteria	Actinobacteria	Streptosporangiales	Streptosporangiaceae	Sphaerisporangium	1	0
Proteobacteria	Deltaproteobacteria	Desulfobacterales	Desulfobulbaceae	Desulfotalea	1	0
Bacteroidetes	Cytophagia	Cytophagales	Cytophagaceae	NoRank	1	0
Bacteroidetes	Flavobacteriia	Flavobacteriales	Flavobacteriaceae	Gelidibacter	1	0
Acidobacteria	Holophagae	Holophagales	Holophagaceae	Geothrix	1	0
Proteobacteria	Alphaproteobacteria	Rhodobacterales	Rhodobacteraceae	Sedimentitalea	1	0
Proteobacteria	Gammaproteobacteria	Cellvibrionales	Halieaceae	Haliea	1	0
Proteobacteria	Gammaproteobacteria	Enterobacterales	Enterobacteriaceae	Metakosakonia	1	0
Actinobacteria	Actinobacteria	Micrococcales	NoRank	Timonella	1	0
Bacteroidetes	Cytophagia	Cytophagales	NoRank	Solirubrum	1	0
Chloroflexi	Thermomicrobia	Thermomicrobiales	Thermomicrobiaceae	Thermomicrobium	1	0
Proteobacteria	Gammaproteobacteria	Chromatiales	Chromatiaceae	Allochromatium	1	0
Fusobacteria	Fusobacteriia	Fusobacteriales	Fusobacteriaceae	Ilyobacter	1	0
Bacteroidetes	Cytophagia	Cytophagales	NoRank	NoRank	1	0
Proteobacteria	Zetaproteobacteria	NoRank	NoRank	Ghiorsea	1	0
Proteobacteria	Alphaproteobacteria	Rickettsiales	Anaplasmataceae	Candidatus Neoehrlichia	1	0
Bacteroidetes	Flavobacteriia	Flavobacteriales	Flavobacteriaceae	Mesonia	1	0
Proteobacteria	Deltaproteobacteria	NoRank	Candidatus Desulfofervidaceae	Candidatus Desulfofervidus	1	0
Firmicutes	Clostridia	Halanaerobiales	Halobacteroidaceae	Acetohalobium	1	0
Firmicutes	Bacilli	Lactobacillales	Carnobacteriaceae	Alkalibacterium	1	0
Planctomycetes	Planctomycetia	Candidatus Brocadiales	Candidatus Brocadiaceae	Candidatus Scalindua	1	0
Firmicutes	Bacilli	Bacillales	Bacillaceae	Salimicrobium	1	0
Bacteroidetes	Chitinophagia	Chitinophagales	Chitinophagaceae	Flavisolibacter	1	0
Proteobacteria	Deltaproteobacteria	Syntrophobacterales	Syntrophaceae	Desulfomonile	1	0
Planctomycetes	Planctomycetia	Planctomycetales	Isosphaeraceae	Isosphaera	1	0
Firmicutes	Clostridia	Clostridiales	Peptococcaceae	Candidatus Dichloromethanomonas	1	0
Bacteroidetes	Flavobacteriia	Flavobacteriales	Flavobacteriaceae	Robiginitalea	1	0
Bacteroidetes	Cytophagia	Cytophagales	Microscillaceae	Microscilla	1	0
Lentisphaerae	Lentisphaeria	Lentisphaerales	Lentisphaeraceae	Lentisphaera	1	0
Proteobacteria	Alphaproteobacteria	Rhodospirillales	Acetobacteraceae	Acidisphaera	1	0
Proteobacteria	Alphaproteobacteria	Rhodospirillales	Acetobacteraceae	Acidomonas	1	0
Proteobacteria	Alphaproteobacteria	Rhodobacterales	Rhodobacteraceae	Oceaniovalibus	1	0
Firmicutes	Bacilli	Bacillales	Sporolactobacillaceae	Tuberibacillus	1	0
Proteobacteria	Alphaproteobacteria	Rhodospirillales	Acetobacteraceae	Tanticharoenia	1	0
Planctomycetes	Planctomycetia	Planctomycetales	Planctomycetaceae	Blastopirellula	1	0
Proteobacteria	Alphaproteobacteria	Rhodobacterales	Rhodobacteraceae	Pelagibaca	1	0
Proteobacteria	Gammaproteobacteria	Chromatiales	Ectothiorhodospiraceae	Nitrococcus	1	0
Proteobacteria	Gammaproteobacteria	Oceanospirillales	Saccharospirillaceae	Reinekea	1	0
Proteobacteria	Gammaproteobacteria	Cellvibrionales	Halieaceae	Congregibacter	1	0
Proteobacteria	Betaproteobacteria	Nitrosomonadales	Methylophilaceae	NoRank	1	0
Actinobacteria	Actinobacteria	Streptosporangiales	Nocardiopsaceae	Streptomonospora	1	0
Elusimicrobia	Elusimicrobia	Elusimicrobiales	Elusimicrobiaceae	Elusimicrobium	1	0
Firmicutes	Clostridia	Clostridiales	Eubacteriaceae	Anaerofustis	1	0
Firmicutes	Bacilli	Lactobacillales	Carnobacteriaceae	Jeotgalibaca	1	0
Firmicutes	Bacilli	Bacillales	Staphylococcaceae	Nosocomiicoccus	1	0
Firmicutes	Clostridia	Clostridiales	Oscillospiraceae	NoRank	1	0
Proteobacteria	Epsilonproteobacteria	Nautiliales	Nautiliaceae	Nautilia	1	0
Bacteroidetes	Cytophagia	Cytophagales	Cyclobacteriaceae	Lunatimonas	1	0
Proteobacteria	Alphaproteobacteria	NoRank	NoRank	Thermopetrobacter	1	0
Proteobacteria	Gammaproteobacteria	Methylococcales	Methylococcaceae	Methyloterricola	1	0
Actinobacteria	Actinobacteria	Propionibacteriales	Nocardioidaceae	Propionicicella	1	0
Actinobacteria	Actinobacteria	Micromonosporales	Micromonosporaceae	Asanoa	1	0
Actinobacteria	Actinobacteria	Micromonosporales	Micromonosporaceae	Pilimelia	1	0
Proteobacteria	Alphaproteobacteria	Rhodobacterales	Hyphomonadaceae	Robiginitomaculum	1	0
Firmicutes	Clostridia	Clostridiales	Syntrophomonadaceae	Dethiobacter	1	0
Verrucomicrobia	Verrucomicrobiae	Verrucomicrobiales	Rubritaleaceae	Rubritalea	1	0
Proteobacteria	Alphaproteobacteria	Rhodospirillales	Acetobacteraceae	Rubritepida	1	0
Proteobacteria	Gammaproteobacteria	Oceanospirillales	Halomonadaceae	Candidatus Evansia	1	0
Proteobacteria	Deltaproteobacteria	Desulfarculales	Desulfarculaceae	Dethiosulfatarculus	1	0
Proteobacteria	Alphaproteobacteria	Rhizobiales	Phyllobacteriaceae	Paramesorhizobium	1	0
Proteobacteria	Alphaproteobacteria	Rhizobiales	Bradyrhizobiaceae	Salinarimonas	1	0
Proteobacteria	Gammaproteobacteria	Alteromonadales	Alteromonadaceae	Salinimonas	1	0
Firmicutes	Bacilli	Lactobacillales	Enterococcaceae	Catellicoccus	1	0
Firmicutes	Bacilli	Bacillales	Bacillaceae	Salsuginibacillus	1	0
Planctomycetes	Planctomycetia	Planctomycetales	Planctomycetaceae	Schlesneria	1	0
Bacteroidetes	Chitinophagia	Chitinophagales	Chitinophagaceae	Segetibacter	1	0
Proteobacteria	Alphaproteobacteria	Sphingomonadales	Sphingomonadaceae	Pacificimonas	1	0
Bacteroidetes	Bacteroidia	Bacteroidales	Porphyromonadaceae	Lascolabacillus	1	0
Cyanobacteria	NoRank	Synechococcales	Leptolyngbyaceae	Neosynechococcus	1	0
Chloroflexi	NoRank	NoRank	NoRank	Kouleothrix	1	0
Cyanobacteria	NoRank	Synechococcales	Pseudanabaenaceae	Prochlorothrix	1	0
Proteobacteria	Alphaproteobacteria	Rhodobacterales	Rhodobacteraceae	Litoreibacter	1	0
Proteobacteria	Acidithiobacillia	Acidithiobacillales	Thermithiobacillaceae	Thermithiobacillus	1	0
Firmicutes	Bacilli	Bacillales	Listeriaceae	NoRank	1	0
Candidatus Gracilibacteria	NoRank	NoRank	NoRank	Candidatus Altimarinus	1	0
Proteobacteria	Betaproteobacteria	Nitrosomonadales	Gallionellaceae	Sideroxydans	1	0
Actinobacteria	Actinobacteria	Micrococcales	Bogoriellaceae	Georgenia	1	0
Proteobacteria	Gammaproteobacteria	Chromatiales	Ectothiorhodospiraceae	Alkalilimnicola	1	0
Proteobacteria	Betaproteobacteria	Burkholderiales	Comamonadaceae	Xenophilus	1	0
Proteobacteria	Gammaproteobacteria	Oceanospirillales	Hahellaceae	Zooshikella	1	0
Proteobacteria	Deltaproteobacteria	Syntrophobacterales	Syntrophaceae	Syntrophus	1	0
Proteobacteria	Alphaproteobacteria	Sneathiellales	Sneathiellaceae	Sneathiella	1	0
Bacteroidetes	Bacteroidia	Marinilabiliales	Marinifilaceae	Marinifilum	1	0
Bacteroidetes	Bacteroidia	Marinilabiliales	Marinilabiliaceae	Geofilum	1	0
Actinobacteria	Actinobacteria	Glycomycetales	Glycomycetaceae	Stackebrandtia	1	0
Bacteroidetes	Cytophagia	Cytophagales	Flammeovirgaceae	Fulvivirga	1	0
Actinobacteria	Actinobacteria	Streptosporangiales	Thermomonosporaceae	Spirillospora	1	0
NoRank	NoRank	NoRank	NoRank	Candidatus Moduliflexus	1	0
NoRank	NoRank	NoRank	NoRank	Candidatus Vecturithrix	1	0
Cyanobacteria	NoRank	Chroococcales	Aphanothecaceae	Rubidibacter	1	0
Firmicutes	Bacilli	Bacillales	Bacillaceae	Rubeoparvulum	1	0
Proteobacteria	Alphaproteobacteria	Rhodospirillales	Rhodospirillaceae	Caenispirillum	1	0
Verrucomicrobia	Verrucomicrobiae	Verrucomicrobiales	Verrucomicrobia subdivision 3	Pedosphaera	1	0
Firmicutes	Clostridia	Clostridiales	Ruminococcaceae	Drancourtella	1	0
Bacteroidetes	Chitinophagia	Chitinophagales	Chitinophagaceae	Hydrotalea	1	0
Proteobacteria	Gammaproteobacteria	Legionellales	Coxiellaceae	Rickettsiella	1	0
Bacteroidetes	Cytophagia	Cytophagales	Amoebophilaceae	Candidatus Amoebophilus	1	0
Fibrobacteres	Fibrobacteria	Fibrobacterales	Fibrobacteraceae	Fibrobacter	1	0
Verrucomicrobia	Opitutae	Opitutales	Opitutaceae	Opitutus	1	0
Proteobacteria	Gammaproteobacteria	NoRank	NoRank	Thiohalorhabdus	1	0
Deinococcus-Thermus	NoRank	NoRank	NoRank	NoRank	1	0
Bacteroidetes	Cytophagia	Cytophagales	Cyclobacteriaceae	Indibacter	1	0
Firmicutes	Bacilli	Bacillales	Bacillaceae	Massilibacterium	1	0
Proteobacteria	Gammaproteobacteria	Methylococcales	Methylococcaceae	NoRank	1	0
Proteobacteria	Gammaproteobacteria	Alteromonadales	Idiomarinaceae	NoRank	1	0
Bacteroidetes	Cytophagia	Cytophagales	Cyclobacteriaceae	Mariniradius	1	0
Synergistetes	Synergistia	Synergistales	Synergistaceae	Aminomonas	1	0
Candidatus Kryptonia	NoRank	NoRank	NoRank	Candidatus Chrysopegis	1	0
Acidobacteria	Blastocatellia	NoRank	Pyrinomonadaceae	Pyrinomonas	1	0
Chlamydiae	Chlamydiia	Parachlamydiales	Waddliaceae	Waddlia	1	0
Firmicutes	Bacilli	Bacillales	NoRank	Acidibacillus	1	0
Deferribacteres	Deferribacteres	Deferribacterales	Deferribacteraceae	Flexistipes	1	0
Firmicutes	Bacilli	Bacillales	Bacillaceae	Terribacillus	1	0
Firmicutes	Bacilli	Bacillales	Paenibacillaceae	Thermobacillus	1	0
Firmicutes	Clostridia	Thermoanaerobacterales	NoRank	NoRank	1	0
Chloroflexi	Anaerolineae	Anaerolineales	Anaerolineaceae	NoRank	1	0
Proteobacteria	Alphaproteobacteria	Rhizobiales	Xanthobacteraceae	Ancylobacter	1	0
Planctomycetes	Planctomycetia	Planctomycetales	Planctomycetaceae	Mariniblastus	1	0
Planctomycetes	Planctomycetia	Planctomycetales	Planctomycetaceae	Roseimaritima	1	0
Fusobacteria	Fusobacteriia	Fusobacteriales	Leptotrichiaceae	Caviibacter	1	0
Bacteroidetes	Bacteroidia	Marinilabiliales	Marinilabiliaceae	Marinilabilia	1	0
Proteobacteria	Gammaproteobacteria	Enterobacterales	Budviciaceae	Budvicia	1	0
Proteobacteria	Gammaproteobacteria	NoRank	NoRank	Ignatzschineria	1	0
Proteobacteria	Deltaproteobacteria	Myxococcales	Archangiaceae	Cystobacter	1	0
Firmicutes	Clostridia	Clostridiales	Ruminococcaceae	Anaeromassilibacillus	1	0
Firmicutes	Tissierellia	Tissierellales	Peptoniphilaceae	Murdochiella	1	0
Fibrobacteres	Fibrobacteria	Fibromonadales	Fibromonadaceae	Candidatus Fibromonas	1	0
Actinobacteria	Actinobacteria	Micrococcales	Microbacteriaceae	Salinibacterium	1	0
Cyanobacteria	NoRank	Nostocales	Hapalosiphonaceae	Hapalosiphon	1	0
Proteobacteria	Betaproteobacteria	Burkholderiales	NoRank	Paucibacter	1	0
Firmicutes	Clostridia	Natranaerobiales	Natranaerobiaceae	Natranaerobius	1	0
Proteobacteria	Betaproteobacteria	Burkholderiales	Sutterellaceae	Dakarella	1	0
Cyanobacteria	NoRank	Oscillatoriales	Oscillatoriaceae	Limnoraphis	1	0
Firmicutes	Bacilli	Bacillales	Staphylococcaceae	Macrococcus	1	0
Cyanobacteria	NoRank	Chroococcales	Aphanothecaceae	Halothece	1	0
Firmicutes	Bacilli	NoRank	NoRank	NoRank	1	0
Proteobacteria	Alphaproteobacteria	Rickettsiales	Candidatus Midichloriaceae	Candidatus Midichloria	1	0
Fusobacteria	Fusobacteriia	Fusobacteriales	Leptotrichiaceae	Oceanivirga	1	0
Proteobacteria	Deltaproteobacteria	Desulfobacterales	Desulfobulbaceae	Desulfurivibrio	1	0
Firmicutes	Bacilli	Bacillales	Bacillaceae	NoRank	1	0
Proteobacteria	Gammaproteobacteria	Enterobacterales	Enterobacteriaceae	Atlantibacter	1	0
Proteobacteria	Gammaproteobacteria	Enterobacterales	Enterobacteriaceae	Pseudescherichia	1	0
Proteobacteria	Deltaproteobacteria	Desulfobacterales	Desulfobacteraceae	Candidatus Magnetomorum	1	0
Candidatus Rokubacteria	NoRank	NoRank	NoRank	NoRank	1	0
Proteobacteria	Gammaproteobacteria	Oceanospirillales	Oceanospirillaceae	Amphritea	1	0
Firmicutes	Bacilli	Lactobacillales	Aerococcaceae	Abiotrophia	1	0
Firmicutes	Clostridia	Clostridiales	Lachnospiraceae	Catonella	1	0
Proteobacteria	Gammaproteobacteria	Pasteurellales	Pasteurellaceae	Muribacter	1	0
Proteobacteria	Gammaproteobacteria	Methylococcales	Methylococcaceae	Methyloglobulus	1	0
Actinobacteria	Actinobacteria	Pseudonocardiales	Pseudonocardiaceae	Lechevalieria	1	0
Proteobacteria	Alphaproteobacteria	Holosporales	Candidatus Paracaedibacteraceae	Candidatus Odyssella	1	0
Firmicutes	Bacilli	Bacillales	Bacillaceae	Caldalkalibacillus	1	0
Candidatus Calescamantes	NoRank	NoRank	NoRank	Candidatus Calescibacterium	1	0
Candidatus Hydrogenedentes	NoRank	NoRank	NoRank	Candidatus Hydrogenedens	1	0
Bacteroidetes	Flavobacteriia	Flavobacteriales	Flavobacteriaceae	Croceitalea	1	0
Proteobacteria	Gammaproteobacteria	Cellvibrionales	Cellvibrionaceae	Simiduia	1	0
Deferribacteres	Deferribacteres	Deferribacterales	Deferribacteraceae	Mucispirillum	1	0
Actinobacteria	Thermoleophilia	Solirubrobacterales	NoRank	NoRank	1	0
Proteobacteria	Alphaproteobacteria	Rhodospirillales	Rhodospirillaceae	Dongia	1	0
Bacteroidetes	Flavobacteriia	Flavobacteriales	Flavobacteriaceae	Flaviramulus	1	0
Proteobacteria	Gammaproteobacteria	Chromatiales	Chromatiaceae	Imhoffiella	1	0
Actinobacteria	Actinobacteria	Streptomycetales	Streptomycetaceae	NoRank	1	0
Proteobacteria	Alphaproteobacteria	Rhizobiales	Phyllobacteriaceae	Aliihoeflea	1	0
Candidatus Kryptonia	NoRank	NoRank	NoRank	Candidatus Thermokryptus	1	0
Candidatus Kryptonia	NoRank	NoRank	NoRank	Candidatus Kryptobacter	1	0
Proteobacteria	Betaproteobacteria	Neisseriales	Neisseriaceae	Amantichitinum	1	0
Proteobacteria	Alphaproteobacteria	Rhodobacterales	Rhodobacteraceae	Marinovum	1	0
Proteobacteria	Gammaproteobacteria	Cellvibrionales	Cellvibrionaceae	Marinagarivorans	1	0
Proteobacteria	Alphaproteobacteria	Caulobacterales	Caulobacteraceae	NoRank	1	0
Chloroflexi	Ktedonobacteria	Thermogemmatisporales	Thermogemmatisporaceae	Thermogemmatispora	1	0
Chloroflexi	Thermomicrobia	NoRank	NoRank	Thermorudis	1	0
Proteobacteria	Gammaproteobacteria	Enterobacterales	Yersiniaceae	Rouxiella	1	0
Proteobacteria	Gammaproteobacteria	Cellvibrionales	Cellvibrionaceae	Saccharophagus	1	0
Candidatus Aminicenantes	NoRank	NoRank	NoRank	Candidatus Aminicenans	1	0
Candidatus Fervidibacteria	NoRank	NoRank	NoRank	Candidatus Fervidibacter	1	0
Actinobacteria	Actinobacteria	Micrococcales	Micrococcaceae	Acaricomes	1	0
Actinobacteria	Actinobacteria	Pseudonocardiales	Pseudonocardiaceae	Actinomycetospora	1	0
Actinobacteria	Actinobacteria	Propionibacteriales	Nocardioidaceae	Actinopolymorpha	1	0
Proteobacteria	Gammaproteobacteria	Alteromonadales	Alteromonadaceae	Aestuariibacter	1	0
Actinobacteria	Actinobacteria	Propionibacteriales	Propionibacteriaceae	Aestuariimicrobium	1	0
Proteobacteria	Alphaproteobacteria	Rhizobiales	Rhodobiaceae	Afifella	1	0
Proteobacteria	Gammaproteobacteria	Alteromonadales	Pseudoalteromonadaceae	Algicola	1	0
Firmicutes	Bacilli	Bacillales	Alicyclobacillaceae	Effusibacillus	1	0
Proteobacteria	Gammaproteobacteria	Pseudomonadales	Moraxellaceae	Alkanindiges	1	0
Firmicutes	Bacilli	Lactobacillales	Carnobacteriaceae	Allofustis	1	0
Proteobacteria	Betaproteobacteria	Neisseriales	Neisseriaceae	Alysiella	1	0
Firmicutes	Negativicutes	Selenomonadales	Sporomusaceae	Anaeroarcus	1	0
Proteobacteria	Gammaproteobacteria	Aeromonadales	Succinivibrionaceae	Anaerobiospirillum	1	0
Firmicutes	Negativicutes	Selenomonadales	Sporomusaceae	Anaeromusa	1	0
Firmicutes	Clostridia	Clostridiales	Clostridiales Family XIII. Incertae Sedis	Anaerovorax	1	0
Proteobacteria	Betaproteobacteria	Neisseriales	Chromobacteriaceae	Andreprevotia	1	0
Proteobacteria	Betaproteobacteria	Neisseriales	Chromobacteriaceae	Aquaspirillum	1	0
Proteobacteria	Gammaproteobacteria	Chromatiales	Ectothiorhodospiraceae	Arhodomonas	1	0
Actinobacteria	Actinobacteria	Micrococcales	Micrococcaceae	Haematomicrobium	1	0
Actinobacteria	Coriobacteriia	Coriobacteriales	Coriobacteriaceae	Olegusella	1	0
Firmicutes	Clostridia	Clostridiales	Clostridiales Family XIII. Incertae Sedis	Emergencia	1	0
Proteobacteria	Betaproteobacteria	Rhodocyclales	Azonexaceae	Azonexus	1	0
Proteobacteria	Alphaproteobacteria	Rhodospirillales	Rhodospirillaceae	Niveispirillum	1	0
Proteobacteria	Betaproteobacteria	Rhodocyclales	Rhodocyclaceae	Azovibrio	1	0
Proteobacteria	Gammaproteobacteria	Nevskiales	Sinobacteraceae	Steroidobacter	1	0
Proteobacteria	Gammaproteobacteria	Oceanospirillales	Oceanospirillaceae	Balneatrix	1	0
Firmicutes	Bacilli	Lactobacillales	Enterococcaceae	Bavariicoccus	1	0
Proteobacteria	Betaproteobacteria	Burkholderiales	Comamonadaceae	Brachymonas	1	0
Proteobacteria	Betaproteobacteria	Burkholderiales	Alcaligenaceae	Brackiella	1	0
Actinobacteria	Actinobacteria	Micromonosporales	Micromonosporaceae	Catelliglobosispora	1	0
Proteobacteria	Betaproteobacteria	Burkholderiales	Burkholderiaceae	Chitinimonas	1	0
Proteobacteria	Betaproteobacteria	Neisseriales	Chromobacteriaceae	Chitiniphilus	1	0
Firmicutes	Clostridia	Clostridiales	Clostridiaceae	Clostridiisalibacter	1	0
Actinobacteria	Actinobacteria	Pseudonocardiales	Pseudonocardiaceae	Goodfellowiella	1	0
Actinobacteria	Actinobacteria	Micrococcales	Microbacteriaceae	Gryllotalpicola	1	0
Proteobacteria	Gammaproteobacteria	Cellvibrionales	Spongiibacteraceae	Dasania	1	0
Proteobacteria	Betaproteobacteria	Neisseriales	Chromobacteriaceae	Deefgea	1	0
Actinobacteria	Actinobacteria	Micrococcales	Dermacoccaceae	Demetria	1	0
Proteobacteria	Betaproteobacteria	Burkholderiales	Alcaligenaceae	Derxia	1	0
Proteobacteria	Deltaproteobacteria	Desulfobacterales	Desulfobacteraceae	Desulfatirhabdium	1	0
Proteobacteria	Deltaproteobacteria	Desulfobacterales	Desulfobacteraceae	Desulfatiglans	1	0
Proteobacteria	Deltaproteobacteria	Desulfovibrionales	Desulfovibrionaceae	Desulfocurvus	1	0
Proteobacteria	Deltaproteobacteria	Desulfovibrionales	Desulfohalobiaceae	Desulfovermiculus	1	0
Firmicutes	Clostridia	Thermoanaerobacterales	Thermoanaerobacteraceae	Desulfovirgula	1	0
Firmicutes	Clostridia	Clostridiales	Peptococcaceae	Desulfurispora	1	0
Proteobacteria	Alphaproteobacteria	Rhodobacterales	Rhodobacteraceae	Pseudodonghicola	1	0
Proteobacteria	Betaproteobacteria	Burkholderiales	Oxalobacteraceae	Pseudoduganella	1	0
Acidobacteria	Acidobacteriia	Acidobacteriales	Acidobacteriaceae	Edaphobacter	1	0
Proteobacteria	Alphaproteobacteria	Rhodospirillales	NoRank	Elioraea	1	0
Bacteroidetes	Flavobacteriia	Flavobacteriales	Flavobacteriaceae	Eudoraea	1	0
Actinobacteria	Acidimicrobiia	Acidimicrobiales	Acidimicrobiaceae	Ferrimicrobium	1	0
Bacteroidetes	Cytophagia	Cytophagales	Microscillaceae	Eisenibacter	1	0
Bacteroidetes	Cytophagia	Cytophagales	Bernardetiaceae	Hugenholtzia	1	0
Bacteroidetes	Cytophagia	Cytophagales	Flammeovirgaceae	Flexithrix	1	0
Bacteroidetes	Flavobacteriia	Flavobacteriales	Flavobacteriaceae	Gaetbulibacter	1	0
Proteobacteria	Deltaproteobacteria	Desulfuromonadales	Geobacteraceae	Geopsychrobacter	1	0
Actinobacteria	Actinobacteria	Micrococcales	Microbacteriaceae	Glaciibacter	1	0
Balneolaeota	Balneolia	Balneolales	Balneolaceae	Gracilimonas	1	0
Firmicutes	Bacilli	Bacillales	Bacillaceae	Halalkalibacillus	1	0
Actinobacteria	Actinobacteria	Micromonosporales	Micromonosporaceae	Hamadaea	1	0
Proteobacteria	Alphaproteobacteria	Rhodobacterales	Hyphomonadaceae	Hellea	1	0
Proteobacteria	Alphaproteobacteria	Rhodobacterales	Hyphomonadaceae	Henriciella	1	0
Actinobacteria	Actinobacteria	Micrococcales	Microbacteriaceae	Humibacter	1	0
Proteobacteria	Alphaproteobacteria	Rhodobacterales	Rhodobacteraceae	Mameliella	1	0
Proteobacteria	Gammaproteobacteria	Oceanospirillales	Halomonadaceae	Kushneria	1	0
Firmicutes	Bacilli	Lactobacillales	Carnobacteriaceae	Lacticigenium	1	0
Firmicutes	Clostridia	Clostridiales	Ruminococcaceae	Fournierella	1	0
Proteobacteria	Betaproteobacteria	Neisseriales	Chromobacteriaceae	Leeia	1	0
Acidobacteria	Acidobacteriia	Acidobacteriales	Acidobacteriaceae	Candidatus Koribacter	1	0
Actinobacteria	Actinobacteria	Micromonosporales	Micromonosporaceae	Longispora	1	0
Firmicutes	Bacilli	Bacillales	Bacillaceae	Marinococcus	1	0
Proteobacteria	Alphaproteobacteria	Rhizobiales	Hyphomicrobiaceae	Maritalea	1	0
Proteobacteria	Alphaproteobacteria	Rhizobiales	Methylobacteriaceae	Neomegalonema	1	0
Proteobacteria	Betaproteobacteria	Neisseriales	Chromobacteriaceae	Microvirgula	1	0
Proteobacteria	Alphaproteobacteria	Rhizobiales	NoRank	Methyloceanibacter	1	0
Actinobacteria	Coriobacteriia	Eggerthellales	Eggerthellaceae	Adlercreutzia	1	0
Synergistetes	NoRank	NoRank	NoRank	NoRank	1	0
Bacteroidetes	Bacteroidia	Bacteroidales	NoRank	Candidatus Symbiothrix	1	0
Proteobacteria	Alphaproteobacteria	Rhodobacterales	Rhodobacteraceae	Nesiotobacter	1	0
Proteobacteria	Alphaproteobacteria	Rhodospirillales	Rhodospirillaceae	Nisaea	1	0
Proteobacteria	Gammaproteobacteria	Oceanospirillales	Oceanospirillaceae	Oceanobacter	1	0
Bacteroidetes	Sphingobacteriia	Sphingobacteriales	Sphingobacteriaceae	Olivibacter	1	0
Actinobacteria	Actinobacteria	Micrococcales	Intrasporangiaceae	Ornithinimicrobium	1	0
Proteobacteria	Gammaproteobacteria	Enterobacterales	Enterobacteriaceae	Candidatus Doolittlea	1	0
Proteobacteria	Gammaproteobacteria	Enterobacterales	Enterobacteriaceae	Candidatus Hoaglandella	1	0
Proteobacteria	Gammaproteobacteria	Enterobacterales	Enterobacteriaceae	Candidatus Mikella	1	0
Proteobacteria	Betaproteobacteria	Neisseriales	Chromobacteriaceae	Paludibacterium	1	0
Actinobacteria	Actinobacteria	Micrococcales	Cellulomonadaceae	Paraoerskovia	1	0
Proteobacteria	Alphaproteobacteria	NoRank	NoRank	Polymorphum	1	0
Firmicutes	Clostridia	Clostridiales	Peptostreptococcaceae	Proteocatella	1	0
Fusobacteria	Fusobacteriia	Fusobacteriales	Fusobacteriaceae	Psychrilyobacter	1	0
Bacteroidetes	Cytophagia	Cytophagales	Cytophagaceae	Rhodonellum	1	0
Actinobacteria	Actinobacteria	Micrococcales	Ruaniaceae	Ruania	1	0
Proteobacteria	Gammaproteobacteria	Xanthomonadales	Rhodanobacteraceae	Rudaea	1	0
Proteobacteria	Gammaproteobacteria	Oceanospirillales	Saccharospirillaceae	Saccharospirillum	1	0
Proteobacteria	Alphaproteobacteria	Rhodobacterales	Rhodobacteraceae	Salipiger	1	0
Proteobacteria	Alphaproteobacteria	Rhodobacterales	Rhodobacteraceae	Sediminimonas	1	0
Firmicutes	Bacilli	Bacillales	Thermoactinomycetaceae	Shimazuella	1	0
Proteobacteria	Gammaproteobacteria	Xanthomonadales	Xanthomonadaceae	Silanimonas	1	0
Proteobacteria	Betaproteobacteria	Burkholderiales	Comamonadaceae	Simplicispira	1	0
Actinobacteria	Actinobacteria	Corynebacteriales	Nocardiaceae	Smaragdicoccus	1	0
Proteobacteria	Alphaproteobacteria	Rhodobacterales	Rhodobacteraceae	Stappia	1	0
Proteobacteria	Betaproteobacteria	Neisseriales	Neisseriaceae	Stenoxybacter	1	0
Firmicutes	Erysipelotrichia	Erysipelotrichales	Erysipelotrichaceae	Faecalicoccus	1	0
Proteobacteria	Alphaproteobacteria	Rhizobiales	Methylocystaceae	Terasakiella	1	0
Bacteroidetes	Chitinophagia	Chitinophagales	Chitinophagaceae	Terrimonas	1	0
Proteobacteria	Alphaproteobacteria	Rhodospirillales	Rhodospirillaceae	Thalassobaculum	1	0
Proteobacteria	Gammaproteobacteria	Xanthomonadales	Xanthomonadaceae	Thermomonas	1	0
Firmicutes	Clostridia	Clostridiales	Peptococcaceae	Syntrophobotulus	1	0
Gemmatimonadetes	Gemmatimonadetes	Gemmatimonadales	Gemmatimonadaceae	Gemmatirosa	1	0
Proteobacteria	Deltaproteobacteria	Desulfobacterales	Desulfobulbaceae	Desulfofustis	1	0
Proteobacteria	Betaproteobacteria	Rhodocyclales	Zoogloeaceae	Uliginosibacterium	1	0
Proteobacteria	Alphaproteobacteria	Rhodobacterales	Rhodobacteraceae	Wenxinia	1	0
Proteobacteria	Alphaproteobacteria	Caulobacterales	Caulobacteraceae	Woodsholea	1	0
Actinobacteria	Actinobacteria	Micrococcales	Micrococcaceae	Yaniella	1	0
Planctomycetes	Planctomycetia	Planctomycetales	Gemmataceae	Zavarzinella	1	0
Proteobacteria	Gammaproteobacteria	Oceanospirillales	Halomonadaceae	Zymobacter	1	0
Firmicutes	Negativicutes	Selenomonadales	Selenomonadaceae	Propionispira	1	0
Firmicutes	Negativicutes	Veillonellales	Veillonellaceae	Anaeroglobus	1	0
Proteobacteria	Betaproteobacteria	Burkholderiales	Alcaligenaceae	Kerstersia	1	0
Cyanobacteria	NoRank	Nostocales	Aphanizomenonaceae	Chrysosporum	1	0
Proteobacteria	Betaproteobacteria	Rhodocyclales	Rhodocyclaceae	Aromatoleum	1	0
Actinobacteria	Actinobacteria	NoRank	NoRank	Thermobispora	1	0
Synergistetes	Synergistia	Synergistales	Synergistaceae	Dethiosulfovibrio	1	0
Bacteroidetes	Cytophagia	Cytophagales	Flammeovirgaceae	Nafulsella	1	0
Proteobacteria	Oligoflexia	Bacteriovoracales	Halobacteriovoraceae	Halobacteriovorax	1	0
Proteobacteria	Gammaproteobacteria	Orbales	Orbaceae	Candidatus Schmidhempelia	1	0
Actinobacteria	Actinobacteria	Micrococcales	Microbacteriaceae	Mycetocola	1	0
Proteobacteria	Betaproteobacteria	Burkholderiales	NoRank	Roseateles	1	0
Proteobacteria	Gammaproteobacteria	Oceanospirillales	Oceanospirillaceae	Bermanella	1	0
Firmicutes	Clostridia	Clostridiales	Clostridiaceae	Youngiibacter	1	0
Proteobacteria	Deltaproteobacteria	NoRank	NoRank	Deferrisoma	1	0
Firmicutes	Clostridia	Clostridiales	Clostridiaceae	Desnuesiella	1	0
Proteobacteria	Alphaproteobacteria	Rhodospirillales	Rhodospirillaceae	Pararhodospirillum	1	0
Thermotogae	Thermotogae	Mesoaciditogales	Mesoaciditogaceae	Mesoaciditoga	1	0
Proteobacteria	Alphaproteobacteria	Rhodospirillales	Acetobacteraceae	Acidicaldus	1	0
Elusimicrobia	NoRank	NoRank	NoRank	NoRank	1	0
Actinobacteria	Actinobacteria	Streptosporangiales	Thermomonosporaceae	Thermomonospora	1	0
Actinobacteria	Actinobacteria	Micrococcales	Beutenbergiaceae	Beutenbergia	1	0
Proteobacteria	Deltaproteobacteria	Desulfobacterales	Desulfobulbaceae	NoRank	1	0
Proteobacteria	Gammaproteobacteria	Alteromonadales	Alteromonadaceae	Aliiglaciecola	1	0
Actinobacteria	Actinobacteria	Micrococcales	Dermabacteraceae	Devriesea	1	0
Proteobacteria	Gammaproteobacteria	Oceanospirillales	Halomonadaceae	NoRank	1	0
Firmicutes	Bacilli	Bacillales	Thermoactinomycetaceae	Desmospora	1	0
Actinobacteria	Actinobacteria	Pseudonocardiales	Pseudonocardiaceae	Allokutzneria	1	0
Synergistetes	Synergistia	Synergistales	Synergistaceae	Cloacibacillus	1	0
Bacteroidetes	Cytophagia	Cytophagales	Cyclobacteriaceae	Belliella	1	0
Actinobacteria	Actinobacteria	Propionibacteriales	Propionibacteriaceae	Tessaracoccus	1	0
Firmicutes	Bacilli	Bacillales	Bacillaceae	Numidum	1	0
Actinobacteria	Actinobacteria	Propionibacteriales	Propionibacteriaceae	Nigerium	1	0
Firmicutes	Clostridia	Clostridiales	Lachnospiraceae	Sellimonas	1	0
Thermodesulfobacteria	Thermodesulfobacteria	Thermodesulfobacteriales	Thermodesulfobacteriaceae	Caldimicrobium	1	0
Actinobacteria	Actinobacteria	Pseudonocardiales	Pseudonocardiaceae	Alloactinosynnema	1	0
Firmicutes	Bacilli	Bacillales	Bacillaceae	Alkalibacillus	1	0
Actinobacteria	Acidimicrobiia	Acidimicrobiales	Acidimicrobiaceae	Acidithrix	1	0
Proteobacteria	Deltaproteobacteria	Myxococcales	Vulgatibacteraceae	Vulgatibacter	1	0
Proteobacteria	Deltaproteobacteria	Myxococcales	Labilitrichaceae	Labilithrix	1	0
Proteobacteria	Gammaproteobacteria	Thiotrichales	Thiotrichaceae	Leucothrix	1	0
Proteobacteria	Gammaproteobacteria	Xanthomonadales	Rhodanobacteraceae	Oleiagrimonas	1	0
Chloroflexi	Thermomicrobia	Sphaerobacterales	Sphaerobacteraceae	Nitrolancea	1	0
Bacteroidetes	Flavobacteriia	Flavobacteriales	Flavobacteriaceae	Sediminibacter	1	0
Firmicutes	Erysipelotrichia	Erysipelotrichales	Erysipelotrichaceae	Eggerthia	1	0
Firmicutes	Clostridia	Halanaerobiales	Halobacteroidaceae	Candidatus Frackibacter	1	0
Bacteroidetes	Sphingobacteriia	Sphingobacteriales	Sphingobacteriaceae	Arcticibacter	1	0
Proteobacteria	Alphaproteobacteria	Rhodobacterales	Rhodobacteraceae	Pseudophaeobacter	1	0
Thermodesulfobacteria	Thermodesulfobacteria	Thermodesulfobacteriales	Thermodesulfobacteriaceae	Thermosulfurimonas	1	0
Planctomycetes	Planctomycetia	Planctomycetales	Planctomycetaceae	Gimesia	1	0
Bacteroidetes	Saprospiria	Saprospirales	Haliscomenobacteraceae	Phaeodactylibacter	1	0
Deinococcus-Thermus	Deinococci	Thermales	Thermaceae	Marinithermus	1	0
Spirochaetes	Spirochaetia	NoRank	Leptospiraceae	Turneriella	1	0
Bacteroidetes	Bacteroidia	Marinilabiliales	Marinilabiliaceae	Saccharicrinis	1	0
Chloroflexi	Anaerolineae	Anaerolineales	Anaerolineaceae	Thermanaerothrix	1	0
Proteobacteria	Gammaproteobacteria	Enterobacterales	Enterobacteriaceae	Candidatus Ishikawaella	1	0
Aquificae	Aquificae	Aquificales	Aquificaceae	Hydrogenobacter	1	0
Actinobacteria	Coriobacteriia	Eggerthellales	Eggerthellaceae	Denitrobacterium	1	0
Firmicutes	Clostridia	Clostridiales	Eubacteriaceae	Pseudoramibacter	1	0
Actinobacteria	Actinobacteria	Pseudonocardiales	Pseudonocardiaceae	Umezawaea	1	0
Proteobacteria	Deltaproteobacteria	Myxococcales	NoRank	Enhygromyxa	1	0
Firmicutes	Clostridia	Clostridiales	Peptococcaceae	Candidatus Desulforudis	1	0
Proteobacteria	Gammaproteobacteria	Alteromonadales	Alteromonadaceae	Lacimicrobium	1	0
Proteobacteria	Betaproteobacteria	Burkholderiales	Oxalobacteraceae	Candidatus Zinderia	1	0
Proteobacteria	Betaproteobacteria	Neisseriales	Chromobacteriaceae	Vogesella	1	0
Firmicutes	Clostridia	Clostridiales	Lachnospiraceae	Niameybacter	1	0
Firmicutes	Clostridia	Clostridiales	Clostridiaceae	Inediibacterium	1	0
Bacteroidetes	Flavobacteriia	Flavobacteriales	Flavobacteriaceae	Croceibacter	1	0
Verrucomicrobia	Verrucomicrobiae	Verrucomicrobiales	Verrucomicrobiaceae	Haloferula	1	0
Firmicutes	Negativicutes	Selenomonadales	Selenomonadaceae	Centipeda	1	0
Proteobacteria	Alphaproteobacteria	Rhodobacterales	Rhodobacteraceae	Marinosulfonomonas	1	0
Firmicutes	Clostridia	Clostridiales	Lachnospiraceae	Marvinbryantia	1	0
Firmicutes	Bacilli	Lactobacillales	Enterococcaceae	Vagococcus	1	0
Proteobacteria	Gammaproteobacteria	Cellvibrionales	Halieaceae	Pseudohaliea	1	0
Proteobacteria	Gammaproteobacteria	Thiotrichales	Thiotrichaceae	Thiomargarita	1	0
Chloroflexi	Anaerolineae	Anaerolineales	Anaerolineaceae	Ornatilinea	1	0
Proteobacteria	Deltaproteobacteria	Desulfobacterales	Desulfobacteraceae	Desulfospira	1	0
Actinobacteria	Actinobacteria	Bifidobacteriales	NoRank	Candidatus Ancillula	1	0
Proteobacteria	Alphaproteobacteria	Rickettsiales	Candidatus Midichloriaceae	Candidatus Jidaibacter	1	0
Proteobacteria	Alphaproteobacteria	Holosporales	Holosporaceae	NoRank	1	0
Actinobacteria	Actinobacteria	Catenulisporales	Catenulisporaceae	Catenulispora	1	0
Proteobacteria	Alphaproteobacteria	Rickettsiales	NoRank	NoRank	1	0
Actinobacteria	Actinobacteria	Corynebacteriales	NoRank	Lawsonella	1	0
Chloroflexi	Ardenticatenia	Ardenticatenales	Ardenticatenaceae	Ardenticatena	1	0
Firmicutes	Bacilli	Bacillales	Bacillaceae	Halolactibacillus	1	0
Chloroflexi	Caldilineae	Caldilineales	NoRank	NoRank	1	0
Deferribacteres	Deferribacteres	Deferribacterales	NoRank	NoRank	1	0
Proteobacteria	Alphaproteobacteria	Rhizobiales	Bradyrhizobiaceae	Tardiphaga	1	0
Proteobacteria	Alphaproteobacteria	Rhodobacterales	Rhodobacteraceae	Maribius	1	0
Proteobacteria	Gammaproteobacteria	Enterobacterales	Budviciaceae	Leminorella	1	0
Bacteroidetes	Flavobacteriia	Flavobacteriales	Flavobacteriaceae	Xanthomarina	1	0
Thermotogae	Thermotogae	Petrotogales	NoRank	Defluviitoga	1	0
Proteobacteria	Alphaproteobacteria	Rhizobiales	Beijerinckiaceae	Methyloferula	1	0
Actinobacteria	Actinobacteria	Actinomycetales	Actinomycetaceae	Flaviflexus	1	0
Synergistetes	Synergistia	Synergistales	Synergistaceae	Pyramidobacter	1	0
Proteobacteria	Gammaproteobacteria	NoRank	Competibacteraceae	Candidatus Contendobacter	1	0
Actinobacteria	Actinobacteria	Micrococcales	Micrococcaceae	Pseudoglutamicibacter	1	0
Firmicutes	Bacilli	Bacillales	Bacillaceae	Sediminibacillus	1	0
Fibrobacteres	Chitinispirillia	Chitinispirillales	Chitinispirillaceae	Chitinispirillum	1	0
Proteobacteria	Gammaproteobacteria	Pasteurellales	Pasteurellaceae	Basfia	1	0
Proteobacteria	Alphaproteobacteria	Rickettsiales	Anaplasmataceae	Candidatus Xenolissoclinum	1	0
Firmicutes	Negativicutes	Selenomonadales	Sporomusaceae	Anaerosporomusa	1	0
Proteobacteria	Gammaproteobacteria	Xanthomonadales	Rhodanobacteraceae	NoRank	1	0
Chloroflexi	Ktedonobacteria	Ktedonobacterales	Ktedonobacteraceae	Ktedonobacter	1	0
Proteobacteria	Deltaproteobacteria	Desulfovibrionales	Desulfohalobiaceae	Desulfohalobium	1	0
Firmicutes	Clostridia	Clostridiales	Clostridiaceae	Fervidicella	1	0
Firmicutes	Clostridia	Halanaerobiales	Halobacteroidaceae	Halobacteroides	1	0
Firmicutes	Negativicutes	Veillonellales	Veillonellaceae	Negativicoccus	1	0
Aquificae	Aquificae	Aquificales	Aquificaceae	Aquifex	1	0
Proteobacteria	Deltaproteobacteria	Desulfarculales	Desulfarculaceae	Desulfocarbo	1	0
Bacteroidetes	Cytophagia	Cytophagales	Bernardetiaceae	Bernardetia	1	0
Proteobacteria	Deltaproteobacteria	Syntrophobacterales	Syntrophaceae	Desulfobacca	1	0
Calditrichaeota	Calditrichae	Calditrichales	Calditrichaceae	Caldithrix	1	0
Planctomycetes	Phycisphaerae	Phycisphaerales	Phycisphaeraceae	Phycisphaera	1	0
Proteobacteria	Epsilonproteobacteria	Campylobacterales	NoRank	Nitratifractor	1	0
Proteobacteria	Alphaproteobacteria	Rhodobacterales	Rhodobacteraceae	Roseibaca	1	0
Bacteroidetes	Bacteroidia	Bacteroidales	Rikenellaceae	Rikenella	1	0
Proteobacteria	Epsilonproteobacteria	Nautiliales	Nautiliaceae	Caminibacter	1	0
Proteobacteria	Alphaproteobacteria	Rickettsiales	NoRank	Candidatus Hepatobacter	1	0
Proteobacteria	Gammaproteobacteria	Methylococcales	Methylothermaceae	NoRank	1	0
Acidobacteria	Solibacteres	Solibacterales	Solibacteraceae	Candidatus Solibacter	1	0
Proteobacteria	Alphaproteobacteria	NoRank	NoRank	Candidatus Puniceispirillum	1	0
Bacteroidetes	Flavobacteriia	Flavobacteriales	Flavobacteriaceae	Ulvibacter	1	0
Proteobacteria	Alphaproteobacteria	Sphingomonadales	Sphingomonadaceae	NoRank	1	0
Actinobacteria	Actinobacteria	Corynebacteriales	Corynebacteriaceae	NoRank	1	0
Proteobacteria	Alphaproteobacteria	Micropepsales	Micropepsaceae	Rhizomicrobium	1	0
Actinobacteria	Rubrobacteria	Gaiellales	Gaiellaceae	Gaiella	1	0
Verrucomicrobia	Verrucomicrobiae	Verrucomicrobiales	Verrucomicrobiaceae	NoRank	1	0
Verrucomicrobia	Opitutae	NoRank	NoRank	NoRank	1	0
Cyanobacteria	NoRank	Oscillatoriales	Oscillatoriaceae	Moorea	1	0
Firmicutes	Bacilli	Lactobacillales	Carnobacteriaceae	Alloiococcus	1	0
Firmicutes	Bacilli	Lactobacillales	Carnobacteriaceae	Dolosigranulum	1	0
Proteobacteria	Alphaproteobacteria	Rickettsiales	Rickettsiaceae	Occidentia	1	0
Thermotogae	NoRank	NoRank	NoRank	NoRank	1	0
Elusimicrobia	Endomicrobia	Endomicrobiales	Endomicrobiaceae	Endomicrobium	1	0
Firmicutes	Clostridia	Clostridiales	Ruminococcaceae	Agathobaculum	1	0
Firmicutes	Clostridia	Clostridiales	Ruminococcaceae	Bittarella	1	0
Chloroflexi	Anaerolineae	Anaerolineales	Anaerolineaceae	Bellilinea	1	0
Chloroflexi	Anaerolineae	Anaerolineales	Anaerolineaceae	Longilinea	1	0
Proteobacteria	Betaproteobacteria	Burkholderiales	Alcaligenaceae	NoRank	1	0
Chloroflexi	Anaerolineae	Anaerolineales	Anaerolineaceae	Leptolinea	1	0
Chloroflexi	Anaerolineae	Anaerolineales	Anaerolineaceae	Levilinea	1	0
Bacteroidetes	Bacteroidia	Marinilabiliales	Prolixibacteraceae	Sunxiuqinia	1	0
Cyanobacteria	NoRank	Pleurocapsales	Hyellaceae	Myxosarcina	1	0
Bacteroidetes	Cytophagia	Cytophagales	Flammeovirgaceae	Cesiribacter	1	0
Proteobacteria	Alphaproteobacteria	Rhodospirillales	Rhodospirillaceae	Novispirillum	1	0
Proteobacteria	Gammaproteobacteria	Enterobacterales	Enterobacteriaceae	Candidatus Tachikawaea	1	0
Planctomycetes	Planctomycetia	Planctomycetales	Isosphaeraceae	Singulisphaera	1	0
Actinobacteria	Actinobacteria	Propionibacteriales	Propionibacteriaceae	NoRank	1	0
Firmicutes	Clostridia	Clostridiales	Clostridiaceae	Proteiniclasticum	1	0
Firmicutes	Bacilli	Lactobacillales	Lactobacillaceae	Sharpea	1	0
Proteobacteria	Gammaproteobacteria	Aeromonadales	Succinivibrionaceae	Succinivibrio	1	0
Proteobacteria	Gammaproteobacteria	Methylococcales	Methylococcaceae	Methylogaea	1	0
Firmicutes	Clostridia	Clostridiales	NoRank	Neofamilia	1	0
Planctomycetes	Planctomycetia	Planctomycetales	Planctomycetaceae	Rubinisphaera	1	0
Proteobacteria	Betaproteobacteria	Burkholderiales	Burkholderiaceae	Lautropia	1	0
Chlorobi	Chlorobia	Chlorobiales	NoRank	NoRank	1	0
Lentisphaerae	Lentisphaeria	Lentisphaerales	NoRank	NoRank	1	0
Tenericutes	Mollicutes	Entomoplasmatales	NoRank	NoRank	1	0
Cyanobacteria	NoRank	Pleurocapsales	Xenococcaceae	Xenococcus	1	0
Candidatus Kryptonia	NoRank	NoRank	NoRank	Candidatus Kryptonium	1	0
Firmicutes	Bacilli	Bacillales	Bacillaceae	Tepidibacillus	1	0
Firmicutes	Negativicutes	Veillonellales	Veillonellaceae	Massilibacillus	1	0
Proteobacteria	Alphaproteobacteria	Sphingomonadales	Sphingomonadaceae	Sphingorhabdus	1	0
Planctomycetes	Phycisphaerae	Phycisphaerales	NoRank	NoRank	1	0
Thermotogae	Thermotogae	Thermotogales	Thermotogaceae	NoRank	1	0
Proteobacteria	Deltaproteobacteria	Desulfurellales	Desulfurellaceae	Desulfurella	1	0
Proteobacteria	Gammaproteobacteria	Aeromonadales	Succinivibrionaceae	NoRank	1	0
Actinobacteria	Actinobacteria	Micrococcales	Dermacoccaceae	Branchiibius	1	0
Proteobacteria	Gammaproteobacteria	Methylococcales	Methylothermaceae	Methylohalobius	1	0
Proteobacteria	Deltaproteobacteria	Desulfobacterales	Desulfobacteraceae	Candidatus Magnetoglobus	1	0
Proteobacteria	Betaproteobacteria	Burkholderiales	Alcaligenaceae	Pelistega	1	0
Proteobacteria	Gammaproteobacteria	Enterobacterales	Budviciaceae	Pragia	1	0
Bacteroidetes	Saprospiria	Saprospirales	Haliscomenobacteraceae	Haliscomenobacter	1	0
Verrucomicrobia	Spartobacteria	Chthoniobacterales	Chthoniobacteraceae	Chthoniobacter	1	0
Bacteroidetes	Flavobacteriia	Flavobacteriales	NoRank	Candidatus Walczuchella	1	0
Firmicutes	Negativicutes	Selenomonadales	Sporomusaceae	Propionispora	1	0
Proteobacteria	Gammaproteobacteria	Cellvibrionales	Porticoccaceae	Porticoccus	1	0
Proteobacteria	Gammaproteobacteria	Nevskiales	Sinobacteraceae	Polycyclovorans	1	0
Bacteroidetes	Flavobacteriia	Flavobacteriales	Flavobacteriaceae	Flagellimonas	1	0
Bacteroidetes	Bacteroidia	Bacteroidales	Porphyromonadaceae	Sanguibacteroides	1	0
Chloroflexi	Anaerolineae	Anaerolineales	Anaerolineaceae	Flexilinea	1	0
Bacteroidetes	Bacteroidia	Bacteroidales	Lentimicrobiaceae	Lentimicrobium	1	0
Firmicutes	Clostridia	Thermoanaerobacterales	Thermoanaerobacterales Family III. Incertae Sedis	Syntrophaceticus	1	0
Proteobacteria	Gammaproteobacteria	Nevskiales	Algiphilaceae	Algiphilus	1	0
Proteobacteria	Gammaproteobacteria	Enterobacterales	Enterobacteriaceae	Shimwellia	1	0
Proteobacteria	Gammaproteobacteria	Chromatiales	Woeseiaceae	Woeseia	1	0
Proteobacteria	Gammaproteobacteria	Thiotrichales	Piscirickettsiaceae	NoRank	1	0
Firmicutes	Bacilli	Bacillales	Pasteuriaceae	Pasteuria	1	0
Proteobacteria	Betaproteobacteria	Burkholderiales	NoRank	Sphaerotilus	1	0
Bacteroidetes	Flavobacteriia	Flavobacteriales	Flavobacteriaceae	Zhouia	1	0
Cyanobacteria	NoRank	Nostocales	Aphanizomenonaceae	Sphaerospermopsis	1	0
Proteobacteria	Gammaproteobacteria	Chromatiales	Chromatiaceae	Thiorhodovibrio	1	0
Proteobacteria	Alphaproteobacteria	Rhizobiales	Rhodobiaceae	Lutibaculum	1	0
Bacteroidetes	Sphingobacteriia	Sphingobacteriales	Sphingobacteriaceae	Pseudopedobacter	1	0
Proteobacteria	Gammaproteobacteria	Pseudomonadales	Ventosimonadaceae	Ventosimonas	1	0
Proteobacteria	Alphaproteobacteria	Rhodospirillales	Rhodospirillaceae	Haematospirillum	1	0
Bacteroidetes	Sphingobacteriia	Sphingobacteriales	Sphingobacteriaceae	NoRank	1	0
Proteobacteria	Deltaproteobacteria	Myxococcales	Kofleriaceae	Haliangium	1	0
Proteobacteria	Alphaproteobacteria	Rhodobacterales	Rhodobacteraceae	Thalassobium	1	0
Firmicutes	Bacilli	Bacillales	Alicyclobacillaceae	Tumebacillus	1	0
Cyanobacteria	NoRank	Nostocales	Hapalosiphonaceae	Mastigocoleus	1	0
Proteobacteria	Alphaproteobacteria	Rhodospirillales	Rhodospirillaceae	Magnetospira	1	0
Acidobacteria	NoRank	NoRank	NoRank	Luteitalea	1	0
Chloroflexi	Chloroflexia	Chloroflexales	Oscillochloridaceae	Oscillochloris	1	0
Firmicutes	Bacilli	Bacillales	Planococcaceae	Rummeliibacillus	1	0
Proteobacteria	Gammaproteobacteria	Chromatiales	Chromatiaceae	Lamprocystis	1	0
Proteobacteria	Gammaproteobacteria	Chromatiales	Chromatiaceae	Thiocystis	1	0
Proteobacteria	Gammaproteobacteria	Chromatiales	Chromatiaceae	Thioflavicoccus	1	0
Proteobacteria	Gammaproteobacteria	Chromatiales	Chromatiaceae	Thiorhodococcus	1	0
Proteobacteria	Gammaproteobacteria	Chromatiales	Ectothiorhodospiraceae	Thiorhodospira	1	0
Bacteroidetes	Flavobacteriia	Flavobacteriales	Flavobacteriaceae	Jejuia	1	0
Proteobacteria	Gammaproteobacteria	Pasteurellales	Pasteurellaceae	Chelonobacter	1	0
Firmicutes	Bacilli	Bacillales	Planococcaceae	Ureibacillus	1	0
Firmicutes	Bacilli	Bacillales	Bacillaceae	Salinibacillus	1	0
Proteobacteria	Alphaproteobacteria	Rhodobacterales	Rhodobacteraceae	Ponticoccus	1	0
Deferribacteres	Deferribacteres	Deferribacterales	Deferribacteraceae	Calditerrivibrio	1	0
Firmicutes	Limnochordia	Limnochordales	Limnochordaceae	Limnochorda	1	0
Bacteroidetes	Bacteroidia	Bacteroidales	Porphyromonadaceae	Gabonia	1	0
Firmicutes	Bacilli	Bacillales	Bacillaceae	Piscibacillus	1	0
Firmicutes	Bacilli	Bacillales	Bacillaceae	Calditerricola	1	0
Actinobacteria	Acidimicrobiia	Acidimicrobiales	Acidimicrobiaceae	Aciditerrimonas	1	0
Candidatus Dadabacteria	NoRank	NoRank	NoRank	NoRank	1	0
Proteobacteria	Alphaproteobacteria	Rhodobacterales	Rhodobacteraceae	Roseibacterium	1	0
Firmicutes	Bacilli	Bacillales	Bacillales Family X. Incertae Sedis	Thermicanus	1	0
Actinobacteria	Actinobacteria	Glycomycetales	Glycomycetaceae	Haloglycomyces	1	0
Actinobacteria	Actinobacteria	Propionibacteriales	Propionibacteriaceae	Microlunatus	1	0
Deferribacteres	Deferribacteres	Deferribacterales	Deferribacteraceae	Deferribacter	1	0
Proteobacteria	Alphaproteobacteria	Rhizobiales	Xanthobacteraceae	Starkeya	1	0
Planctomycetes	Planctomycetia	Planctomycetales	Planctomycetaceae	Planctopirus	1	0
Proteobacteria	Betaproteobacteria	Rhodocyclales	Rhodocyclaceae	Azospira	1	0
NoRank	NoRank	Haloplasmatales	Haloplasmataceae	Haloplasma	1	0
Planctomycetes	Planctomycetia	Candidatus Brocadiales	Candidatus Brocadiaceae	Candidatus Jettenia	1	0
Firmicutes	Tissierellia	Tissierellales	Peptoniphilaceae	Lagierella	1	0
Proteobacteria	Deltaproteobacteria	Myxococcales	Archangiaceae	Stigmatella	1	0
Proteobacteria	Epsilonproteobacteria	Campylobacterales	NoRank	NoRank	1	0
Actinobacteria	Coriobacteriia	Coriobacteriales	Coriobacteriaceae	Senegalimassilia	1	0
Firmicutes	Erysipelotrichia	Erysipelotrichales	Erysipelotrichaceae	Dielma	1	0
Proteobacteria	Betaproteobacteria	Neisseriales	Neisseriaceae	Simonsiella	1	0
Acidobacteria	Holophagae	Holophagales	Holophagaceae	Holophaga	1	0
Caldiserica	Caldisericia	Caldisericales	Caldisericaceae	Caldisericum	1	0
Chrysiogenetes	Chrysiogenetes	Chrysiogenales	Chrysiogenaceae	Chrysiogenes	1	0
Cyanobacteria	NoRank	Synechococcales	Leptolyngbyaceae	Nodosilinea	1	0
Cyanobacteria	NoRank	Oscillatoriales	Coleofasciculaceae	Coleofasciculus	1	0
Proteobacteria	Gammaproteobacteria	Cellvibrionales	Halieaceae	Halioglobus	1	0
Proteobacteria	Gammaproteobacteria	Oceanospirillales	Oceanospirillaceae	Oleibacter	1	0
Proteobacteria	Deltaproteobacteria	Desulfobacterales	Desulfobulbaceae	Desulfocapsa	1	0
Actinobacteria	Actinobacteria	Streptosporangiales	Nocardiopsaceae	Allosalinactinospora	1	0
Bacteroidetes	Bacteroidia	Bacteroidales	NoRank	Candidatus Azobacteroides	1	0
Proteobacteria	Betaproteobacteria	Rhodocyclales	Rhodocyclaceae	NoRank	1	0
Cyanobacteria	NoRank	Nostocales	Fortieaceae	Fortiea	1	0
Aquificae	Aquificae	Aquificales	NoRank	Thermosulfidibacter	1	0
Lentisphaerae	NoRank	NoRank	NoRank	NoRank	1	0
Proteobacteria	Alphaproteobacteria	Rhizobiales	Xanthobacteraceae	NoRank	1	0
Bacteroidetes	Cytophagia	Cytophagales	Flammeovirgaceae	Marivirga	1	0
Actinobacteria	Actinobacteria	Actinomycetales	Actinomycetaceae	NoRank	1	0
Proteobacteria	Deltaproteobacteria	Desulfarculales	Desulfarculaceae	Desulfarculus	1	0
Cyanobacteria	NoRank	Chroococcidiopsidales	Chroococcidiopsidaceae	Chroococcidiopsis	1	0
Firmicutes	Clostridia	Clostridiales	Lachnospiraceae	Tyzzerella	1	0
Verrucomicrobia	Verrucomicrobiae	NoRank	NoRank	NoRank	1	0
Proteobacteria	Deltaproteobacteria	Myxococcales	Polyangiaceae	Byssovorax	1	0
Actinobacteria	Actinobacteria	Micrococcales	Microbacteriaceae	Cryocola	1	0
Proteobacteria	Gammaproteobacteria	Xanthomonadales	Rhodanobacteraceae	Dokdonella	1	0
Bacteroidetes	Bacteroidia	Bacteroidales	Porphyromonadaceae	Fermentimonas	1	0
Chrysiogenetes	Chrysiogenetes	Chrysiogenales	Chrysiogenaceae	Desulfurispirillum	1	0
Proteobacteria	Betaproteobacteria	Neisseriales	Chromobacteriaceae	Silvimonas	1	0
Proteobacteria	Deltaproteobacteria	Myxococcales	Nannocystaceae	Plesiocystis	1	0
Proteobacteria	Gammaproteobacteria	Aeromonadales	Succinivibrionaceae	Succinimonas	1	0
Bacteroidetes	Bacteroidia	Bacteroidales	Rikenellaceae	Mucinivorans	1	0
Firmicutes	Negativicutes	Acidaminococcales	Acidaminococcaceae	Succinispira	1	0
Proteobacteria	Deltaproteobacteria	Syntrophobacterales	Syntrophorhabdaceae	Syntrophorhabdus	1	0
Bacteroidetes	Bacteroidia	Marinilabiliales	Marinilabiliaceae	Thermophagus	1	0
Actinobacteria	Actinobacteria	Micrococcales	Intrasporangiaceae	Terracoccus	1	0
Candidatus Latescibacteria	NoRank	NoRank	NoRank	Candidatus Latescibacter	1	0
Proteobacteria	Gammaproteobacteria	Nevskiales	Sinobacteraceae	Hydrocarboniphaga	1	0
Proteobacteria	Betaproteobacteria	Rhodocyclales	Rhodocyclaceae	Rugosibacter	1	0
Proteobacteria	Gammaproteobacteria	Chromatiales	Chromatiaceae	NoRank	1	0
Chloroflexi	Thermomicrobia	Sphaerobacterales	Sphaerobacteraceae	Sphaerobacter	1	0
Proteobacteria	Gammaproteobacteria	Pseudomonadales	Pseudomonadaceae	Oblitimonas	1	0
Chlorobi	Chlorobia	Chlorobiales	Chlorobiaceae	Chloroherpeton	1	0
Cyanobacteria	NoRank	Synechococcales	Chamaesiphonaceae	Chamaesiphon	1	0
Cyanobacteria	NoRank	Oscillatoriales	Gomontiellaceae	Crinalium	1	0
Cyanobacteria	NoRank	Spirulinales	Spirulinaceae	Spirulina	1	0
Proteobacteria	Gammaproteobacteria	Enterobacterales	Yersiniaceae	Ewingella	1	0
Firmicutes	Clostridia	Clostridiales	Clostridiaceae	Caldisalinibacter	1	0
Aquificae	Aquificae	Desulfurobacteriales	Desulfurobacteriaceae	Thermovibrio	1	0
Bacteroidetes	Flavobacteriia	Flavobacteriales	Flavobacteriaceae	Ochrovirga	1	0
Proteobacteria	Epsilonproteobacteria	NoRank	NoRank	Nitratiruptor	1	0
Bacteroidetes	Cytophagia	Cytophagales	Cytophagaceae	Leadbetterella	1	0
Cyanobacteria	NoRank	Nostocales	Tolypothrichaceae	Hassallia	1	0
Synergistetes	Synergistia	Synergistales	Synergistaceae	Aminiphilus	1	0
Firmicutes	Clostridia	Clostridiales	Caldicoprobacteraceae	Caldicoprobacter	1	0
Proteobacteria	Deltaproteobacteria	Desulfobacterales	Desulfobacteraceae	Desulforegula	1	0
Deferribacteres	Deferribacteres	Deferribacterales	Deferribacteraceae	Geovibrio	1	0
Deinococcus-Thermus	Deinococci	Deinococcales	Trueperaceae	Truepera	1	0
Firmicutes	Erysipelotrichia	Erysipelotrichales	Erysipelotrichaceae	Holdemanella	1	0
Proteobacteria	Gammaproteobacteria	Legionellales	Coxiellaceae	Diplorickettsia	1	0
Actinobacteria	Actinobacteria	Micrococcales	Promicromonosporaceae	Xylanimicrobium	1	0
Proteobacteria	Alphaproteobacteria	Rhodobacterales	Rhodobacteraceae	Sagittula	1	0
Chlamydiae	Chlamydiia	Parachlamydiales	Criblamydiaceae	Criblamydia	1	0
Actinobacteria	Actinobacteria	Streptosporangiales	Streptosporangiaceae	Sphaerimonospora	1	0
Proteobacteria	Betaproteobacteria	Burkholderiales	Comamonadaceae	Melaminivora	1	0
Candidatus Aerophobetes	NoRank	NoRank	NoRank	Candidatus Aerophobus	1	0
NoRank	NoRank	NoRank	NoRank	Vermiphilus	1	0
Actinobacteria	Actinobacteria	Micrococcales	Micrococcaceae	Citricoccus	1	0
Synergistetes	Synergistia	Synergistales	Synergistaceae	Fretibacterium	1	0
Firmicutes	Clostridia	Clostridiales	Clostridiaceae	Thermotalea	1	0
Firmicutes	Clostridia	Thermoanaerobacterales	Thermoanaerobacteraceae	Fervidicola	1	0
Firmicutes	Clostridia	Thermoanaerobacterales	Thermoanaerobacterales Family III. Incertae Sedis	Thermovenabulum	1	0
Spirochaetes	Spirochaetia	Spirochaetales	Spirochaetaceae	Salinispira	1	0
Actinobacteria	Actinobacteria	Micrococcales	Dermabacteraceae	Helcobacillus	1	0
Bacteroidetes	Bacteroidia	Marinilabiliales	Salinivirgaceae	Salinivirga	1	0
Actinobacteria	Actinobacteria	Micromonosporales	Micromonosporaceae	Actinocatenispora	1	0
Proteobacteria	Gammaproteobacteria	Alteromonadales	Alteromonadaceae	Gayadomonas	1	0
Proteobacteria	Epsilonproteobacteria	Campylobacterales	Helicobacteraceae	Thiovulum	1	0
Firmicutes	Erysipelotrichia	Erysipelotrichales	Erysipelotrichaceae	Faecalibaculum	1	0
Proteobacteria	Gammaproteobacteria	Vibrionales	NoRank	NoRank	1	0
Proteobacteria	Alphaproteobacteria	Rhodobacterales	Rhodobacteraceae	Oceanibulbus	1	0
Candidatus Microgenomates	NoRank	NoRank	NoRank	Candidatus Microgenomatus	1	0
Caldiserica	NoRank	NoRank	NoRank	NoRank	1	0
Deferribacteres	Deferribacteres	Deferribacterales	Deferribacteraceae	Denitrovibrio	1	0
Candidatus Parcubacteria	NoRank	NoRank	NoRank	Candidatus Paceibacter	1	0
Proteobacteria	Betaproteobacteria	Burkholderiales	NoRank	Aquincola	1	0
Bacteroidetes	Flavobacteriia	Flavobacteriales	Flavobacteriaceae	Arenitalea	1	0
Aquificae	Aquificae	Aquificales	Aquificaceae	Hydrogenivirga	1	0
Proteobacteria	Gammaproteobacteria	Thiotrichales	NoRank	NoRank	1	0
Actinobacteria	Actinobacteria	Frankiales	Sporichthyaceae	Sporichthya	1	0
Proteobacteria	Gammaproteobacteria	Orbales	Orbaceae	Frischella	1	0
Total					34439	128
