# Supplementary material for: Re-annotation of 12,495 prokaryotic 16S rRNA 3’ ends and analysis of Shine-Dalgarno and anti-Shine-Dalgarno sequences
Source: PLoS One. 2018 Aug 23;13(8):e0202767. doi: 10.1371/journal.pone.0202767 (PMC6107228; doi:10.1371/journal.pone.0202767)
Supplement: S6 Table — “16S count” is the number of annotated 16S rRNA genes. “Number of different ends” is the number of different ends, by sequence, amongst the 16S rRNA genes. “Max Number of Similar Ends” is the maximum number of 16S rRNA genes with the same tail sequence, and the sequence of this most common tail is given in the next column, “Most Similar Sequence”. Subsequent columns contain the sequences of the less-frequent tails, and the count of each of those sequence types is given. For example, for the top entry, C. hodgkinia, there are 7 annotated 16S rRNA genes, and these have a total of 6 different tails. Two of the genes have sequence TAGCCGTAGGTGAACCTGTGGCTGAAACATAACAACC, while the other five genes each have a unique sequence. (XLSX) [file pone.0202767.s007.xlsx]

## Sheet: group_16SAntisd_stats
GCA Number	Organism Name	16S Count	Number of Different Ends	Max Number of Similar Ends	Most Similar Sequence	Count and Different Sequences in the Minority Classes
						Count	Sequence	Count	Sequence	Count	Sequence	Count	Sequence	Count	Sequence
GCA_001273995.1	Candidatus Hodgkinia cicadicola	7	6	2	TAGCCGTAGGTGAACCTGTGGCTGAAACATAACAACC	1	TAGCCGTAGGGGAACCTGTGGCTGAAACAACAAAATT	1	TAGCCGTAGGGGAACCTGTGGCTGAAACATAACAACG	1	TAGCCGTAGGGGAACCTGTGGCTGAAATTAATGAAAT	1	TAGCCGTAGGGGAACCTGTGGCTGAACACAACAAACA	1	TAGCTGTAGGGGAACCTGTGGCTGAAACAAACAAAAA
GCA_000735325.1	Micrococcus luteus	11	6	6	TAGCCGTACCGGAAGGTGCGGCTGGATCACCTCCTTT	1	AACCSGTAGGGGAACCTGCGGTTGGATCACCTCCTTA	1	TAACCGTAGGGGAACCTGCGGTTGGATCACCTCCTTA	1	TAGCCGTAGGGGAACCTGCGGCTGGATCACCTCCTTA	1	TAGCCGTATCGGAAGGTGCGGCTGGATCACCTCCTTT	1	TAGCTGTACCGGAAGGTGCGGCTGGATCACCTCCTTT
GCA_001438645.1	Methylophilales bacterium BACL14 MAG-120920-bin58	7	5	3	TAGCCGTAGGGGAACCTGCGGCTGGATTACCTCCTTT	1	TAGCCGTAGGGGAACCTGCGGCTGGATCACCTCCTTT	1	TAGCCGTAGGGGAACCTGTGGCTGGATCACCTCCTTA	1	TAGCCGTATCGGAAGGTGCGGCTGGATCACCTCCTTT	1	TAGGCGTACCGGAAGGTGCGGCTGGATCACCTCCTTT
GCA_001582075.1	Enterobacter sp. FY-07	7	4	4	TAACCGTAGGGGAACCTGCGGTTGGATCACCTCCTTA	1	TAACCGTAGGGGAACCTGGCGGTTGGATCACCTCCTT	1	TAACCGTAGGGGGACCTGGCGGTTGGATCACCTCCTT	1	TAACCGTTAGGGGACCTGCGGTTGGATCACCTCCTTA
GCA_000341585.2	Prochlorothrix hollandica PCC 9006	4	4	1	TAGCCGTACCGGAAGGTGCGGCTGGATCACCTCCTTT	1	TAGCCGTACCGGAAGGTGTGGCTGGATCACCTCCTTT	1	TAGCCGTAGGGGAACCTGCGGCTGGATCACCTCCTTA	1	TAGCCGTATCGGAAGGTGCGGCTGGATCACCTCCTTT
GCA_001398095.1	Chlamydia trachomatis	5	4	2	TAGCCGTACCGGAAGGTGCGGCTGGATCACCTCCTTT	1	TAGCCGTACCGGAAGGTGCGGCTGGAACACCTCCTTT	1	TAGCCGTATCGGAAGGTGCGGCTGGATCACCTCCTTT	1	TAGCCGTATCGGAAGGTGCGGCTGGATCACCTCCTNN
GCA_001672155.1	Anabaena sp. WA113	6	4	3	TAGCCGTACCGGAAGGTGTGGCTGGATCACCTCCTTT	1	TAACCCTAGGGGAACCTGGGGTTGGATCACCTCCTTA	1	TAGCCGTACCGGAAGGTGCGGCTGGAACACCTCCTTT	1	TAGCCGTATCGGAAGGTGCGGCTGGATCACCTCCTTT
GCA_000249275.2	Escherichia coli DEC3B	8	3	6	TAACCGTAGGGGAACCTGCGGTTGGATCACCTCCTTA	1	CAACCGTAGGGGAACCTGCGGTTGGATCACCTCCTTA	1	GTAACCTAGGGGAACCTGCGGTTGGATCACCTCCTTA
GCA_001426145.1	Rhodococcus sp. Leaf225	3	3	1	TAGCCGTACCGGAAGGTGCGGCTGGATCACCTCCTTT	1	TAGCCGTAGGGGAACCTGCGGCTGGATCACCTCCTTA	1	TAGCCGTAGGGGAACCTGCGGCTGGATCACCTCCTTT
GCA_000321745.1	Enterococcus faecium EnGen0021	6	3	4	TAGCCGTATCGGAAGGTGCGGCTGGATCACCTCCTTT	1	TAGCCGTATCGGAAGGTGCGGCTGGGTCACCTCCTTT	1	TAGCCGTATCGGAAGGTGCGGCTGGNNNNNNNNNNNN
GCA_001654755.1	Streptococcus iniae	3	3	1	TAACCGTAGGGGAACCTGCGGTTGGATCACCTCCTTA	1	TAGCCGTAGGGGAACCTGCGGCTGGATCACCTCCTTA	1	TAGCCGTATCGGAAGGTGCGGCTGGATCACCTCCTTT
GCA_000517425.1	Sodalis praecaptivus	7	3	5	TAACCGTAGGGGAACCTGCGGTTGGATCACCTCCTTA	1	TAACCGTAGGGGAACCTGCGGTTGGATACCTCCTTAC	1	TAACCGTAGGGGAACCTGCGGTTGGATCACTCCTTAC
GCA_000300175.1	Alteromonas macleodii str. 'Balearic Sea AD45'	5	3	2	TAACCCTAGGGGAACCTGGGGTTGGATCACCTCCTTA	2	TAACCCTAGGGGAACCTGGGGTTGGATCACCTTCAAT	1	TAACCCTAGGGGAACCTGGGGTTGGATCACCTAAAAT
GCA_001672195.1	Anabaena sp. MDT14b	3	3	1	TAACCGTACCGGAAGGTGTGGTTGGACCACCTCCTTT	1	TAGCCGTACCGGAAGGTGTGGCTGGATCACCTCCTTT	1	TAGCCGTAGGGGAACCTGCGGCTGGATCACCTCCTTT
GCA_000699725.1	Bacteroides ovatus str. 3725 D1 iv	4	3	2	TAGCCGTACCGGAAGGTGCGGCTGGAACACCTCCTTT	1	TAGCCGTACCGGAAGGTGCGGCTGGAACNNNNNNNNN	1	TAGCCGTACCGGAAGGTGCGGCTGGAANNNNNNNNNN
GCA_000223275.2	Haemophilus pittmaniae HK 85	7	3	5	TAACCGTAGGGGAACCTGCGGTTGGATCACCTCCTTA	1	TAACCGTAGGGGAACCTGCGGATGGATCACCTCCTTA	1	TAACCGTAGGGGAACCTGCGGTTTGATCACCTCCTTA
GCA_000392835.1	Enterococcus faecalis EnGen0345	7	3	3	TAGCCGTATCGGAAGGTGCGGCTGGNNNNNNNNNNNN	2	TAGCCGTATCGGAAGGTGCGGCTGGGTCACCTCCTTT	2	TAGCCGTATCGGAAGGTGCGGCTGGATCACCTCCTTT
GCA_000321625.1	Enterococcus faecium EnGen0015	6	3	3	TAGCCGTATCGGAAGGTGCGGCTGGATCACCTCCTTT	2	TAGCCGTATCGGAAGGTGCGGCTGGNNNNNNNNNNNN	1	TAGCCGTATCGGAAGGTGCGGCTGGGTCACCTCCTTT
GCA_000250475.2	Escherichia coli DEC14D	7	3	5	TAACCGTAGGGGAACCTGCGGTTGGATCACCTCCTTA	1	TAACCGTAGGGGAACCGTGCGGTTGGATCACCTCCTT	1	TAACCGTAGGGGAACCTGCGGTTGGATCACATCATTA
GCA_000268045.1	Shigella sonnei 3226-85	9	3	6	TAACCGTAGGGGAACCTGCGGTTGGATCACCTCCTTA	2	TAACCGTAGGGGAACCTGCGGTTGGATCACCTCTTAC	1	TAGCCGTATCGGAAGGTGCGGCTGGATCACCTCCTTT
GCA_000817785.1	Hassallia byssoidea VB512170	6	3	3	TAGCCGTACCGGAAGGTGTGGCTGGATCACCTCCTTT	2	TAGCCGTACCGGAAGGTGCGGCTGGAACACCTCCTTT	1	TAGCCGTAGGGGAACCTGTGGCTGGATTAAAATAGTT
GCA_000960915.1	Vibrio cholerae O1 biovar El Tor	3	3	1	TAACCGTAGGGGAACCTGCGGTTGGATCACCTCCTTA	1	TAGCCGTAGGGGAACCTGCGGCTGGATCACCTCCTTA	1	TAGCGCTAGGGGAACCTGGCGCTGGATCACCTCCTTA
GCA_000951745.1	Escherichia coli	3	3	1	TAACCGTAGGGGAACCTGCGGTTGGATCACCTCCTTA	1	TAACCGTAGGGGAACCTGCTGTTGGATCACCTCCTTA	1	TAACCGTAGGGGAGCCTGCGGTTGGATCACCTACTTA
GCA_000775355.1	Yersinia ruckeri	5	3	3	TAACCGTAGGGGAACCTGCGGTTGGATCACCTCCTTA	1	TAACCGTAGGGGAACCTGCGGTTGGATCGCCTCCTTA	1	TAACCGTAGGGGCACCTGCGGTTGGATCACCTCCTTA
GCA_000395425.1	Enterococcus faecium EnGen0156	5	3	2	TAGCCGTATCGGAAGGTGCGGCTGGATCACCTCCTTT	2	TAGCCGTATCGGAAGGTGCGGCTGGNNNNNNNNNNNN	1	TAGCCGTATCGGAAGGTGCGGCTGGNNNNNNNNNNNN
GCA_000447985.1	Lactococcus lactis subsp. lactis bv. diacetylactis str. TIFN4	5	3	3	TAACGCGTGGGGAATCTGCCTTTGAGCGGGGGACAAC	1	TAACGCGTGGGGAATCTGCCTTTGAGCGGGGGACNNN	1	TAGCCGTATCGGAAGGTGCGGCTGGATCACCTCCTTT
GCA_001672105.1	Aphanizomenon flos-aquae WA102	6	3	4	TAGCCGTACCGGAAGGTGTGGCTGGATCACCTCCTTT	1	TAACCGTAGGGGAACCTGCGGTTGGATCACCTCCTTT	1	TAGCCGTATCGGAAGGTGCGGCTGGATCACCTCCTTT
GCA_001425495.1	Methylophilus sp. Leaf459	4	3	2	TAGCCGTAGGGGAACCTGCGGCTGGATCACCTCCTTT	1	TAGCCGTACCGGAAGGTGCGGCTGGATCACCTCCTTT	1	TAGCCGTATCGGAAGGTGCGGCTGGATCACCTCCTTT
GCA_000300475.1	Bacillus thuringiensis MC28	15	3	13	TAGCCGTATCGGAAGGTGCGGCTGGATCACCTCCTTT	1	TAGCCGTATCGGAAGGTGCGGCTGGGTCACCTCCTTT	1	TAGCCGTATCGGAAGGTGGGGCTGGATCACCTCCTTT
GCA_000225105.2	Escherichia coli STEC_94C	7	3	5	TAACCGTAGGGGAACCTGCGGTTGGATCACCTCCTTA	1	TAACCGTAGGGGAACCTGCGGTTGGATCACCTCTTAC	1	TAACCGTAGGGGAGCCTGCGGTTGGATCACCTCCTTA
GCA_001422765.1	Aeromicrobium sp. Leaf245	3	3	1	TAGCCGTACCGGAAGGTGCGGCTGGATCACCTCCTTT	1	TAGCCGTAGGGGAACCTGCGGCTGGATCACCTCCTTT	1	TAGCCGTATCGGAAGGTGCGGCTGGATCACCTCCTTT
GCA_000817735.1	Scytonema millei VB511283	4	3	2	TAGCCGTACCGGAAGGTGTGGCTGGATCACCTCCTTT	1	TAGCCGTAGGGGAACCTGCGGCTGGATCACCTCCTTT	1	TAGCCGTAGGGGAACCTGTGGCTGGATTAAAATAGTT
GCA_000182875.1	Streptococcus thermophilus ND03	5	3	2	TAGCCGTATCGGAAGGTGCGGCTGGGTCACCTCCTTT	2	TAGCCGTATCGGAAGGTGCGGCTGGATCACCTCCTTT	1	TAGCCGTATCGGAAGGTGCGGCTGGTCACCTCCTTTC
GCA_001427685.1	Caulobacter sp. Root656	3	3	1	TAGCCGTACCGGAAGGTGCGGCTGGATCACCTCCTTT	1	TAGCCGTAGGGGAACCTGCGGCTGGATCACCTCCTTT	1	TAGCCGTATCGGAAGGTGCGGCTGGATCACCTCCTTT
GCA_000768595.1	Clostridium botulinum C/D str. DC5	10	3	5	TAGCCGTAGGAGAACCTGCGGCTGGATCACCTCCTTT	4	TTAACGTAGAGGAAGGTGGGGATGACGTCAAATCATC	1	TAGCCGTTGGAGAACCTGCGGCTGGATCACCCCCTTT
GCA_000987045.1	Clostridiales bacterium PH28_bin88	3	3	1	TAGCCGTACCGGAAGGTGCGGCTGGATCACCTCCTTT	1	TAGCCGTACCGGAAGGTGTGGCTGGATCACCTCCTTT	1	TATCCGTACCGGAAGGTGCGGATGGATCACCTCCTTT
GCA_000321565.1	Enterococcus faecium EnGen0014	3	3	1	TAGCCGTATCGGAAGGTGCGGCTGGATCACCTCCTTT	1	TAGCCGTATCGGAAGGTGCGGCTGGGTCACCTCCTTT	1	TAGCCGTATCGGAAGGTGCGGCTGGNNNNNNNNNNNN
GCA_000828085.1	Scytonema tolypothrichoides VB-61278	4	3	2	TAGCCGTACCGGAAGGTGTGGCTGGATCACCTCCTTT	1	TAGCCGTAGGGGAACCTGCGGCTGGATCACCTCCTTT	1	TATCCGTAGCGGAAGCTGCGGATGGATCACCTCCTTT
GCA_000479105.1	Enterococcus faecalis JH2-2	6	3	4	TAGCCGTATCGGAAGGTGCGGCTGGATCACCTCCTTT	1	TAGCCGTATCGGAAGGTGCGGCTGGATCACCTACTTT	1	TAGCCGTATCGGAAGGTGCGGCTGGATCACCTNNNNN
GCA_000817775.1	Lyngbya confervoides BDU141951	4	3	2	TAGCCGTACCGGAAGGTGTGGCTGGATCACCTCCTTT	1	TAGCCGTACCGGAAGGTGCGGCTGGAATACCTCCTTT	1	TAGCCGTAGGGGAACCTGCGGCTGGATCACCTCCTTT
GCA_000447825.1	Lactococcus lactis subsp. cremoris TIFN5	4	3	2	TAACGCGTGGGGAATCTGCCTTTGAGCGGGGGACAAC	1	TAACGCGTGGGGAATCTGCCTTTGANNNNNNNNNNNN	1	TAGCCGTATCGGAAGGTGCGGCTGGATCACCTCCTTT
GCA_000172635.2	Alteromonas macleodii ATCC 27126	5	3	3	TAACCCTAGGGGAACCTGGGGTTGGATCACCTCCTTA	1	TAACCCTAGGGGAACCTGGGGTTGGATCACCTAAATA	1	TAACCCTAGGGGAACCTGGGGTTGGATCACCTCTCGA
GCA_001666895.1	Mycobacterium sp. E3298	2	2	1	TAGCCGTACCGGAAGGTGCGGCTGGATCACCTCCTTT	1	TAGCCGTATCGGAAGGTGCGGCTGGATCACCTCCTTT
GCA_001241775.1	Salmonella enterica subsp. enterica serovar Livingstone	2	2	1	TAACCGTAGGGGAACCTGCGGTTGGATCACCTCCTTA	1	TAACCGTAGGGGAACCTGCGGTTGGATCACNNNNNNN
GCA_001294565.1	Serratia marcescens	7	2	6	TAACCGTAGGGGAACCTGCGGTTGGATCACCTCCTTA	1	TAACCGTAGGGGAACCTGCGGTTGGATTACCTCCTTA
GCA_000574385.1	Staphylococcus aureus M1243	6	2	5	TAGCCGTATCGGAAGGTGCGGCTGGATCACCTCCTTT	1	TAGCCGTATCGGAAGGTGCGGCTGGGTCACCTCCTTT
GCA_000390745.1	Enterococcus faecalis EnGen0078	6	2	5	TAGCCGTATCGGAAGGTGCGGCTGGATCACCTCCTTT	1	TAGCCGTATCGGAAGGTGCGGCTGGATCCCCTCCTTT
GCA_000232065.2	Streptococcus pneumoniae GA47033	7	2	6	TAGCCGTATCGGAAGGTGCGGCTGGATCACCTCCTTT	1	TAGCCGTATCGGAAGGTGCGGCTGGATCACCACCTTT
GCA_000019165.1	Heliobacterium modesticaldum Ice1	8	2	7	TAGCCGTATCGGAAGGTGCGGCTGGATCACCTCCTTT	1	TATCGGAAGGTGAAGGTGCGGCTGGATCACCTCCTTT
GCA_000171155.1	Clostridium perfringens B str. ATCC 3626	14	2	11	TAGCCGTAGGAGAACCTGCGGCTGGATCACCTCCTTT	3	TAGCCGTAGGAGAACCTGCGGCTGGATCACCTACTTT
GCA_000352885.1	Escherichia coli KTE184	5	2	4	TAACCGTAGGGGAACCTGCGGTTGGATCACCTCCTTA	1	TAACCGTAGGGGAACCTGCGGTTGGATCACCNNNNNN
GCA_001008725.1	Klebsiella pneumoniae subsp. pneumoniae	8	2	7	TAACCGTAGGGGAACCTGCGGTTGGATCACCTCCTTA	1	TAACCGTAGGGGAACCTGCGGTTGGATCACCTGCCCA
GCA_000171115.1	Clostridium butyricum 5521	13	2	12	TAGCCGTAGGAGAACCTGCGGCTGGATCACCTCCTTT	1	TAGCCGTAGGAGAACGTGCGGCTGGATCACCTCCTTT
GCA_000419425.1	Acinetobacter baumannii BJAB0868	6	2	3	TAGCCGTAGGGGAACCTGCGGCTGGATCACCTCCTTA	3	TAGCCGTAGGGGAACCTGCGGCTGATCACCTCCTTAA
GCA_000878805.1	Vibrio parahaemolyticus	8	2	7	TAGCGCTAGGGGAACCTGGCGCTGGATCACCTCCTTA	1	TAGCGCTAGGGGAACCGGGCGCTGGATCACCTCCTGA
GCA_000279455.1	Vibrio cholerae HC-46A1	7	2	6	TAGCGCTAGGGGAACCTGGCGCTGGATCACCTCCTTA	1	CAGCGCTAGGGGAACCTGGCGCTGGATCACCTCCTTA
GCA_000160015.1	Veillonella dispar ATCC 17748	3	2	2	TAGCCGTATCGGAAGGTGCGGCTGGATCACCTCCTTT	1	TAGCCGTATCGGAAGGTGCGGCTGGATTACCTCCTTT
GCA_000393795.1	Enterococcus faecalis EnGen0235	4	2	3	TAGCCGTATCGGAAGGTGCGGCTGGATCACCTCCTTT	1	TAGCCGTATCGGAAGGTGCGGCTGGNNNNNNNNNNNN
GCA_000248915.2	Staphylococcus aureus subsp. aureus CIG1524	5	2	4	TAGCCGTATCGGAAGGTGCGGCTGGATCACCTCCTTT	1	TAGCCGTATCGGAAGGTGCGGCTGGATCGCCTCCTTT
GCA_000190515.1	Bacillus thuringiensis serovar finitimus YBT-020	14	2	13	TAGCCGTATCGGAAGGTGCGGCTGGATCACCTCCTTT	1	TAGCCGTATCGGAAAGTGCGGCTGGATCACCTCCTTT
GCA_000355255.2	Escherichia coli Jurua 20/10	2	2	1	GTAACCTAGGGGAACCTGCGGTTGGATCACCTCCTTA	1	TAACCGTAGGGGAACCTGCGGTTGGATCACCTCCTTA
GCA_000362565.1	Staphylococcus aureus M1044	3	2	2	TAGCCGTATCGGAAGGTGCGGCTGGATCACCTCCTTT	1	TAGCCGTATCGGAAGGTGCGGCTGGGTCACCTCCTTT
GCA_001423905.1	Frigoribacterium sp. Leaf186	2	2	1	TAGCCGTACCGGAAGGTGCGGCTGGAATACCTCCTTT	1	TAGCCGTACCGGAAGGTGCGGCTGGATCACCTCCTTT
GCA_000286535.1	Acinetobacter baumannii IS-123	6	2	5	TAGCCGTAGGGGAACCTGCGGCTGGATCACCTCCTTA	1	TAGCCGTAGGGGAACCTGTGGCTGGATCACCTCCTTA
GCA_000165815.1	Erwinia sp. Ejp617	7	2	6	TAACCGTAGGGGAACCTGCGGTTGGATCACCTCCTTA	1	TAACCGTAGGGAACCGTGCGGTTGGAGTCACCTCCTT
GCA_001546155.1	Anaerococcus hydrogenalis	2	2	1	TAGCCGTACCGGAAGGTGCGGCTGGATCACCTCCTTT	1	TAGCCGTATCGGAAGGTGCGGCTGGATCACCTCCTTT
GCA_000451105.2	Peptoclostridium difficile P25	7	2	6	TAGCCGTATCGGAAGGTGCGGCTGGATCACCTCCTTT	1	TAGCCGTATCGGAAAGTGCGGCTGGATCACCTCCTTT
GCA_001448575.1	Salmonella enterica subsp. enterica serovar Pullorum	8	2	7	TAACCGTAGGGGAACCTGCGGTTGGATCACCTCCTTA	1	TAACCGTAGGGGAACCGTGCGGTTGGAATCACCTCCT
GCA_000589255.1	Acinetobacter sp. 25977_7	4	2	3	TAGCCGTAGGGGAACCTGCGGCTGGATCACCTCCTTA	1	TAGCCGTATCGGAAGGTGCGGCTGGATCACCTCCTTT
GCA_000834825.1	Yersinia pestis Antiqua	7	2	6	TAACCGTAGGGGAACCTGCGGTTGGATCACCTCCTTA	1	TAACCGTAGGGGAACCCTGCGGTTGGATCACCTCCTT
GCA_001675945.1	Vibrio sp. UCD-FRSSP16_10	9	2	8	TAGCCCTAGGGGAACCTGGGGCTGGATCACCTCCTTA	1	TAGCCGTACCGGAAGGTGCGGCTGGAACACCTCCTTT
GCA_000627455.1	Escherichia coli 1-182-04_S3_C2	8	2	6	TAACCGTAGGGGAACCTGCGGTTGGATCACCTCCNNN	2	TAACCGTAGGGGAACCTGCGGTTGGATCACCTCCTTA
GCA_000553905.1	Staphylococcus aureus M0254	3	2	2	TAGCCGTATCGGAAGGTGCGGCTGGATCACCTCCTTT	1	TAGCCGTATCGGAAGGTGCGGCTGGATCACCTCNNNN
GCA_000210955.1	Streptococcus pneumoniae OXC141	4	2	3	TAGCCGTATCGGAAGGTGCGGCTGGATCACCTCCTTT	1	TAGCCGTATCGGAAGGTGCGGCTGGATCACGTCCTTT
GCA_000604045.1	Aggregatibacter actinomycetemcomitans HK1651	6	2	3	TAACCGTAGGGGAACCTGTGGTTGGATCACCTCCTTA	3	TAACCGTAGGGGAACCTGCGGTTGGATCACCTCCTTA
GCA_001184755.1	Bacillus sp. FJAT-27238	14	2	13	TATCCGTACCGGAAGGTGCGGATGGATCACCTCCTTT	1	TATCCGTACCGGAAGGTGCGGATGGATCACCTCCTGT
GCA_000293445.1	Neisseria meningitidis 92045	8	2	7	TAGCCGTAGGGGAACCTGCGGCTGGATCACCTCCTTT	1	TAGCCGTAGAGGAACCTGCGGCTGGATCACCTCCTTT
GCA_000346485.2	Scytonema hofmannii PCC 7110	6	2	5	TAGCCGTACCGGAAGGTGTGGCTGGATCACCTCCTTT	1	TAGCCGTAGGGGAACCTGCGGCTGGATCACCTCCTTT
GCA_000520895.1	Burkholderia pseudomallei MSHR511	4	2	3	TAGCCGTATCGGAAGGTGCGGCTGGATCACCTCCTTT	1	TAGCCGTATCGGAAGGTGCGGCTGGACCACCTCCTTT
GCA_000225225.2	Escherichia coli STEC_S1191	7	2	6	TAACCGTAGGGGAACCTGCGGTTGGATCACCTCCTTA	1	TAACCGTAGGGGAACCTGCGGTTGGATCACCTCCTAC
GCA_000479315.1	Streptococcus sp. I-P16	3	2	2	TAGCCGTATCGGAAGGTGCGGCTGGATCACCTCCTTT	1	TAGCCGTACCGGAAGGTGCGGCTGGAACACCTCCTTT
GCA_000408825.1	Escherichia coli KTE170	8	2	7	TAACCGTAGGGGAACCTGCGGTTGGATCACCTCCTTA	1	TAACCGTAGGGGAACTTGCGGTTGGATCACCTCCTTA
GCA_000394055.1	Enterococcus caccae ATCC BAA-1240	2	2	1	TAGCCGTATCGGAAGGTGCGGCTGGATCACCTCCTTT	1	TAGCCGTATCGGAAGGTGCGGCTGGNNNNNNNNNNNN
GCA_001517325.1	Comamonas thiooxydans	2	2	1	TAGCCGTAGGGGAACCTGCGGCTGGATCACCTCCTTT	1	TAGCCGTATCGGAAGGTGCGGCTGGATCACCTCCTTT
GCA_000693835.1	Klebsiella pneumoniae CHS 44	4	2	3	TAACCGTAGGGGAACCTGCGGTTGGATCACCTCCTTA	1	TAACCGTAGGGGAACCTGCGGTTGGATCACCTACTTA
GCA_000642055.1	Staphylococcus aureus VET0179R	3	2	2	TAGCCGTATCGGAAGGTGCGGCTGGNNNNNNNNNNNN	1	TAGCCGTATCGGAAGGTGCGGCTGGATCACCTCCTTT
GCA_001261985.1	Yersinia pestis	5	2	4	TAACCGTAGGGGAACCTGCGGTTGGATCACCTCCTTA	1	TAACCGTAGGGGAACCTGCGGTGCACTGAACCCCAGA
GCA_001183965.1	Bacillus sp. FJAT-27916	4	2	3	TAGCCGTATCGGAAGGTGCGGCTGGATCACCTCCTTT	1	TAGCCGTATCGGAAGGTGCGGCTGGATCACGTCCTTT
GCA_001467305.1	Pseudomonas putida	3	2	2	TAGCCGTAGGGGAACCTGCGGCTGGATCACCTCCTTA	1	TAGCCGTAGGGGACCCTGCGGCTGGATCACCTCCTTA
GCA_001184395.1	Candidatus Paraburkholderia calva	2	2	1	TAGCCGTACTGGAAGGTGCGGCTGGATCACCTCCTTT	1	TAGCCGTATCGGAAGGTGCGGCTGGATCACCTCCTTT
GCA_001635225.1	Oleiphilus sp. HI0086	3	2	2	TAGCCCTAGGGGAACCTGGGGCTGGATCACCTCCTTA	1	TAGCCCTAGGGCAACCTGGGGCTGGATCACCTCATTC
GCA_001019215.1	Staphylococcus aureus	6	2	5	TAGCCGTATCGGAAGGTGCGGCTGGATCACCTCCTTT	1	TAGCGCTAGGGGAACCTGGCGCTGGATCACCTCCTTA
GCA_000645155.1	Staphylococcus aureus VET0468R	2	2	1	TAGCCGTATCGGAAGGTGCGGCTGGATCACCTCCTTT	1	TAGCCGTATCGGAAGGTGCGGCTGGATCACNNNNNNN
GCA_000723865.1	Virgibacillus halodenitrificans	7	2	4	TAGCCGTATCGGAAGGTGCGGCTGGATCACCTCCTTT	3	TAGCCGTAGGGGAACCTGCGGCTGGATCACCTCCTTA
GCA_000250115.2	Escherichia coli DEC11A	8	2	7	TAACCGTAGGGGAACCTGCGGTTGGATCACCTCCTTA	1	TAACCGTAGGGGAACCGTGCGGTTGGATCACCTCCTT
GCA_001635175.1	Alcanivorax sp. HI0083	4	2	3	TAGCCGTAGGGGAACCTGCGGCTGGATCACCTCCTTA	1	TAGCCGTAGGGGAACCTGCGGCTGATCACCTCCTTAA
GCA_000232625.2	Streptococcus pneumoniae GA14798	8	2	7	TAGCCGTATCGGAAGGTGCGGCTGGATCACCTCCTTT	1	TAGCCGTATCGGAAGGTGCGGCTGGATCACCTCCTCT
GCA_000355115.2	Escherichia coli ThroopD	7	2	6	TAACCGTAGGGGAACCTGCGGTTGGATCACCTCCTTA	1	TAACCGTAGGGGAACCTGCGGTTGGATCACCTCCTAA
GCA_000249975.2	Escherichia coli DEC9E	8	2	7	TAACCGTAGGGGAACCTGCGGTTGGATCACCTCCTTA	1	GTAACCTAGGGGAACCTGCGGTTGGATCACCTCCTTA
GCA_001466445.1	Aeromonas salmonicida subsp. smithia	4	2	3	TAACCCTAGGGGAACCTGGGGTTGGATCACCTCCTTA	1	TAACCTTAGGGGAACCTGGGGTTGGATCACCTCCTTA
GCA_000268065.1	Shigella flexneri 1235-66	14	2	13	TAACCGTAGGGGAACCTGCGGTTGGATCACCTCCTTA	1	TAACCGTAGAGGAACCTGCGGTTGGATCACCTCCTTA
GCA_000321505.1	Enterococcus faecium EnGen0010	7	2	6	TAGCCGTATCGGAAGGTGCGGCTGGATCACCTCCTTT	1	TAGCCGTATCGGAAGGTGCGGCTGGGTCACCTCCTTT
GCA_000362345.1	Staphylococcus aureus M0978	4	2	3	TAGCCGTATCGGAAGGTGCGGCTGGATCACCTCCTTT	1	TAGCCGTATCGGAAGGTGCGGCTGGGTCACCTCCTTT
GCA_001033645.1	Klebsiella pneumoniae	5	2	4	TAACCGTAGGGGAACCTGCGGTTGGATCACCTCCTTA	1	TAACCGTAGGGGAACCTGCGGTTGGATCACCTCCTNN
GCA_000756225.1	Candidatus Liberibacter solanacearum	3	2	2	TAGCCGTAGGGGAACCTGTGGCTGGATCACCTCCTTT	1	TAGCCGTAGGGGAACCTGTGGAACCTGCGGCTGGATC
GCA_001455025.1	Escherichia coli	2	2	1	TAACCGTAGGGGAACCTGCGGTTGGATCACCTCCTTA	1	TAACCGTAGGGGAACCTGCGTTTGGATCGCCTCCTTA
GCA_000250235.2	Escherichia coli DEC12B	9	2	8	TAACCGTAGGGGAACCTGCGGTTGGATCACCTCCTTA	1	TAATCGTAGGGGAACCTGCGGTTGGATCACCTCCTTA
GCA_000597985.1	Paenibacillus polymyxa SQR-21	9	2	8	TAGCCGTATCGGAAGGTGCGGCTGGATCACCTCCTTT	1	TAGCCGTATCGGAAGGTGCGGCTGGATCAYCTCCTTT
GCA_000393255.1	Enterococcus faecalis EnGen0370	5	2	3	TAGCCGTATCGGAAGGTGCGGCTGGATCACCTCCTTT	2	TAGCCGTATCGGAAGGTGCGGCTGGGTCACCTCCTTT
GCA_000249815.2	Escherichia coli DEC8B	11	2	10	TAACCGTAGGGGAACCTGCGGTTGGATCACCTCCTTA	1	TAACCGTAGGGAACCGTGCGGTTGGATCACCTCCTTA
GCA_001458455.1	Chrysosporum ovalisporum	2	2	1	TAGCCGTACCGGAAGGTGTGGCTGGATCACCTCCTTT	1	TAGCCGTAGGGGAACCTGCGGCTGGATCACCTCCTTT
GCA_000191945.2	Burkholderia sp. TJI49	2	2	1	TAGCCGTAGGGGAACCTGCGGCTGGATCACCTCCTTA	1	TAGCCGTATCGGAAGGTGCGGCTGGATCACCTCCTTT
GCA_000354855.1	Escherichia coli MP021566.1	8	2	7	TAACCGTAGGGGAACCTGCGGTTGGATCACCTCCTTA	1	TAACCGTAGGGGAACCTGCGGTTGGATTACCTCCTTA
GCA_000508245.1	Mycoplasma ovis str. Michigan	2	2	1	TACCCGTACGAGAACGTGCGGGTGGAAAACTTTAATA	1	TACCCGTACGAGAACGTGCGGGTGTAAAACCTTTAAT
GCA_000183625.2	Selenomonas sp. oral taxon 137 str. F0430	4	2	3	TAGCCGTATCGGAAGGTGCGGCTGGATCACCTCCTTT	1	TAGCCGTATCGGAAGGTGCGGCTGGTATCACCTCCTT
GCA_000252065.2	Streptococcus pneumoniae 4075-00	6	2	5	TAGCCGTATCGGAAGGTGCGGCTGGATCACCTCCTTT	1	TAGCCGTATCGGAAGGTGCGGCTGGATCCACCTCCTT
GCA_000445125.1	Novosphingobium lindaniclasticum LE124	2	2	1	TAGCCGTAGGGGAACCTGCGGCTGGATCACCTCCTTT	1	TAGCCGTATCGGAAGGTGCGGCTGGATCACCTCCTTT
GCA_001205115.1	Mycobacterium tuberculosis	2	2	1	TAACCGTAGGGGAACCTGCGGTTGGATCACCTCCTTA	1	TAGCCGTACCGGAAGGTGCGGCTGGATCACCTCCTTT
GCA_000355155.2	Escherichia coli 2719100	6	2	5	TAACCGTAGGGGAACCTGCGGTTGGATCACCTCCTTA	1	TAACCGTAGGGGAACCTGCGGTTGGAACACCTCCTTA
GCA_000411495.1	Streptomyces sp. HPH0547	5	2	4	TAGCCGTACCGGAAGGTGCGGCTGGATCACCTCCTTT	1	TAGCCGTACCGGAAGGTGCGGCTGGNNNNNNNNNNNN
GCA_001611555.1	Anaerosporomusa subterranea	2	2	1	TAGCCGTAGGAGAACCTGCGGCTGGATCACCTCCTTT	1	TAGCCGTATCGGAAGGTGCGGCTGGATCACCTCCTTT
GCA_000599825.1	Escherichia coli	3	2	2	TAACCGTAGGGGAACCTGCGGTTGGATCACCTCCTTA	1	TAACCGTAGGGGAACCTGCGAGATTGTCTGATAGAAA
GCA_000987925.1	Yersinia enterocolitica	9	2	8	TAACCGTAGGGGAACCTGCGGTTGGATCACCTCCTTA	1	TAACGCTAAGGGAACCTGGCGGTTGGAGTCAACCTCC
GCA_000297495.1	Janibacter hoylei PVAS-1	2	2	1	TAGCCGTACCGGAAGGTGCGGCTGGATCACCTCCTTT	1	TAGCCGTACCGGAAGGTGCGGCTGGATCACNNNNNNN
GCA_000443225.1	Mannheimia haemolytica MhBrain2012	6	2	5	TAACCGTAGGGGAACCTGCGGTTGGATCACCTCCTTA	1	TAGCCGTATCGGAAGGTGCGGCTGGATCACCTCCTTT
GCA_000517405.1	Candidatus Sodalis pierantonius str. SOPE	5	2	4	TAACCGTAGGGGAACCTGCGGTTGGATCACCTCCTTA	1	TAACCGTAGGGGAACCTGCGGTTGTATCACCTCCTTA
GCA_000474885.1	Klebsiella pneumoniae BIDMC 12C	8	2	7	TAACCGTAGGGGAACCTGCGGTTGGATCACCTCCTTA	1	AACCGTAGGGGGAACCTGCGGTTGGATCACCTCCTTA
GCA_001469895.1	Pseudoalteromonas sp. XI10	3	2	2	TAGCCCTAGGGGAACCTGGGGCTGGATCACCTNNNNN	1	TAGCCCTAGGGGAACCTGGGGCTGGATCACCTCCTTA
GCA_000393055.1	Enterococcus faecalis EnGen0352	7	2	6	TAGCCGTATCGGAAGGTGCGGCTGGATCACCTCCTTT	1	TAGCCGTATCGGAAGGTGCGGCTGGGTCACCTCCTTT
GCA_001294365.1	Thermoactinomyces vulgaris	5	2	3	TATCCCTACCGGAAGGTGGGGATGGATCACCTCCTTT	2	TAGCCGTACCGGAAGGTGCGGCTGGATCACCTCCTTT
GCA_000396705.1	Enterococcus faecium EnGen0186	6	2	5	TAGCCGTATCGGAAGGTGCGGCTGGATCACCTCCTTT	1	TAGCCGTATCGGAAGGTGCGGCTGGGTCACCTCCTTT
GCA_000598465.1	Bacteroides fragilis str. 3986 T(B)9	2	2	1	TAGCCGTACCGGAAGGTGCGGCTGGAACACCTCCTTT	1	TAGCCGTACCGGAAGGTGCGGCTGGAACACCTCNNNN
GCA_001421915.1	Sphingomonas sp. Leaf62	2	2	1	TAGCCGTAGGGGAACCTGCGGCTGGATCACCTCCTTT	1	TAGCCGTATCGGAAGGTGCGGCTGGATCACCTCCTTT
GCA_001215805.1	Mycobacterium abscessus	2	2	1	TAGCCGTACCGGAAGGTGCGGCTGGATCACCTCCTTT	1	TAGCCGTATCGGAAGGTGCGGCTGGATCACCTCCTTT
GCA_000232405.2	Streptococcus pneumoniae GA44511	7	2	6	TAGCCGTATCGGAAGGTGCGGCTGGATCACCTCCTTT	1	TAACCGTATCGGAAGGTGCGGCTGGATCACCTCCTTT
GCA_000279935.1	Streptococcus pneumoniae GA58981	6	2	5	TAGCCGTATCGGAAGGTGCGGCTGGATCACCTCCTTT	1	TAGCCGTATCGGAAGGTGCGGCTGGATCACTCTTTCT
GCA_000447965.1	Lactococcus lactis subsp. cremoris TIFN7	4	2	3	TAACGCGTGGGGAATCTGCCTTTGAGCGGGGGACAAC	1	TAGCCGTATCGGAAGGTGCGGCTGGATCACCTCCTTT
GCA_000575905.1	Staphylococcus aureus M1117	3	2	2	TAGCCGTATCGGAAGGTGCGGCTGGATCACCTCCTTT	1	TAGCCGTATCGGAAGGTGCGGCTGGGTCACCTCCTTT
GCA_001198395.1	Streptococcus pneumoniae	4	2	3	TAGCCGTATCGGAAGGTGCGGCTGGATCACCTCCTTT	1	TAGCCGTATCGGAAGGTGCGGCTGGGTCACCTCCTTT
GCA_001562315.1	Alteromonas mediterranea	5	2	4	TAACCCTAGGGGAACCTGGGGTTGGATCACCTCCTTA	1	TAACCCTAGGGGAACCTGGGGTTGGATCACCTCATTA
GCA_001656035.1	Yersinia entomophaga	7	2	6	TAACCGTAGGGGAACCTGCGGTTGGATCACCTCCTTA	1	TAACCGTGGGGGAACCTGCGGTTGGATCACCTCCTTA
GCA_001181985.1	Pseudomonas aeruginosa	2	2	1	TAGCCGTAGGGGAACCTGCGGCTGGATCACCTCCTTA	1	TAGCCGTATCGGAAGGTGCGGCTGGATCACCTCCTTT
GCA_000249115.2	Escherichia coli DEC1D	7	2	6	TAACCGTAGGGGAACCTGCGGTTGGATCACCTCCTTA	1	TAACCGCAGGGGAACCTGCGGTTGGATCACCTCCTTA
GCA_000465935.2	Pseudomonas sp. EGD-AK9	2	2	1	TAGCCGTAGGGGAACCTGCGGCTGGATCACCTCCTTA	1	TAGCCGTATCGGAAGGTGCGGCTGGATCACCTCCTTT
GCA_000281895.1	Pseudomonas fluorescens Q2-87	6	2	5	TAGCCGTAGGGGAACCTGCGGCTGGATCACCTCCTTA	1	TAGCCGTAGGGGAGCCTGCGGCTGGATCACCTCCTTA
GCA_000470885.1	Rhodococcus aetherivorans	2	2	1	TAGCCGTACCGGAAGGTGCGGCTGGATCACCTCCNNN	1	TAGCCGTACCGGAAGGTGCGGCTGGATCACCTCCTGT
GCA_000007445.1	Escherichia coli CFT073	7	2	6	TAACCGTAGGGGAACCTGCGGTTGGATCACCTCCTTA	1	TAACCGTAGGGGAACCTGCGGTTGGATCACCTYCTTA
GCA_000392755.1	Enterococcus faecalis EnGen0341	5	2	4	TAGCCGTATCGGAAGGTGCGGCTGGATCACCTCCTTT	1	TAGCCGTATCGGAAGGTGCGGCTGGGTCACCTCCTTT
GCA_000396625.1	Enterococcus faecalis EnGen0224	2	2	1	TAGCCGTATCGGAAGGTGCGGCTGGATCACCTCCTTT	1	TAGCCGTATCGGAAGGTGCGGCTGGNNNNNNNNNNNN
GCA_000539095.1	Staphylococcus aureus LAMC0047	6	2	4	TAGCCGTATCGGAAGGTGCGGCTGGATCACCTCCTTT	2	TAGCCGTATCGGAAGGTGCGGTTGGATCACCTCCTTT
GCA_001461685.1	Sinorhizobium sp. GL28	2	2	1	TAGCCGTACCGGAAGGTGCGGCTGGAACACCTCCTTT	1	TAGCCGTAGGGGAACCTGCGGCTGGATCACCTCCTTT
GCA_000181495.1	Bacillus sp. SG-1	4	2	3	TAGCCGTATCGGAAGGTGCGGCTGGATCACCTCCTTT	1	TAGCCGTATCGGAAGGTGCGGCTGGATCACCTCCTTN
GCA_000814765.1	Pseudoalteromonas luteoviolacea	13	2	12	TAGCCCTAGGGGAACCTGGGGCTGGATCACCTCCTTA	1	TTGCCCTAGGGGAACCTGGGGCTGGATCTTGTCCTTA
GCA_000935435.1	Escherichia coli	2	2	1	TAACCGTAGGGGAACCTGCGGTTGGATCACCTCCTTA	1	TAACCGTAGGGGAACCTGCGGTTGGNNNNNNNNNNNN
GCA_001589215.1	Sorangium cellulosum	2	2	1	TAGCCGTACCGGAAGGTGCGGCTGGAACACCTCCTTT	1	TAGCCGTAGGGGAACCTGCGGCTGGATCACCTCCTTT
GCA_001028225.1	Pasteurella multocida subsp. multocida	2	2	1	TAACCGTAGGGGAACCTGCGGTTGGATCACCTCCTTA	1	TAGCCGTATCGGAAGGTGCGGCTGGATCACCTCCTTT
GCA_000291355.1	Bacillus cereus BAG6X1-2	7	2	6	TAGCCGTATCGGAAGGTGCGGCTGGATCACCTCCTTT	1	TAGCCGTATCGGAAGGTGCGGCTGGGTCACCTCCTTT
GCA_000551305.1	Staphylococcus aureus M0037	3	2	2	TAGCCGTATCGGAAGGTGCGGCTGGATCACCTCCNNN	1	TAGCCGTATCGGAAGGTGCGGCTGGATCACCTCCTTT
GCA_000360925.1	Staphylococcus aureus M0363	5	2	4	TAGCCGTATCGGAAGGTGCGGCTGGATCACCTCCTTT	1	TAGCCGTATCGGAAGGTGCGGCTGGGTCACCTCCTTT
GCA_000746605.1	Acinetobacter baumannii	6	2	5	TAGCCGTAGGGGAACCTGCGGCTGGATCACCTCCTTA	1	TAGTCGTAGGGGAACCTGCGGCTGGATCACCTCCTTA
GCA_000640775.1	Staphylococcus aureus VET0066R	3	2	2	TAGCCGTATCGGAAGGTGCGGCTGGNNNNNNNNNNNN	1	TAGCCGTATCGGAAGGTGCGGCTGGATCACCTCCTTT
GCA_000233065.2	Streptococcus pneumoniae GA47976	6	2	5	TAGCCGTATCGGAAGGTGCGGCTGGATCACCTCCTTT	1	TAGCCGTATCGGAAGGTGCGGCTGGGTCACCTCCTTT
GCA_001448445.1	Proteus mirabilis	6	2	5	TAACCGTAGGGGAACCTGCGGTTGGATCACCTCCTTA	1	TAATCGTAGGGGAACCTGCGGTTGGATCACCTCCTTA
GCA_000422145.1	Mannheimia haemolytica D153	6	2	5	TAACCGTAGGGGAACCTGCGGTTGGATCACCTCCTTA	1	TAACCGTAGGGGAACCTGGGGACTGGTTGGATCACCT
GCA_000955975.1	Saccharothrix sp. ST-888	2	2	1	TAGCCGTACCGGAAGGTGCGGCTGGATCACCTCCTTT	1	TAGCCGTACGGGAAGGTGCGGCTGGATCACCTCCTTT
GCA_001025745.1	Neisseria gonorrhoeae SK708	2	2	1	TAGCCGTACCGGAAGGGGCGGCTGGGNNNNNNNNNNN	1	TAGCCGTAGGGGAACCTGCGGCTGGATCACCTCCTTT
GCA_001432635.1	Acinetobacter pittii	2	2	1	TAGCCGTAGGGGAACCTGCGGCTGGATCACCTCCTTA	1	TATCCGTACCGGAAGGTGCGGATGGATCACCTCCTTT
GCA_000773865.1	Bradyrhizobium japonicum	2	2	1	TAGCCGTAGGGGAACCTGCGGCTGGATCACCTCCTTT	1	TATCCGTACCGGAAGGTGCGGATGGATCACCTCCTTT
GCA_000492435.1	Enterobacter cloacae UCICRE 12	8	2	7	TAACCGTAGGGGAACCTGCGGTTGGATCACCTCCTTA	1	TAACCGTAGGGGAACCTGCGGTTGGATCACCCCCTTA
GCA_000495795.1	Asticcacaulis sp. AC460	2	2	1	TAACCGTAGGGGAACCTGCGGTTGGATCACCTCCTTA	1	TAGCCGTAGGGGAACCTGCGGCTGGATCACCTCCTTT
GCA_000363245.1	Staphylococcus aureus M1286	3	2	2	TAGCCGTATCGGAAGGTGCGGCTGGATCACCTCCTTT	1	TAGCCGTATCGGAAGGTGCGGCTGGGTCACCTCCTTT
GCA_000483525.1	Streptococcus pyogenes GA19700	2	2	1	TAGCCGTACCGGAAGGTGCGGCTGGATCACCTCCTTT	1	TAGCCGTATCGGAAGGTGCGGCTGGATCACCTCCTTT
GCA_000412995.1	Treponema vincentii F0403	2	2	1	TAGCCGTACCGGAAGGTGCGGCTGGATCACCTCCTTT	1	TAGCCGTACCGGAAGGTGCGGCTGGATCTCCTCCTTT
GCA_001421635.1	Sphingomonas sp. Leaf25	2	2	1	TAGCCGTACCGGAAGGTGCGGCTGGATCACCTCCTTT	1	TAGCCGTAGGGGAACCTGCGGCTGGATCACCTCCTTT
GCA_000336425.1	Serratia marcescens WW4	7	2	6	TAACCGTAGGGGAACCTGCGGTTGGATCACCTCCTTA	1	TAACCGTAGGGGAACCTGCGGTTGGATCACCTCCTCA
GCA_001446295.1	Helicobacter pylori	2	2	1	TAACCGTAGGTGAACCTGCGGTTGGATCACCTCCTTT	1	TAGCCGTAGGGGAACCTGCGGCTGGATCACCTCCTTT
GCA_000024725.1	Nitrosococcus halophilus Nc 4	2	2	1	TAGCCGTAGGGGAACCTGCGGCTGGATCACCTCCTAA	1	TAGCCGTAGGGGAACCTGCGGCTGGATCACCTCCTTT
GCA_000981965.1	Enterococcus faecium MRSN 4777	2	2	1	TAGCCGTAGGGGAACCTGCGGCTGGATCACCTCCTTA	1	TAGCCGTATCGGAAGGTGCGGCTGGATCACCTCCTTT
GCA_000449565.2	Peptoclostridium difficile DA00261	7	2	6	TAGCCGTATCGGAAGGTGCGGCTGGATCACCTCCTTT	1	TAGCCGTATCGGAAGGTGCGGCTGGATCACCTCCTCT
GCA_000709915.1	Streptomyces griseorubens	6	2	3	TAGCCGTACCGGAAGGTGCGGCTGGATCACCTCCTTT	3	TAGCCGTACCGGAAGGTGCGGCTGGATCACCTCCGTT
GCA_000279815.1	Streptococcus pneumoniae GA60080	2	2	1	TAGCCGTATCGGAAGGTGCGGCTGGATCACCTCCTTT	1	TAGCCGTATCGGAAGGTGCGGCTGGATCACCTCCNNN
GCA_000392025.1	Enterococcus faecium EnGen0138	7	2	6	TAGCCGTATCGGAAGGTGCGGCTGGATCACCTCCTTT	1	TAGCCGTATCGGAAGGTGCGGCTGGGTCACCTCCTTT
GCA_000725325.1	Bacillus anthracis	10	2	9	TAGCCGTATCGGAAGGTGCGGCTGGATCACCTCCTTT	1	TAGCCGTATCGGAAGGTGCCGCTGGATCACCTCCTTT
GCA_000407025.1	Enterococcus sulfureus ATCC 49903	5	2	4	TAGCCGTATCGGAAGGTGCGGCTGGATCACCTCCTTT	1	TAGCCGTATCGGAAGGTGCGGCTGGATCCCCTCCTTT
GCA_000249195.2	Escherichia coli DEC2C	12	2	11	TAACCGTAGGGGAACCTGCGGTTGGATCACCTCCTTA	1	GTACCGTAGGGGAACCTGCGGTTGGATCACCTCCTTA
GCA_000156275.2	Caldanaerobacter subterraneus subsp. pacificus DSM 12653	2	2	1	TAACGCGTGGGTAACCTGCCCTTGAGACCGGGATAAC	1	TAGCCGTACGGGAACGTGCGGCTGGATCACCTCCTTT
GCA_000393095.1	Enterococcus faecalis EnGen0365	8	2	6	TAGCCGTATCGGAAGGTGCGGCTGGATCACCTCCTTT	2	TAGCCGTATCGGAAGGTGCGGCTGGGTCACCTCCTTT
GCA_000299475.1	Escherichia coli O104:H4 str. 2009EL-2071	7	2	6	TAACCGTAGGGGAACCTGCGGTTGGATCACCTCCTTA	1	TAACCGTAGGGGAACCTGCAGTTGGATCACCTCCTTA
GCA_000769515.1	Bacillus subtilis	6	2	4	TAGCCGTATCGGAAGGTGCGGCTGGATCACCTCCTTT	2	TAGCCGTATCGGAAGGTGCGGCTGGAACCTCCTTTCT
GCA_000267065.1	Escherichia coli TW09109	8	2	7	TAACCGTAGGGGAACCTGCGGTTGGATCACCTCCTTA	1	GTAACCTAGGGGAACCTGCGGTTGGATCACCTCCTTA
GCA_001577715.1	Candidatus Adiutrix intracellularis	2	2	1	GAGCCGTAGGGGAACCTGCGGCTGGATCACCTCCTTT	1	TAGCCGTACGAGAACGTGCGGCTGGATCACCTCCTTT
GCA_000290975.2	Bacillus cereus VD142	7	2	6	TAGCCGTATCGGAAGGTGCGGCTGGATCACCTCCTTT	1	TAGCCGTATCGGAAGGTGCGGCTGGGTCACCTCCTTT
GCA_000251965.2	Streptococcus pneumoniae GA49542	5	2	4	TAGCCGTATCGGAAGGTGCGGCTGGATCACCTCCTTT	1	TAGCCGTATCGGAAGGTGCGGCTGGACTCACCTCCTT
GCA_001189585.1	Helicobacter pylori	3	2	2	TAACCGTAGGTGAACCTGCGGTTGGATCACCTCCTTT	1	TAACCGTAGGTGAACCTGCGGTTGGATTACCTCCTTT
GCA_000601275.1	Escherichia coli 1-110-08_S1_C2	2	2	1	TAACCGTAGGGGAACCTGCGGTTGGATCACCTCCTTA	1	TAACCGTAGGGGAACCTGCGGTTGGATCACCTCCNNN
GCA_001274835.1	Bacteroides dorei	7	2	6	TAGCCGTACCGGAAGGTGCGGCTGGAACACCTCCTTT	1	TAGCCGTACCGGAAGGTGTGGCTGGAACACCTCCTTT
GCA_000014505.1	Pediococcus pentosaceus ATCC 25745	5	2	4	TAGCCGTAGGAGAACCTGCGGCTGGATCACCTCCTTT	1	TAGCCGTAGGAGTACCTGCGGCTGGATCACCTCCTTT
GCA_000319855.1	Escherichia coli O104:H4 str. Ec11-9450	3	2	2	TAACCGTAGGGGAACCTGCNNNNNNNNNNNNNNNNNN	1	TAACCGTAGGGGAACCTGCGGTTGGATCACCTCCTTA
GCA_000293645.1	Neisseria meningitidis NM3081	7	2	6	TAGCCGTAGGGGAACCTGCGGCTGGATCACCTCCTTT	1	TAGCCGTAGGGGAACCTGCGGCTGGGTCACCTCCTTT
GCA_000783835.1	Enterobacter cloacae	8	2	7	TAACCGTAGGGGAACCTGCGGTTGGATCACCTCCTTA	1	TAACCGTAGGGGAGCCTGCGGTTGGATCACCTCCTTA
GCA_000417525.1	Megasphaera sp. BL7	5	2	4	TAGCCGTATCGGAAGGTGCGGCTGGATCACCTCCTTT	1	TAGCCGTATCGGAAGGTGCGGCTGGATCACCTCCGTT
GCA_000395765.1	Enterococcus faecium EnGen0174	5	2	3	TAGCCGTATCGGAAGGTGCGGCTGGATCACCTCCTTT	2	TAGCCGTATCGGAAGGTGCGGCTGGGTCACCTCCTTT
GCA_000025405.2	Pantoea ananatis LMG 20103	6	2	5	TAACCGTAGGGGAACCTGCGGTTGGATCACCTCCTTA	1	TAACCGTAGGGGAACCTGCGGTTGGATCACCTCCTTT
GCA_000322105.1	Enterococcus faecium EnGen0024	3	2	2	TAGCCGTATCGGAAGGTGCGGCTGGATCACCTCCTTT	1	TAGCCGTATCGGAAGGTGCGGCTGGGTCACCTCCTTT
GCA_000279165.1	Pseudomonas stutzeri DSM 10701	4	2	3	TAGCCGTAGGGGAACCTGCGGCTGGATCACCTCCTTA	1	TAGCCGTAGGGGAACCTGCGGCTGGATCACCTCCTTC
GCA_000763125.1	Exiguobacterium mexicanum	2	2	1	TAACCGTAGGGGAACCTGCGGTTGGATCACCTCCTTA	1	TAGCCGTATCGGAAGGTGCGGCTGGATCACCTCCTTT
GCA_000352085.1	Escherichia coli KTE8	3	2	2	TAACCGTAGGGGAACCTGCGGTTGGATCACCTCCTTA	1	TAACCGTAGGGGAATCTGCGGTTGGATCACCTCCTTA
GCA_000525265.1	Staphylococcus aureus DAR5898	4	2	3	TAGCCGTATCGGAAGGTGCGGCTGGATCACCTCCTTT	1	TAGCCGTATCGGAAGGTGCGGCTGGGTCACCTCCTTT
GCA_000816205.1	Bifidobacterium animalis subsp. lactis KLDS2.0603	5	2	4	TAGCCGTACCGGAAGGTGCGGCTGGATCACCTCCTTT	1	GTACCGTACCGGAAGGTGCGGCTGGATCACCTCCTTT
GCA_000196835.1	Amycolatopsis mediterranei U32	2	2	1	TAGCCGTACCAGAAGGTGCGGCTGGATCACCTCCTTT	1	TAGCCGTACCGGAAGGTGCGGCTGGATCACCTCCTTT
GCA_000724805.1	Bacteroides fragilis	2	2	1	TAGCCGTACCGGAAGGTGCGGCTGGAACACCTCCTTT	1	TAGCCGTACCGGAAGGTGCGGCTGGGTCACCTCCTTT
GCA_001270815.1	Vibrio parahaemolyticus	7	2	6	TAGCGCTAGGGGAACCTGGCGCTGGATCACCTCCTTA	1	TAGCGCTAGGGGAACCTGGCGCTGGATNNNNNNNNNN
GCA_000439515.1	Alteromonas mediterranea U4	5	2	3	TAACCCTAGGGGAACCTGGGGTTGGATCACCTCCTTA	2	TAACCCTAGGGGAACCTGGGGTTGGATCACCTTCAAT
GCA_001574855.1	Francisella tularensis	6	2	5	TAGCCGTAGGGGAACCTGCGGCTGGATCACCTCCTTA	1	TAGCCGTATCGGAAGGTGCGGCTGGATCACCTCCTTT
GCA_000598805.1	Bacteroides fragilis str. Ds-233	3	2	2	TAGCCGTACCGGAAGGTGCGGCTGGNNNNNNNNNNNN	1	TAGCCGTACCGGAAGGTGCGGCTGGAACACCTCCTTT
GCA_001034065.1	Klebsiella pneumoniae	5	2	4	TAACCGTAGGGGAACCTGCGGTTGGATCACCTCCTTA	1	TAACTGTAGGGGAACCTGCGGTTGGATCACCTCCTTA
GCA_000447315.1	Clostridium sp. BL8	5	2	4	TAGCCGTAGGAGAACCTGCGGCTGGATCACCTCCTTT	1	AGCCGGTAGGAGAACCTGCGGCTGGATCACCTCCTTT
GCA_000249335.2	Escherichia coli DEC3E	7	2	6	TAACCGTAGGGGAACCTGCGGTTGGATCACCTCCTTA	1	TAACCTAGGGGGAACCTGCGGTTGGATCACCTCCTTA
GCA_001174645.1	Salmonella enterica subsp. enterica serovar Typhi	2	2	1	TAACCGTAGGGGAACCTGCGGTTGGATCACCTCCTTA	1	TAGCCGTAGGGGAACCTGCGGCTGGATCACCTCCTTA
GCA_000447925.1	Lactococcus lactis subsp. cremoris TIFN3	3	2	2	TAACGCGTGGGGAATCTGCCTTTGAGCGGGGGACAAC	1	TAGCCGTATCGGAAGGTGCGGCTGGATCACCTCCTTT
GCA_000020585.3	Alteromonas mediterranea	5	2	3	TAACCCTAGGGGAACCTGGGGTTGGATCACCTCCTTA	2	TAACCCTAGGGGAACCTGGGGTTGGATCACCTTCAAT
GCA_000285995.1	Actinomyces naeslundii str. Howell 279	3	2	2	TAGCCGTACCGGAAGGTGCGGCTGGATCACCTCCTTT	1	TAGCCGTACCGGAAGGTGCGGCTGGATCACCTCCTTC
GCA_001471175.1	Klebsiella pneumoniae	5	2	4	TAACCGTAGGGGAACCTGCGGTTGGATCACCTCCTTA	1	TAACCGTAGGGGAACCTGCGGTTGGANTCACCTCCTT
GCA_000249355.2	Escherichia coli DEC3F	13	2	12	TAACCGTAGGGGAACCTGCGGTTGGATCACCTCCTTA	1	TAACCGTAGGGGAACCTGCGGTTGATCACCTCTTACT
GCA_000608885.1	Staphylococcus aureus DAR3930	4	2	3	TAGCCGTATCGGAAGGTGCGGCTGGATCACCTCCTTT	1	TAGCCGTATCGGAAGGTGCGGCTGNNNNNNNNNNNNN
GCA_001304755.1	Yersinia enterocolitica	9	2	8	TAACCGTAGGGGAACCTGCGGTTGGATCACCTCCTTA	1	TAACGCTAAGGGAACCTGGCGGTTGGAGTCAACCTCC
GCA_000250495.2	Escherichia coli DEC15A	7	2	6	TAACCGTAGGGGAACCTGCGGTTGGATCACCTCCTTA	1	TAACCGTAGGGGAACCGTGCGGTTGGATCACCTCCTT
GCA_000249855.2	Escherichia coli DEC8D	8	2	7	TAACCGTAGGGGAACCTGCGGTTGGATCACCTCCTTA	1	TAACCGAAGGGGAACCTGCGGTTGGATCACCTCCTTA
GCA_000798175.1	Escherichia coli	3	2	2	TAACCGTAGGGGAACCTGCGGTTGGATCACCTCCTTA	1	TAACCGTAGGGGAACCTGCGGTTGGATCACCTCCTTN
GCA_001020225.1	Rhodococcus erythropolis	4	2	3	TAGCCGTACCGGAAGGTGCGGCTGGATCACCTCCTTT	1	TTTCCGTAGGTGAACCTGCGGAAGGATCATTGTCGAA
GCA_000495855.1	Asticcacaulis sp. YBE204	2	2	1	TAACCGTAGGGGAACCTGCGGTTGGATCACCTCCTTA	1	TAGCCGTAGGGGAACCTGCGGCTGGATCACCTCCTTT
GCA_900052025.1	Streptococcus pneumoniae	2	2	1	TAGCCGTAGGGGAACCTGCGGCTGGATCACCTCCTTT	1	TAGCCGTATCGGAAGGTGCGGCTGGATCACCTCCTTT
GCA_000394255.1	Enterococcus faecalis EnGen0246	7	2	5	TAGCCGTATCGGAAGGTGCGGCTGGATCACCTCCTTT	2	TAGCCGTATCGGAAGGTGCGGCTGGGTCACCTCCTTT
GCA_000321865.1	Enterococcus faecium EnGen0003	3	2	2	TAGCCGTATCGGAAGGTGCGGCTGGNNNNNNNNNNNN	1	TAGCCGTATCGGAAGGTGCGGCTGGATCACCTCCTTT
GCA_000444935.1	Cycloclasticus sp. PY97M	2	2	1	TAGCCCTAGGGGAACCTGGGGCTGGATCACCTCCTTT	1	TAGCCGTAGGGGAACCTGCGGCTGGATCACCTCCTTT
GCA_001586535.1	Salmonella enterica subsp. enterica	4	2	3	TAACCGTAGGGGAACCTGCGGTTGGATCACCTCCTTA	1	TAACCGCAGGCGAACCTGCGCTTGGATCACCTCCTTA
GCA_001099645.1	Salmonella enterica subsp. enterica serovar Typhi	2	2	1	TAACCGTAGGGGAACCTGCGGTTGGATCACCTCCTTA	1	TAGCCGTATCGGAAGGTGCGGCTGGATCACCTCCTTT
GCA_000321985.1	Enterococcus faecium EnGen0025	7	2	5	TAGCCGTATCGGAAGGTGCGGCTGGATCACCTCCTTT	2	TAGCCGTATCGGAAGGTGCGGCTGNNNNNNNNNNNNN
GCA_000599105.1	Bacteroides fragilis str. S13 L11	2	2	1	TAGCCGTACCGGAAGGTGCGGCTGGAACACCTCCTTT	1	TAGCCGTACCGGAAGGTGCGGCTGGAACACCTCCTNN
GCA_000363565.1	Staphylococcus aureus M1463	5	2	4	TAGCCGTATCGGAAGGTGCGGCTGGATCACCTCCTTT	1	TAGCCGTATCGGAAGGTGCGGCTGGGTCACCTCCTTT
GCA_000250335.2	Escherichia coli DEC13B	9	2	8	TAACCGTAGGGGAACCTGCGGTTGGATCACCTCCTTA	1	TAACCGTAGGGGAACCCGCGGTTGGATCACCTCCTTA
GCA_001662445.1	Paenarthrobacter nicotinovorans	7	2	6	TAGCCGTACCGGAAGGTGCGGCTGGATCACCTCCTTT	1	TAGCCGTACTGGAAGGTGCGGCTGGATCACCTCCTTT
GCA_001672265.1	Lactococcus lactis RTB018	8	2	7	TAGCCGTATCGGAAGGTGCGGCTGGATCACCTCCTTT	1	TAACGCGTGGGGAATCTGCCTTTGAGCGGGGGACAAC
GCA_000012805.1	Nitrosococcus oceani ATCC 19707	2	2	1	TAGCCGTAGGGGAACCTGCGGCTGGATCACCTCCTAA	1	TAGCCGTAGGGGAACCTGCGGCTGGATCACCTCCTTT
GCA_000495815.1	Asticcacaulis sp. AC466	2	2	1	TAACCGTAGGGGAACCTGCGGTTGGATCACCTCCTTA	1	TAGCCGTAGGGGAACCTGCGGCTGGATCACCTCCTTT
GCA_001620155.1	Salmonella enterica subsp. enterica serovar Anatum str. USDA-ARS-USMARC-1783	8	2	7	TAACCGTAGGGGAACCTGCGGTTGGATCACCTCCTTA	1	TAACCGTAGGGGAACCTGCGGTTGGATCACCTATGCC
GCA_000561865.1	Staphylococcus aureus H42759	2	2	1	TAGCCGTATCGGAAGGTGCGGCTGGATCACCTCCTTT	1	TAGCCGTATCGGAAGGTGCGGCTGGATCACCTCCNNN
GCA_000392165.1	Enterococcus faecium EnGen0149	3	2	2	TAGCCGTATCGGAAGGTGCGGCTGGATCACCTCCTTT	1	TAGCCGTATCGGAAGGTGCGGCTGGATCCCCTCCTTT
GCA_000690055.1	Pseudoalteromonas citrea	2	2	1	TAGCCCTAGGGGAACCTGGGGCTGGATCACCTCCTTA	1	TAGCCGTACCGGAAGGTGCGGCTGGAACACCTCCTTT
GCA_000805365.1	Acinetobacter baumannii	2	2	1	TAACCGTAGGGGAACCTGCGGTTGGATCACCTCCTTA	1	TAGCCGTAGGGGAACCTGCGGCTGGATCACCTCCTTA
GCA_001191585.1	Aggregatibacter actinomycetemcomitans HK1651	6	2	3	TAACCGTAGGGGAACCTGTGGTTGGATCACCTCCTTA	3	TAACCGTAGGGGAACCTGCGGTTGGATCACCTCCTTA
GCA_001577485.1	Acinetobacter venetianus	2	2	1	TAGCCGTAGGGGAACCTGCGGCTGGATCACCTCCTTA	1	TAGCCGTATCGGAAGGTGCGGCTGGATCACCTCCTTT
GCA_000767175.1	Cellulomonas carbonis T26	2	2	1	TAGCCGTACCGGAAGGTGCGGCTGGAACACCTCCTTT	1	TAGCCGTACCGGAAGGTGCGGCTGGATCACCTCCTTT
GCA_001188445.1	Pseudoalteromonas rubra	8	2	6	TAGCCCTAGGGGAACCTGGGGCTGGATCACCTCCTTA	2	TAGCCCTAGGGGAACCTGGGCTGGATCACCTCCTTAT
GCA_000394435.1	Enterococcus faecium EnGen0313	5	2	3	TAGCCGTATCGGAAGGTGCGGCTGGATCACCTCCTTT	2	TAGCCGTATCGGAAGGTGCGGCTGGGTCACCTCCTTT
GCA_000461795.1	Escherichia coli UMEA 3899-1	5	2	4	TAACCGTAGGGGAACCTGCGGTTGGATCACCTCCTTA	1	TAACCGTAGGGGAACCTGCGGTTGGATCANNNNNNNN
GCA_000768575.1	Clostridium haemolyticum NCTC 8350	3	2	2	TAGCCGTAGGAGAACCTGCGGCTGGATCACCTCCTTT	1	TAGCCGTATCGGAAGGTGCGGCTGGATCACCTCCTTT
GCA_000012765.1	Mycoplasma capricolum subsp. capricolum ATCC 27343	2	2	1	TATCCGTACGGGAACGTGCGGATGGATCACCTCCTTT	1	TATCCGTACGGGAACGTGCGGATTGATCACCTCCTTT
GCA_000695135.1	Escherichia coli	2	2	1	TAACCGTAGGGGAACCTGCGGTTGGATCACCTCCTTA	1	TAACCGTAGGGGAACCTGCGGTTGGATCACCTNNNNN
GCA_000495775.1	Asticcacaulis benevestitus DSM 16100 = ATCC BAA-896	2	2	1	TAACCGTAGGGGAACCTGCGGTTGGATCACCTCCTTA	1	TAGCCGTAGGGGAACCTGCGGCTGGATCACCTCCTTT
GCA_000251505.2	Streptococcus pneumoniae GA14688	6	2	5	TAGCCGTATCGGAAGGTGCGGCTGGATCACCTCCTTT	1	TAGCCGTATCGGAAGGTGCGGCTGGGTCACCTCCTTT
GCA_000465635.2	Acinetobacter baumannii EGD-HP18	2	2	1	TAGCCGTAGGGGAACCTGCGGCTGGATCACCTCCTTA	1	TAGCCGTATCGGAAGGTGCGGCTGGATCACCTCCTTT
GCA_000250295.2	Escherichia coli DEC12E	6	2	5	TAACCGTAGGGGAACCTGCGGTTGGATCACCTCCTTA	1	TAACCGTAGGGGAACCGCGGTTGGATCACCTCCTTAC
GCA_000250355.2	Escherichia coli DEC13C	10	2	9	TAACCGTAGGGGAACCTGCGGTTGGATCACCTCCTTA	1	TAACCGTAGGGAAACCTGCGGTTGGATCACCTCCTTA
GCA_000306015.1	Pseudomonas sp. Chol1	2	2	1	TAGCCGTAGGGGAACCTGCGGCTGGATCACCTCCTTA	1	TATCCCTACCGGAAGGTGGGGATGGATCACCTCCTTT
GCA_001214465.1	Mycobacterium abscessus	2	2	1	TAGCCGTACCGGAAGGTGCGGCTGGATCACCTCCTTT	1	TAGCCGTATCGGAAGGTGCGGCTGGATCACCTCCTTT
GCA_000188795.2	Shigella sonnei 53G	4	2	3	TAACCGTAGGGGAACCTGCGGTTGGATCACCTCCTTA	1	TAACCGTAGGGGAACCGTGCGGTTGGAGTCACCTCCT
GCA_001216285.1	Mycobacterium abscessus	2	2	1	TAGCCGTACCGGAAGGTGCGGCTGGATCACCTCCTTT	1	TAGCCGTATCGGAAGGTGCGGCTGGATCACCTCCTTT
GCA_000164925.2	Shigella dysenteriae 1617	4	2	3	TAACCGTAGGGGAACCTGCGGTTGGATCACCTCCTTA	1	TAACCGTAGGGGAACCTGCGGTTGGATCACCTCCTAC
GCA_000225085.2	Escherichia coli 3030-1	5	2	4	TAACCGTAGGGGAACCTGCGGTTGGATCACCTCCTTA	1	GTAACCTAGGGGAACCTGCGTTGGATCACCTCCTACC
GCA_000816465.2	Streptomyces pluripotens	2	2	1	TAGCCGTACCGGAAGGTGCGGCTGGATCACCTCCTTT	1	TAGCCGTATCGGAAGGTGCGGCTGGATCACCTCCTTT
GCA_000447885.1	Lactococcus lactis subsp. cremoris TIFN1	3	2	2	TAACGCGTGGGGAATCTGCCTTTGAGCGGGGGACAAC	1	TAGCCGTATCGGAAGGTGCGGCTGGATCACCTCCTTT
GCA_000259545.1	Pasteurella multocida subsp. multocida str. 3480	6	2	5	TAACCGTAGGGGAACCTGCGGTTGGATCACCTCCTTA	1	TAACGGTAGGGGAACCTGCGGTTGGATCACCTCCTTA
GCA_000687045.1	Escherichia coli 1-182-04_S1_C2	6	2	5	TAACCGTAGGGGAACCTGCGGTTGGATNNNNNNNNNN	1	TAACCGTAGGGGAACCTGCGGTTGGATCACCTCCTTA
GCA_000143085.1	Nitrosococcus watsonii C-113	2	2	1	TAGCCGTAGGGGAACCTGCGGCTGGATCACCTCCTAA	1	TAGCCGTAGGGGAACCTGCGGCTGGATCACCTCCTTT
GCA_000601235.1	Escherichia coli 1-110-08_S4_C3	6	2	5	TAACCGTAGGGGAACCTGCGGTTGGANNNNNNNNNNN	1	TAACCGTAGGGGAACCTGCGGTTGGATCACCTCCTTA
GCA_000307125.1	Clostridium botulinum B str. Eklund 17B (NRP)	8	2	7	TAGCCGTAGGAGAACCTGCGGCTGGATCACCTCCTTT	1	TAGCCGTAGGAGAACCTGCGGCTGGATTACCTCCTTT
GCA_000484355.1	Salmonella enterica subsp. enterica serovar Agona str. 0322	4	2	3	TAACCGTAGGGGAACCTGCGGTTGGATCACCTCCTTA	1	AACCGGTAGGGGAACCTGCGGTTGGATCACCTCCTTA
GCA_000513535.1	Planomicrobium glaciei CHR43	5	2	3	TAGCCGTATCGGAAGGTGCGGCTGGATCACCNNNNNN	2	TAGCCGTATCGGAAGGTGCGGCTGGATCACCTCCTTT
GCA_000268205.1	Escherichia coli EPEC C342-62	8	2	7	TAACCGTAGGGGAACCTGCGGTTGGATCACCTCCTTA	1	TAACCGTTGGGGAACCTGCGGTTGGATCACCTCCTTA
GCA_000176715.1	Vibrio sp. RC586	5	2	4	TAGCGCTAGGGGAACCTGGCGCTGGATCACCTCCTTA	1	TAGTGCTAGGGGAACCTGGCGCTGGATCACCTCCTTA
GCA_000321905.1	Enterococcus faecium EnGen0029	4	2	2	TAGCCGTATCGGAAGGTGCGGCTGGGTCACCTCCTTT	2	TAGCCGTATCGGAAGGTGCGGCTGGATCACCTCCTTT
GCA_001324185.1	Mycobacterium tuberculosis	3	2	2	TAGCCGTATCGGAAGGTGCGGCTGGATCACCTCCTTT	1	TAGCCGTACCGGAAGGTGCGGCTGGATCACCTCCTTT
GCA_000355315.2	Escherichia coli P0301867.1	7	2	6	TAACCGTAGGGGAACCTGCGGTTGGATCACCTCCTTA	1	TAGCCGTAGGGGAACCTGCGGTTGGATCACCTCCTTA
GCA_001425485.1	Aureimonas sp. Leaf427	2	2	1	TAGCCGTACTGGAAGGTGCGGCTGGATCACCTCCTTT	1	TAGCCGTAGGGGAACCTGCGGCTGGATCACCTCCTTT
GCA_001643175.1	Dietzia cinnamea	2	2	1	TAGCCGTACCGGAAGGTGCGGCTGGATCACCTCCTTT	1	TAGCCGTATCGGAAGGTGCGGCTGGATCACCTCCTTT
GCA_001322985.1	Mycobacterium tuberculosis	2	2	1	TAGCCGTACCGGAAGGTGCGGCTGGATCACCTCCTTT	1	TATCCGTACCGGAAGGTGCGGATGGATCACCTCCTTT
GCA_001001375.1	Candidatus Amesbacteria bacterium GW2011_GWC1_47_15	2	2	1	TATCCCTAGCTGAAGCTGGGGATGGATCACCTCCTTT	1	TATCTGTAGGGGAACCTGCAGATGGATCACCTCCTAA
GCA_000467855.2	Porphyromonas sp. oral taxon 278 str. W7784	2	2	1	TAGCCGTACCGGAAGGTGCGGCTGGAACACCTCCTTT	1	TAGCCGTATCGGAAGGTGCGGCTGGATCACCTCCTTT
GCA_000092965.1	Thermoanaerobacter mathranii subsp. mathranii str. A3	4	2	3	TAGCCGTATCGGAAGGTGCGGCTGGATCACCTCCTTT	1	TAGCCGTACGGGAACGTGCGGCTGGATCACCTCCTTT
GCA_000293405.2	Neisseria meningitidis 98008	7	2	6	TAGCCGTAGGGGAACCTGCGGCTGGATCACCTCCTTT	1	TAGCCGTAGCGGAACCTGCGGCTGGATCACCTCCTTT
GCA_000192105.1	Yersinia enterocolitica subsp. palearctica 105.5R(r)	7	2	6	TAACCGTAGGGGAACCTGCGGTTGGATCACCTCCTTA	1	TTTCCGTAGGGGAACCTGCGGTTGGATCACCTCCTTA
GCA_000610325.1	Staphylococcus aureus DAR2067	2	2	1	TAGCCGTATCGGAAGGTGCGGCTGGATCACCTCCTTT	1	TAGCCGTATCGGAAGGTGCGGCTGGANNNNNNNNNNN
GCA_001665255.1	Mycobacterium sp. 1482268.1	2	2	1	TAGCCGTACCGGAAGGTGCGGCTGGATCACCTCCTTT	1	TAGCCGTATCGGAAGGTGCGGCTGGATCACCTCCTTT
GCA_001665295.1	Mycobacterium sp. 1554424.7	2	2	1	TAGCCGTACCGGAAGGTGCGGCTGGATCACCTCCTTT	1	TAGCCGTATCGGAAGGTGCGGCTGGATCACCTCCTTT
GCA_000699905.1	Parabacteroides distasonis str. 3999B T(B) 4	3	2	2	TAGCCGTACCGGAAGGTGCGGCTGGAACACCTCCTTT	1	TAGCCGTACCGGAAGGTGCGGCTGGAAAACCTCCTTT
GCA_000759145.1	Peptoniphilus lacrimalis DNF00528	3	2	2	TAGCCGTATCGGAAGGTGCGGCTGGATCACCTCCTTT	1	TAGCCGTATCGGAAGGTGCGGCTGGATCACCTCCNNN
GCA_000268225.1	Shigella sonnei 4822-66	6	2	5	TAACCGTAGGGGAACCTGCGGTTGGATCACCTCCTTA	1	GTAACCTAGGGGAACCTGCGGTTGGATCACCTCCTTA
GCA_000439555.1	Alteromonas mediterranea U8	5	2	3	TAACCCTAGGGGAACCTGGGGTTGGATCACCTCCTTA	2	TAACCCTAGGGGAACCTGGGGTTGGATCACCTTCAAT
GCA_000630945.1	Streptococcus pyogenes ABC020005887	5	2	4	TAGCCGTATCGGAAGGTGCGGCTGGATCACCTCCTTT	1	TAGCCGTATCGGAAGGTGCGGCTGGATCACCTCNNNN
GCA_000221565.2	Peptoniphilus sp. oral taxon 375 str. F0436	3	2	2	TAGCCGTATCGGAAGGTGCGGCTGGATCACCTCCTTT	1	TAGCCGTATCGGAAGGTGCGGCTGGATCATCTCCTTT
GCA_000819525.1	Mannheimia haemolytica USDA-ARS-USMARC-184	6	2	5	TAACCGTAGGGGAACCTGCGGTTGGATCACCTCCTTA	1	TAACCGTAGGGGAACCTGCGGTTGGATCACCACCTTA
GCA_000250215.2	Escherichia coli DEC12A	12	2	11	TAACCGTAGGGGAACCTGCGGTTGGATCACCTCCTTA	1	TAACCGTAGGGGAACCTGCGGTTGGATCACCCCCTTA
GCA_001607075.1	Escherichia coli	2	2	1	TAACCGTAGGGGAACCTGCGGTTGGATCACCTCCTTA	1	TAACCGTAGGGGTACCTGCGGTTGGATCAACTCCCTG
GCA_000191145.1	Acinetobacter pittii PHEA-2	2	2	1	TAGCCGTAGGGGAACCTGCGGCTGGATCACCTCCTTA	1	TAGCTGTAGGGGAACCTGCGGCTGGATCACCTCCTTA
GCA_000396065.1	Enterococcus faecalis EnGen0198	6	2	5	TAGCCGTATCGGAAGGTGCGGCTGGATCACCTCCTTT	1	TAGCCGTATCGGAAGGTGCGGCTGGGTCACCTCCTTT
GCA_000351145.1	Escherichia coli KTE210	5	2	3	TAACCGTAGGGGAACCTGCGGTTGGATCACCTCCTTA	2	TAACCGTAGGGGAACCTGCGGTTNNNNNNNNNNNNNN
GCA_000461855.1	Escherichia coli UMEA 4076-1	3	2	2	TAACCGTAGGGGAACCTGCGGTTGGATCACCTCCTTA	1	TAACCGTAGGGGAACCTGCAGTTGGATCACCTCCTTA
GCA_001515095.1	Vibrio cholerae	2	2	1	TAGCCGTACCGGAAGGTGCGGCTGGATCACCTCCTTT	1	TAGCGCTAGGGGAACCTGGCGCTGGATCACCTCCTTA
GCA_001026175.1	Neisseria gonorrhoeae SK29344	2	2	1	TAGCCGTAGGAGAACCTGCGGCTGGATCACCTCCTTT	1	TAGCCGTAGGGGAACCTGCGGCTGGATCACCTCCTTT
GCA_000643015.1	Staphylococcus aureus VET0283R	4	2	3	TAGCCGTATCGGAAGGTGCGGCTGGATCACCTCCTTT	1	TAGCCGTATCGGAAGGTGCGGCTGGATCANNNNNNNN
GCA_000299995.1	Alteromonas macleodii str. 'Black Sea 11'	5	2	3	TAACCCTAGGGGAACCTGGGGTTGGATCACCTCCTTA	2	TAACCCTAGGGGAACCTGGGGTTGGATCACCTTCAAT
GCA_000451965.2	Peptoclostridium difficile P50	3	2	2	TAGCCGTATCGGAAGGTGCGGCTGGATCACCTCCTTT	1	TAGCCGTATCGGAAGGTGCGGCTGGAACACCTCCTTT
GCA_000775915.1	Sporocytophaga myxococcoides	2	2	1	TAGCCGTACCGGAAGGTGCGGCTGGATCACCTCCTTT	1	TAGCCGTACCGGAAGGTGTGGCTGGAACACCTCCTTT
GCA_000439595.1	Alteromonas mediterranea UM4b	5	2	3	TAACCCTAGGGGAACCTGGGGTTGGATCACCTTCAAT	2	TAACCCTAGGGGAACCTGGGGTTGGATCACCTCCTTA
GCA_000642895.1	Staphylococcus aureus VET0271R	4	2	3	TAGCCGTATCGGAAGGTGCGGCTGGATCACCTCCTTT	1	TAGCCGTATCGGAAGGTGCGGCTGGATCCCCTCCTTT
GCA_000392215.1	Enterococcus faecium EnGen0152	2	2	1	TAGCCGTATCGGAAGGTGCGGCTGGATCACCTCCTTT	1	TAGCCGTATCGGAAGGTGCGGCTGGATCNNNNNNNNN
GCA_001607445.1	Escherichia coli	2	2	1	TAACCGTAGGGGAACCTGCGGTTGGATCACCTCCTTA	1	TAGCCGTATCGGAAGGTGCGGCTGGATCACCTCCTTT
GCA_001384895.1	Mycobacterium tuberculosis	2	2	1	TAGCCGTACCGGAAGGTGCGGCTGGATCACCTCCTTT	1	TAGCCGTATCGGAAGGTGCGGCTGGATCACCTCCTTT
GCA_000833085.1	Bacillus thuringiensis	14	2	13	TAGCCGTATCGGAAGGTGCGGCTGGATCACCTCCTTT	1	AAGCCGTATCGGAAGGTGCGGCTGGATCACCTCCTTT
GCA_001306825.1	Vibrio alginolyticus	8	2	7	TAGCGCTAGGGGAACCTGGCGCTGGATCACCTCCTTA	1	TAGCGTTAGGGGAACCTGGCGCTGGATCACCTCCTTA
GCA_001525595.1	Vibrio alginolyticus	12	2	11	TAGCGCTAGGGGAACCTGGCGCTGGATCACCTCCTTA	1	TAGCGTTAGGGGAACCTGGCGCTGGATCACCTCCTTA
GCA_000394915.1	Enterococcus faecalis EnGen0311	8	2	7	TAGCCGTATCGGAAGGTGCGGCTGGATCACCTCCTTT	1	TAGCCGTATCGGAAGGTGCGGCTGGGTCACCTCCTTT
GCA_000188835.2	Escherichia coli OK1180	7	2	6	TAACCGTAGGGGAACCTGCGGTTGGATCACCTCCTTA	1	TAACCGTAGGGGAACCTGCGGTTGGATCACTCCTTAC
GCA_000802255.1	Mumia flava	4	2	3	TAGCCGTATCGGAAGGTGCGGCTGGATCACCTCCTTT	1	TAGCCGTACCGGAAGGTGCGGCTGGATCACCTCCTTT
GCA_000988225.1	Corynebacterium striatum	2	2	1	TAGCCGTACCGGAAGGTGCGGCTGGATCACCTCCTTT	1	TAGCCGTAGGGGAACCTGCGGCTGGATCACCTCCTTA
GCA_000321525.1	Enterococcus faecium EnGen0022	3	2	2	TAGCCGTATCGGAAGGTGCGGCTGGATCACCTCCTTT	1	TAGCCGTATCGGAAGGTGCGGCTGGATCACCNNNNNN
GCA_000637115.1	Staphylococcus aureus 150211/pool 1	3	2	2	TAGCCGTATCGGAAGGTGCGGCTGGATCACCTCCTTT	1	TAGCCGTATCGGAAGGTGCGGCTGGGTCACCTCCTTT
GCA_001185865.1	Klebsiella pneumoniae	8	2	7	TAACCGTAGGGGAACCTGCGGTTGGATCACCTCCTTA	1	TAACCGTAGGGGAACCTGCGGTTGGATACCTCCTTAC
GCA_000811805.3	Acinetobacter baumannii	2	2	1	TAGCCGTAGGGGAACCTGCGGCTGGATCACCTCCTTA	1	TAGCCGTATCGGAAGGTGCGGCTGGATCACCTCCTTT
GCA_000215365.2	Streptococcus oralis SK255	5	2	4	TAGCCGTATCGGAAGGTGCGGCTGGATCACCTCCTTT	1	TAGCCGTAACGGAAGGTGCGGCTGGATCACCTCCTTT
GCA_000253235.1	Streptomyces venezuelae ATCC 10712	3	2	2	TAGCCGTACCGGAAGGTGCGGCTGGATCACCTCCTTT	1	TACCCGTACCGAAAGGTGCGGCTGGATCACCTCCTTT
GCA_000768425.1	Escherichia coli G3/10	7	2	6	TAACCGTAGGGGAACCTGCGGTTGGATCACCTCCTTA	1	TAACCGTAAGGGAACCTGCGGTTGGATCACCTCCTTA
GCA_001213005.1	Mycobacterium abscessus	2	2	1	TAGCCGTACCGGAAGGTGCGGCTGGATCACCTCCTTT	1	TAGCCGTAGGGGAACCTGCGGCTGGATCACCTCCTTA
GCA_000250375.2	Escherichia coli DEC13D	10	2	9	TAACCGTAGGGGAACCTGCGGTTGGATCACCTCCTTA	1	TAACCGTAGGGGAACCTGCGGTTGGATCACCCCCTTA
GCA_000322145.1	Enterococcus faecium EnGen0026	4	2	3	TAGCCGTATCGGAAGGTGCGGCTGGATCACCTCCTTT	1	TAGCCGTATCGGAAGGTGCGGCTGGGTCACCTCCTTT
GCA_001635455.1	Vibrio sp. HI00D65	13	2	12	TAGCCCTAGGGGAACCTGGGGCTGGATCACCTCCTTA	1	TAGCCCTAGGGGAACCTGAGGCTGGATNNNNNNNNNN
GCA_001440395.1	Bradyrhizobium jicamae	2	2	1	TAGCCGTACCGGAAGGTGCGGCTGGATCACCTCCTTT	1	TAGCCGTAGGGGAACCTGCGGCTGGATCACCTCCTTT
GCA_001641345.1	Pseudomonas brenneri	2	2	1	TAGCCGTAGGGGAACCTGCGGCTGGATCACTCCTTAA	1	TAGCCGTAGGGGAACCTGCGGCTGGATCACNNNNNNN
GCA_001647915.1	[Haemophilus] ducreyi	6	2	3	TAACTGTAGGGGAACCTGCGGTTGGATCACCTCCTTA	3	TAACCGTAGGGGAACCTGCGGTTGGATCACCTCCTTA
GCA_001302905.1	Latescibacteria bacterium DG_63	3	2	2	TAGCCGTACCGGAAGGTGCGGCTGGATCACCTCCTTT	1	TAGCCGTACGGGAACGTGCGGCTGGATCACCTCCTTT
GCA_000024905.1	Thermanaerovibrio acidaminovorans DSM 6589	3	2	2	TAGCCGTACCGGAAGGTGCGGCTGGATCACCTCCTTT	1	TAGCCGTACCGGAAGGTGCAGCTGGATCACCTTCTTT
GCA_001467115.1	Pseudomonas syringae ICMP 19499	2	2	1	TAGCCGTAGGGGAACCTGCGGCTGGATCACCTCCTTA	1	TAGCCGTAGGGGAACCTGTGGCTGGATCACCTCCTTT
GCA_000394335.1	Enterococcus faecalis EnGen0251	7	2	4	TAGCCGTATCGGAAGGTGCGGCTGGATCACCTCCTTT	3	TAGCCGTATCGGAAGGTGCGGCTGGGTCACCTCCTTT
GCA_000279895.1	Streptococcus pneumoniae GA60132	4	2	3	TAGCCGTATCGGAAGGTGCGGCTGGATCACCTCCTTT	1	AAGCCGTATCGGAAGGTGCGGCTGGATCACCTCCTTT
GCA_000250155.2	Escherichia coli DEC11C	12	2	11	TAACCGTAGGGGAACCTGCGGTTGGATCACCTCCTTA	1	GTAACCTAGGGGAACCTGCGGTTGGATCACCTCCTTA
GCA_000988235.1	Corynebacterium xerosis	2	2	1	TAGCCGTACCGGAAGGTGCGGCTGGATCACCTCCTTT	1	TAGCCGTAGGGGAACCTGCGGCTGGATCACCTCCTTA
GCA_000757055.1	Burkholderia pseudomallei	2	2	1	TAGCCGTATCGGAAGGTGCGGCTGGATCACCNNNNNN	1	TAGCCGTATCGGAAGGTGCGGCTGGATCACCTCCTTT
GCA_001634345.1	Aeromonas veronii	9	2	8	TAACCCTAGGGGAACCTGGGGTTGGATCACCTCCTTA	1	TAACCCTAGGGGAACCTGGGTTGGATCACCTCCTTAC
GCA_000698455.1	Rhodococcus qingshengii	2	2	1	TAACCGTAGGGGAACCTGCGGTTGGATCACCTCCTTA	1	TAGCCGTACCGGAAGGTGCGGCTGGATCACCTCCTTT
GCA_001421785.1	Sphingomonas sp. Leaf33	2	2	1	TAGCCGTAGGGGAACCTGCGGCTGGATCACCTCCTTT	1	TAGCCGTATCGGAAGGTGCGGCTGGATCACCTCCTTT
GCA_000268185.1	Shigella boydii 4444-74	12	2	11	TAACCGTAGGGGAACCTGCGGTTGGATCACCTCCTTA	1	GTAACCTAGGGGAACCTGCGGTTGGATCACCTCCTTA
GCA_001033505.1	Klebsiella pneumoniae	7	2	6	TAACCGTAGGGGAACCTGCGGTTGGATCACCTCCTTA	1	TAACCGTAGGGGAACCTGCGGTTGGATCACCTTCTTA
GCA_001296125.1	Fusobacterium nucleatum subsp. vincentii ChDC F8	4	2	3	TATCCGTACGGGAACGTGCGGATGGATCACCTCCTTT	1	TATCCCTACGGGAACGTGAGGATGGATCACCTCCTTT
GCA_000713115.1	Escherichia coli 6-319-05_S4_C3	8	2	6	TAACCGTAGGGGAACCTGCGGTTGGATCNNNNNNNNN	2	TAACCGTAGGGGAACCTGCGGTTGGATCACCTCCTTA
GCA_001028205.1	Pasteurella multocida subsp. multocida	2	2	1	TAACCGTAGGGGAACCTGCGGTTGGATCACCTCCTTA	1	TAGCCGTATCGGAAGGTGCGGCTGGATCACCTCCTTT
GCA_001541505.1	Lactobacillus crispatus	2	2	1	TAGCCGTAGGAGAACCTGCGGCTGGATCACCTCCTTT	1	TATCCCTACGAGAACGTGGGGATGGATCACCTCCTTT
GCA_000520235.1	Pseudomonas aeruginosa BWHPSA048	4	2	2	TAGCCGTAGGGGAACCTGCGGCTGGATCACCTCCTTA	2	TAGCCGTAGAGGAACCTGCGGCTGGATCACCTCCTTA
GCA_000249095.2	Escherichia coli DEC1C	9	2	8	TAACCGTAGGGGAACCTGCGGTTGGATCACCTCCTTA	1	TAACCGTAGGGGAACCTGCGGTTGGATCACCTTCCTT
GCA_001448685.1	Salmonella enterica subsp. enterica serovar Hadar str. SA20026260	6	2	5	TAACCGTAGGGGAACCTGCGGTTGGATCACCTCCTTA	1	TAACCGTAGGGGAACCTGCGGTTGGATNNNNNNNNNN
GCA_001273645.1	Komagataeibacter europaeus	2	2	1	TAACCGTAGGGGAACCTGCGGTTGGATCACCTCCTTA	1	TAGCCGTAGGGGAACCTGCGGCTGGATCACCTCCTTT
GCA_000394235.1	Enterococcus faecalis EnGen0245	4	2	3	TAGCCGTATCGGAAGGTGCGGCTGGATCACCTCCTTT	1	TAGCCGTATCGGAAGGTGCGGCTGGGTCACCTCCTTT
GCA_000249795.2	Escherichia coli DEC8A	11	2	10	TAACCGTAGGGGAACCTGCGGTTGGATCACCTCCTTA	1	TAACCGTAGGGGAACCGTGCGGTTGGATCACCTCCTT
GCA_000393335.1	Enterococcus faecalis EnGen0340	4	2	2	TAGCCGTATCGGAAGGTGCGGCTGGATCACCTCCTTT	2	TAGCCGTATCGGAAGGTGCGGCTGGNNNNNNNNNNNN
GCA_000312465.1	Citrobacter freundii ATCC 8090 = MTCC 1658	2	2	1	TAACCGTAGGGGAACCTGCGGTTGGATCACCTCCTTA	1	TATCCGTACCGGAAGGTGCGGATGGATCACCTCCTTT
GCA_000730385.1	Alteromonas australica	5	2	3	TAACCCTAGGGGAACCTGGGGTTGGATCACCTCCTTA	2	TAGCCGTATCGGAAGGTGCGGCTGGATCACCTCCTTT
GCA_001376955.1	Mycobacterium tuberculosis	2	2	1	TAGCCGTACCGGAAGGTGCGGCTGGATCACCTCCTTT	1	TAGCCGTAGGGGAACCTGCGGCTGGATCACCTCCTTT
GCA_001471095.1	Klebsiella pneumoniae	5	2	4	TAACCGTAGGGGAACCTGCGGTTGGATCACCTCCTTA	1	TAACCGTAGGGGAACCTNGCGGTTNGGATCACCTCCT
GCA_000610165.1	Staphylococcus aureus DAR1961	5	2	4	TAGCCGTATCGGAAGGTGCGGCTGGATCACCTCCTTT	1	TAGCCGTATCGGAAGGTGCGGCTGGATCACCTCCTTN
GCA_000396685.1	Enterococcus faecium EnGen0185	5	2	3	TAGCCGTATCGGAAGGTGCGGCTGGATCACCTCCTTT	2	TAGCCGTATCGGAAGGTGCGGCTGGNNNNNNNNNNNN
GCA_001321465.1	Burkholderia pseudomallei	2	2	1	AAACCGTCGGAGAAGGTGCCGCTGTCGGCGCTGTATC	1	TAGCCGTATCGGAAGGTGCGGCTGGATCACCTCCTTT
GCA_000703605.1	Escherichia coli 2-052-05_S3_C3	4	2	3	TAACCGTAGGGGAACCTGCGGTTGGATCACCTCCNNN	1	TAACCGTAGGGGAACCTGCGGTTGGATCACCTCCTTA
GCA_000353085.1	Escherichia coli KTE217	5	2	4	TAACCGTAGGGGAACCTGCGGTTGGATCACCTCCTTA	1	TAACCGTAGGGGAACCTGCGGTTGGATCACCTCCTTN
GCA_001380375.1	Mycobacterium tuberculosis	2	2	1	TAGCCGTACCGGAAGGTGCGGCTGGATCACCTCCTTT	1	TAGCCGTATCGGAAGGTGCGGCTGGATCACCTCCTTT
GCA_001635445.1	Halioglobus sp. HI00S01	3	2	2	TAGCCCTAGGGGAACCTGGGGCTGGATCACCTCCTTA	1	TAGCCGTAGGGGAACCTGCGGCTGGATCACCTCCTTA
GCA_000460655.1	Escherichia coli UMEA 3185-1	5	2	4	TAACCGTAGGGGAACCTGCGGTTGGATCACCTCCTTA	1	TAACCGTAGGGGAACCTGNNNNNNNNNNNNNNNNNNN
GCA_000391705.1	Enterococcus faecalis EnGen0117	4	2	3	TAGCCGTATCGGAAGGTGCGGCTGGATCACCTCCTTT	1	TAGCCGTATCGGAAGGTGCGGCTGGAACACCTCCTTT
GCA_000610565.1	Staphylococcus aureus DAR3162	4	2	3	TAGCCGTATCGGAAGGTGCGGCTGGATCACCTCCTTT	1	TAGCCGTATCGGAAGGTGCGGCTGGATCTGAAAATAA
GCA_000682055.1	Acinetobacter baumannii 45052_2	12	2	11	TAGCCGTAGGGGAACCTGCGGCTGGATCACCTCCTTA	1	TAGCCGTATCGGAAGGTGCGGCTGGATCACCTCCTTT
GCA_000233045.2	Streptococcus pneumoniae GA47778	7	2	6	TAGCCGTATCGGAAGGTGCGGCTGGATCACCTCCTTT	1	TAGCCGTATCGGAAGGTGCGGCTGGATCATCTCCTTT
GCA_000232685.2	Streptococcus pneumoniae GA16833	6	2	5	TAGCCGTATCGGAAGGTGCGGCTGGATCACCTCCTTT	1	TAGCCGTATCGGAAGGTGCGGCTGGGATCACCTCCTT
GCA_000495835.1	Asticcacaulis sp. AC402	2	2	1	TAACCGTAGGGGAACCTGCGGTTGGATCACCTCCTTA	1	TAGCCGTAGGGGAACCTGCGGCTGGATCACCTCCTTT
GCA_000190535.1	Odoribacter splanchnicus DSM 20712	4	2	3	TAGCCGTACCGGAAGGTGCGGCTGGAACACCTCCTTT	1	TAGCCGTACCGGAAGGTGCGGCTGGGACACCTCCTTT
GCA_000785065.1	Neisseria meningitidis	7	2	6	TAGCCGTAGGGGAACCTGCGGCTGGATCACCTCCTTT	1	TAGCCGTAGGGGAACCTGCGGCTGGATCACCCTCCTT
GCA_000293725.1	Bacillus cereus HuB1-1	5	2	4	TAGCCGTATCGGAAGGTGCGGCTGGATCACCTCCTTT	1	TAGCCGTATCGGAAGGTGCGGCTGGGTCACCTCCTTT
GCA_000393395.1	Enterococcus faecalis ATCC 10100	4	2	3	TAGCCGTATCGGAAGGTGCGGCTGGATCACCTCCTTT	1	TAGCCGTATCGGAAGGTGCGGCTGGNNNNNNNNNNNN
GCA_000492675.1	Enterobacter cloacae BWH 31	8	2	7	TAACCGTAGGGGAACCTGCGGTTGGATCACCTCCTTA	1	TAACCGTAGGGGAACCTGCGGTTGGATCACCTNNNNN
GCA_001306785.1	Vibrio alginolyticus	8	2	7	TAGCGCTAGGGGAACCTGGCGCTGGATCACCTCCTTA	1	TAGCCGTAGGGGAACCTGCGGCTGGATCACCTCCTTA
GCA_000594405.1	Staphylococcus aureus F77942	5	2	4	TAGCCGTATCGGAAGGTGCGGCTGGATCACCTCCTTT	1	TAGCCGTATCGGAAGGTGCGGCTGGATCACCTCCNNN
GCA_001647895.1	[Haemophilus] ducreyi	6	2	3	TAACTGTAGGGGAACCTGCGGTTGGATCACCTCCTTA	3	TAACCGTAGGGGAACCTGCGGTTGGATCACCTCCTTA
GCA_000566785.1	Klebsiella pneumoniae UCI 41	8	2	7	TAACCGTAGGGGAACCTGCGGTTGGATCACCTCCTTA	1	TAACCGTAGGGGAACCTGCGGTTGGAACACCTCCTTA
GCA_000395905.1	Enterococcus faecium EnGen0181	5	2	4	TAGCCGTATCGGAAGGTGCGGCTGGATCACCTCCTTT	1	TAGCCGTATCGGAAGGTGCGGCTGGGTCACCCCCTTT
GCA_000447905.1	Lactococcus lactis subsp. lactis bv. diacetylactis str. TIFN2	2	2	1	TAACGCGTGGGGAATCTGCCTTTGAGCGGNNNNNNNN	1	TAGCCGTATCGGAAGGTGCGGCTGGATCACCTCCTTT
GCA_000233025.2	Streptococcus pneumoniae GA47688	6	2	5	TAGCCGTATCGGAAGGTGCGGCTGGATCACCTCCTTT	1	TAGCCGTATCGGAAGGTGCGGCTGGCTCACCTCCTTT
GCA_000286595.1	Acinetobacter radioresistens WC-A-157	8	2	7	TAGCCGTAGGGGAACCTGCGGCTGGATCACCTCCTTA	1	AGCCGGTAGGGGAACCTGCGGCTGGATCACCTCCTTA
GCA_000293325.1	Neisseria meningitidis NM183	6	2	5	TAGCCGTAGGGGAACCTGCGGCTGGATCACCTCCTTT	1	GTAGCCTAGGGGAACCTGCGGCTGGATCACCTCCTTT
GCA_000299255.1	Escherichia coli O104:H4 str. 2009EL-2050	7	2	6	TAACCGTAGGGGAACCTGCGGTTGGATCACCTCCTTA	1	TAACCGTAGGGGAACCTGCAGTTGGATCACCTCCTTA
GCA_001359075.1	Salmonella enterica subsp. enterica serovar Typhi	2	2	1	TAACCGTAGGGGAACCTGCGGTTGGATCACCTCCTTA	1	TAGCCGTAGGGGAACCTGCGGCTGGATCACCTCCTTA
GCA_000450805.2	Peptoclostridium difficile F501	2	2	1	TAGCCGTACCGGAAGGTGCGGCTGGAACACCTCCTTT	1	TAGCCGTACCGGAAGGTGCGGCTGGATCACCTCCTTT
GCA_000758865.1	Tissierellia bacterium S5-A11	2	2	1	TAGCCGTACCGGAAGGTGCGGCTGGATCACCTCCTTT	1	TAGCCGTATCGGAAGGTGCGGCTGGATCACCTCCTTT
GCA_000153365.1	Bacillus sp. NRRL B-14911	6	2	5	TAGCCGTATCGGAAGGTGCGGCTGGATCACCTCCTTT	1	TAGCCGTATCGGAAGGTGCGGCTGGATCACNNNNNNN
GCA_001144305.1	Salmonella enterica subsp. enterica serovar Typhimurium str. DT104	2	2	1	TAACCGTAGGGGAACCTGCGGTTGGATCACCTCCTTA	1	TATCCCTACGAGAACGTGGGGATGGAACACCTCCTTT
GCA_900070345.1	Halomonas sp. R57-5	6	2	5	TAGCCGTAGGGGAACCTGCGGCTGGATCACCTCCTTA	1	TAGCCGTAGGGGAACCTGCGGCTGGATCMCCTCCTTA
GCA_000671695.1	Acinetobacter baumannii 1032359	7	2	6	TAGCCGTAGGGGAACCTGCGGCTGGATCACCTCCTTA	1	TAGCCGTAGGGGAACCTGCGGCTGAATCACCTCCTTA
GCA_001635435.1	Pseudomonas stutzeri	2	2	1	TAGCCGTAGGGGAACCTGCGGCTGGATCCCTCCTTAA	1	TAGCCGTAGGGGAACCTGCGGCTGNNNNNNNNNNNNN
GCA_000215385.2	Streptococcus infantis SK1076	5	2	4	TAGCCGTATCGGAAGGTGCGGCTGGATCACCTCCTTT	1	TAGCCGTATCGGAAGGTGCGGCTGGATCACCACCTTT
GCA_000969835.1	Parabacteroides goldsteinii DSM 19448 = WAL 12034	4	2	3	TAGCCGTACCGGAAGGTGCGGCTGGAACACCTCCTTT	1	TAGCCGTACCGGAAGGTGCGGCTGGNNNNNNNNNNNN
GCA_001421325.1	Novosphingobium sp. Leaf2	2	2	1	TAGCCGTACCGGAAGGTGCGGCTGGATCACCTCCTTT	1	TAGCCGTAGGGGAACCTGCGGCTGGATCACCTCCTTT
GCA_000392955.1	Enterococcus faecalis ATCC 35038	5	2	4	TAGCCGTATCGGAAGGTGCGGCTGGATCACCTCCTTT	1	TAGCCGTATCGGAAGGTGCGGCTGGGTCACCTCCTTT
GCA_001350795.1	Mycobacterium tuberculosis	2	2	1	TAGCCGTACCGGAAGGTGCGGCTGGATCACCTCCTTT	1	TAGCCGTAGGGGAACCTGCGGCTGGATCACCTCCTTA
GCA_000626315.1	Salmonella enterica subsp. enterica serovar Enteritidis str. EC20110353	7	2	6	TAACCGTAGGGGAACCTGCGGTTGGATCACCTCCTTA	1	TAACCGTAGGGGAACCTGCGGTTGGAATCACCTCCTT
GCA_000439535.1	Alteromonas mediterranea U7	5	2	3	TAACCCTAGGGGAACCTGGGGTTGGATCACCTCCTTA	2	TAACCCTAGGGGAACCTGGGGTTGGATCACCTTCAAT
GCA_000249835.2	Escherichia coli DEC8C	12	2	11	TAACCGTAGGGGAACCTGCGGTTGGATCACCTCCTTA	1	TAACCGTAGGGGAACCGTGCGGTTGGATCACCTCCTT
GCA_000742715.1	Corynebacterium glutamicum	6	2	5	TAGCCGTACCGGAAGGTGCGGCTGGATCACCTCCTTT	1	TAGCCGTACCGGAAGGTGCGGCTGGATCATCTCCTTT
GCA_001247715.1	Roseovarius tolerans	2	2	1	TAGCCGTACCGGAAGGTGCGGCTGGATCACCTCCTTT	1	TAGCCGTAGGGGAACCTGCGGCTGGATCACCTCCTTT
GCA_000392855.1	Enterococcus faecalis EnGen0346	5	2	4	TAGCCGTATCGGAAGGTGCGGCTGGATCACCTCCTTT	1	TAGCCGTATCGGAAGGTGCGGCTGGGTCACCTCCTTT
GCA_000724685.2	Microbacterium sp. SUBG005	9	2	5	TAACCGTAGGGGAACCTGCGGTTGGATCACCTCCTTA	4	TAGCCGTACCGGAAGGTGCGGCTGGATCACCTCCTTT
GCA_001463465.1	Enterobacter sp. 50858885	2	2	1	TAACCGTAGGGGAACCTGCGGTTGGATCACCTCCTTA	1	TAGCCGTATCGGAAGGTGCGGCTGGATCACCTCCTTT
GCA_000465855.2	Bacillus sp. EGD-AK10	2	2	1	TAGCCGTACCGGAAGGTGCGGCTGGATCACCTCCTTT	1	TAGCCGTATCGGAAGGTGCGGCTGGATCACCTCCTTT
GCA_001021085.1	Candidatus Liberibacter africanus PTSAPSY	3	2	2	TAGCCGTAGGGGAACCTGTGGCTGGATCACCTCCTTT	1	TAGCCGTAGGGGAACCTGTGGCTGGATCATCTCCTTT
GCA_000408265.1	Escherichia coli KTE225	5	2	4	TAACCGTAGGGGAACCTGCGGTTGGATCACCTCCTTA	1	TAACCGTAGGGGAACTTGCGGTTGGATCACCTCCTTA
GCA_001640985.1	Proteus mirabilis	7	2	6	TAACCGTAGGGGAACCTGCGGTTGGATCACCTCCTTA	1	TAATCGTAGGGGAACCTGCGGTTGGATCACCTCCTTA
GCA_000312785.2	Salmonella enterica subsp. enterica serovar Typhimurium str. STm12	2	2	1	TAACCGTAGGGGAACCTGCGGTTGGATCACATCCTTA	1	TAACCGTAGGGGAACCTGCGGTTGGATCACCTCCTTA
GCA_000249455.2	Escherichia coli DEC4E	12	2	11	TAACCGTAGGGGAACCTGCGGTTGGATCACCTCCTTA	1	TAACCGTAGGGGAACCTGCGGTTGGATCACCTCTTAC
GCA_000447845.1	Lactococcus lactis subsp. cremoris TIFN6	3	2	2	TAACGCGTGGGGAATCTGCCTTTGAGCGGGGGACAAC	1	TAGCCGTATCGGAAGGTGCGGCTGGATCACCTCCTTT
GCA_000761245.1	Comamonas testosteroni	2	2	1	TAGCCGTAGGGGAACCTGCGGCTGGATCACCTCCTTA	1	TAGCCGTATCGGAAGGTGCGGCTGGATCACCTCCTTT
GCA_001439265.1	SAR86 cluster bacterium BACL1 MAG-120820-bin45	2	2	1	TAGCCGTAGGGGAACCTGCGGCTGGATTACCTCCTTT	1	TAGCCGTAGGGGAACCTGTGGCTGGATCACCTCCTTA
GCA_000249555.2	Escherichia coli DEC5D	3	2	2	TAACCGTAGGGGAACCTGCGGTTGGATCACCTCCTTA	1	TAGCCGTAGGGGAACCTGCGGTTGGATCACCTCCTTA
GCA_000473865.1	Caldanaerobacter subterraneus subsp. yonseiensis KB-1	4	2	3	TAGCCGTACGGGAACGTGCGGCTGGATCACCTCCTTT	1	TAACGCGTGGGTAACCTGCCCTTGAGACCGGGATAAC
GCA_000251625.2	Streptococcus pneumoniae GA40028	8	2	7	TAGCCGTATCGGAAGGTGCGGCTGGATCACCTCCTTT	1	TAGCCGTATCGGAAGGTGCGGCTGGATCCACCTCCTT
GCA_000746865.1	Bacillus cereus ATCC 4342	3	2	2	TAGCCGTATCGGAAGGTGCGGCTGGATCACCTCCTTT	1	TAGCCGTATCGGAAGGTGCGGCTGGATCGCCTCCTTT
GCA_000598265.1	Bacteroides fragilis str. 1007-1-F #8	5	2	4	TAGCCGTACCGGAAGGTGCGGCTGGAACACCTCCTTT	1	TAGCCGTACCGGAAGGTGCGGCTGGAACCCCTCCTTT
GCA_000396005.1	Enterococcus faecalis EnGen0195	3	2	2	TAGCCGTATCGGAAGGTGCGGCTGGATCACCTCCTTT	1	TAGCCGTATCGGAAGGTGCGGCTGGNNNNNNNNNNNN
GCA_000684335.1	Staphylococcus aureus Tur-5	2	2	1	TAGCCGTATCGGAAGGTGCGGCTGGATCACCTCCTTT	1	TAGCCGTATCGGAAGGTGCGGCTGNNNNNNNNNNNNN
GCA_000281375.1	Klebsiella pneumoniae subsp. pneumoniae KPNIH20	2	2	1	GTAACCTAGGGGAACCTGCGGTTGGATCACCTCCTTA	1	TAACCGTAGGGGAACCTGCGGTTGGATCACCTCCTTA
GCA_000562405.1	Staphylococcus aureus F92765	4	2	3	TAGCCGTATCGGAAGGTGCGGCTGGATCACCTCCTTT	1	TAGCCGTATCGGAAGGTGCGGCTGGATCACCTCCNNN
GCA_000828075.1	Tolypothrix campylonemoides VB511288	3	2	2	TAGCCGTATCGGAAGGTGCGGCTGGATCACCTCCTTT	1	TAGCCGTAGGGGAACCTGCGGCTGGATCACCTCCTTT
GCA_000396485.1	Enterococcus faecalis EnGen0217	6	2	5	TAGCCGTATCGGAAGGTGCGGCTGGATCACCTCCTTT	1	TAGCCGTATCGGAAGGTGCGGCTGGGTCACCCCCTTT
GCA_000249415.2	Escherichia coli DEC4C	13	2	12	TAACCGTAGGGGAACCTGCGGTTGGATCACCTCCTTA	1	TAACCGTAGGGGAACCTGCTGTTGGATCACCTCCTTA
GCA_000355515.2	Escherichia coli MP021017.1	6	2	5	TAACCGTAGGGGAACCTGCGGTTGGATCACCTCCTTA	1	TAACCGTAGGGGAACCTGCGGTTTGGATCACCTCCTT
GCA_000232745.2	Streptococcus pneumoniae GA17371	3	2	2	TAGCCGTATCGGAAGGTGCGGCTGGATCACCTCCTTT	1	TAGCCGTATCGGAAGGTGCGGCTGGATCACCTCCTTC
GCA_001211265.1	Staphylococcus aureus	1	1	1	TAGCCGTATCGGAAGGTGCGGCTGGATCACCTCCTTT
GCA_001181405.1	Pseudomonas aeruginosa	1	1	1	TAGCCGTAGGGGAACCTGCGGCTGGATCACCTCCTTA
GCA_900064705.1	Streptococcus suis	1	1	1	TAGCCGTATCGGAAGGTGCGGCTGGATCACCTCCTTT
GCA_001454125.1	Pseudomonas aeruginosa	1	1	1	TAGCCGTAGGGGAACCTGCGGCTGGATCACCTCCTTA
GCA_000652035.1	Mycobacterium tuberculosis TKK_03_0106	1	1	1	TAGCCGTACCGGAAGGTGCGGCTGGATCACCTCCTTT
GCA_000248895.2	Staphylococcus aureus subsp. aureus CIG149	3	1	3	TAGCCGTATCGGAAGGTGCGGCTGGATCACCTCCTTT
GCA_001338255.1	Streptococcus pneumoniae	1	1	1	TAGCCGTATCGGAAGGTGCGGCTGGATCACCTCCTTT
GCA_001427905.1	Flavobacterium sp. Root420	1	1	1	TAGCCGTACCGGAAGGTGCGGCTGGAACACCTCCTTT
GCA_001630835.1	Escherichia coli	1	1	1	TAACCGTAGGGGAACCTGCGGTTGGATCACCTCCTTA
GCA_001131045.1	Streptococcus pneumoniae	1	1	1	TAGCCGTATCGGAAGGTGCGGCTGGATCACCTCCTTT
GCA_000403175.2	Bacteroides uniformis dnLKV2	3	1	3	TAGCCGTACCGGAAGGTGCGGCTGGAACACCTCCTTT
GCA_001170245.1	Salmonella enterica subsp. enterica serovar Typhi	1	1	1	TAACCGTAGGGGAACCTGCGGTTGGATCACCTCCTTA
GCA_000020705.1	Salmonella enterica subsp. enterica serovar Heidelberg str. SL476	7	1	7	TAACCGTAGGGGAACCTGCGGTTGGATCACCTCCTTA
GCA_000964755.1	Ehrlichia cf. muris str. EmCRT	1	1	1	TAGCTGTAGGTGAACCTGCGGCTGGATTACCTCCTTT
GCA_000696485.1	Halomonas campaniensis	6	1	6	TAGCCGTAGGGGAACCTGCGGCTGGATCACCTCCTTA
GCA_001320255.1	Burkholderia pseudomallei	1	1	1	TAGCCGTATCGGAAGGTGCGGCTGGATCACCTCCTTT
GCA_900041005.1	Staphylococcus aureus	1	1	1	TAGCCGTATCGGAAGGTGCGGCTGGATCACCTCCTTT
GCA_000519625.1	Enterococcus faecalis EnGen0410	4	1	4	TAGCCGTATCGGAAGGTGCGGCTGGATCACCTCCTTT
GCA_001653455.1	Helicobacter pylori	1	1	1	TAACCGTAGGTGAACCTGCGGTTGGATCACCTCCTTT
GCA_000751955.1	Staphylococcus schweitzeri	1	1	1	TAGCCGTATCGGAAGGTGCGGCTGGATCACCTCCTTT
GCA_000352745.1	Escherichia coli KTE158	1	1	1	TAACCGTAGGGGAACCTGCGGTTGGATCACCTCCTTA
GCA_000749085.1	Salmonella enterica subsp. enterica serovar Bareilly str. CFSAN000753	1	1	1	TAACCGTAGGGGAACCTGCGGTTGGATCACCTCCTTA
GCA_000550945.1	Staphylococcus aureus M0010	3	1	3	TAGCCGTATCGGAAGGTGCGGCTGGATCACCTCCTTT
GCA_000981765.1	Kangiella geojedonensis	2	1	2	TAGCCGTAGGGGAACCTGCGGCTGGATCACCTCCTTA
GCA_000537775.1	Staphylococcus aureus SJUD6064	5	1	5	TAGCCGTATCGGAAGGTGCGGCTGGATCACCTCCTTT
GCA_001637485.1	Streptococcus pneumoniae	1	1	1	TAGCCGTATCGGAAGGTGCGGCTGGATCACCTCCTTT
GCA_001431595.1	Stenotrophomonas acidaminiphila	1	1	1	TAGCCGTATCGGAAGGTGCGGCTGGATCACCTCCTTT
GCA_000510285.1	Pseudomonas monteilii SB3078	6	1	6	TAGCCGTAGGGGAACCTGCGGCTGGATCACCTCCTTA
GCA_000670195.1	Mycobacterium tuberculosis TB_RSA18	1	1	1	TAGCCGTACCGGAAGGTGCGGCTGGATCACCTCCTTT
GCA_000935515.1	Escherichia coli	1	1	1	TAACCGTAGGGGAACCTGCGGTTGGATCACCTCCTTA
GCA_001134045.1	Streptococcus pneumoniae	1	1	1	TAGCCGTATCGGAAGGTGCGGCTGGATCACCTCCTTT
GCA_001389355.1	Mycobacterium tuberculosis	1	1	1	TAGCCGTACCGGAAGGTGCGGCTGGATCACCTCCTTT
GCA_000668855.1	Mycobacterium tuberculosis UT0085	1	1	1	TAGCCGTACCGGAAGGTGCGGCTGGATCACCTCCTTT
GCA_000641195.1	Staphylococcus aureus VET0094R	3	1	3	TAGCCGTATCGGAAGGTGCGGCTGGATCACCTCCTTT
GCA_001635685.1	Erythrobacter sp. HI0063	1	1	1	TAGCCGTAGGGGAACCTGCGGCTGGATCACCTCCTTT
GCA_001194425.1	Mycobacterium tuberculosis	1	1	1	TAGCCGTACCGGAAGGTGCGGCTGGATCACCTCCTTT
GCA_001454175.1	Pseudomonas aeruginosa	1	1	1	TAGCCGTAGGGGAACCTGCGGCTGGATCACCTCCTTA
GCA_001651275.1	Staphylococcus cohnii	1	1	1	TAGCCGTATCGGAAGGTGCGGCTGGATCACCTCCTTT
GCA_001396655.1	Mycobacterium tuberculosis	1	1	1	TAGCCGTACCGGAAGGTGCGGCTGGATCACCTCCTTT
GCA_000614085.2	Escherichia coli O157:H7 str. 2011EL-2288	1	1	1	TAACCGTAGGGGAACCTGCGGTTGGATCACCTCCTTA
GCA_001623865.1	Propionibacterium avidum	1	1	1	TAGCCGTACCGGAAGGTGCGGCTGGATCACCTCCTTT
GCA_000662985.1	Mycobacterium tuberculosis M1425	1	1	1	TAGCCGTACCGGAAGGTGCGGCTGGATCACCTCCTTT
GCA_001321145.1	Burkholderia pseudomallei	1	1	1	TAGCCGTATCGGAAGGTGCGGCTGGATCACCTCCTTT
GCA_001245415.1	Salmonella enterica subsp. enterica serovar Typhimurium var. 5-	1	1	1	TAACCGTAGGGGAACCTGCGGTTGGATCACCTCCTTA
GCA_000147355.1	Sulfurimonas autotrophica DSM 16294	4	1	4	TAACCGTAGGAGAACCTGCGGTTGGATCACCTCCTTT
GCA_000806805.1	Salmonella enterica subsp. enterica	1	1	1	TAACCGTAGGGGAACCTGCGGTTGGATCACCTCCTTA
GCA_000408465.1	Escherichia coli KTE73	6	1	6	TAACCGTAGGGGAACCTGCGGTTGGATCACCTCCTTA
GCA_000773535.1	Escherichia coli	1	1	1	TAACCGTAGGGGAACCTGCGGTTGGATCACCTCCTTA
GCA_001126945.2	Streptococcus pneumoniae	1	1	1	TAGCCGTATCGGAAGGTGCGGCTGGATCACCTCCTTT
GCA_000548185.1	Staphylococcus aureus M1391	3	1	3	TAGCCGTATCGGAAGGTGCGGCTGGATCACCTCCTTT
GCA_001279455.1	Streptomyces sp. XY152	4	1	4	TAGCCGTACCGGAAGGTGCGGCTGGATCACCTCCTTT
GCA_000212735.1	Haliscomenobacter hydrossis DSM 1100	2	1	2	TAGCCGTACCGGAAGGTGTGGCTGGAATACCTCCTTT
GCA_001665475.1	Gordonia sp. 852002-51296_SCH5728562-b	1	1	1	TAGCCGTACCGGAAGGTGCGGCTGGATCACCTCCTTT
GCA_001399515.1	Ketogulonicigenium vulgare	5	1	5	TAGCCGTAGGGGAACCTGCGGCTGGATCACCTCCTTT
GCA_000995385.1	candidate division CPR2 bacterium GW2011_GWD1_39_7	1	1	1	TATCCGTAGCGGAAGCTGCGGATGGATCACCTCCTTT
GCA_000457875.1	Escherichia coli HVH 128 (4-7030436)	1	1	1	TAACCGTAGGGGAACCTGCGGTTGGATCACCTCCTTA
GCA_000774345.1	Burkholderia pseudomallei MSHR4462	4	1	4	TAGCCGTATCGGAAGGTGCGGCTGGATCACCTCCTTT
GCA_001031805.1	Klebsiella pneumoniae	7	1	7	TAACCGTAGGGGAACCTGCGGTTGGATCACCTCCTTA
GCA_000539355.1	Staphylococcus aureus SJOS6004	3	1	3	TAGCCGTATCGGAAGGTGCGGCTGGATCACCTCCTTT
GCA_001532375.1	Burkholderia ubonensis	1	1	1	TAGCCGTATCGGAAGGTGCGGCTGGATCACCTCCTTT
GCA_001303185.1	Parcubacteria bacterium SG8_24	1	1	1	CATCCGTAGCGGAAGCTGTGGATGGATCACCTCCTTT
GCA_000276545.1	Staphylococcus epidermidis NIHLM095	2	1	2	TAGCCGTATCGGAAGGTGCGGCTGGATCACCTCCTTT
GCA_000655515.1	Mycobacterium tuberculosis XTB13-206	1	1	1	TAGCCGTACCGGAAGGTGCGGCTGGATCACCTCCTTT
GCA_001536205.1	Candidatus Kryptonium thompsoni	1	1	1	TAGCCGTACCGGAAGGTGCGGCTGGATCACCTCCTTT
GCA_000816405.1	Campylobacter lari RM16701	3	1	3	TAACCGTAGGAGAACCTGCGGTTGGATCACCTCCTTT
GCA_001302865.1	Coxiella sp. DG_40	1	1	1	TAGCCGTAGGGGAACCTGTGGCTGGATCACCTCCTTA
GCA_001201555.1	Staphylococcus aureus	1	1	1	TAGCCGTATCGGAAGGTGCGGCTGGATCACCTCCTTT
GCA_000624815.2	Salmonella enterica subsp. enterica serovar Enteritidis str. SA20121703	7	1	7	TAACCGTAGGGGAACCTGCGGTTGGATCACCTCCTTA
GCA_001279025.1	Streptomyces sp. NRRL WC-3701	1	1	1	TAGCCGTACCGGAAGGTGCGGCTGGATCACCTCCTTT
GCA_000533535.1	Staphylococcus aureus M0269	4	1	4	TAGCCGTATCGGAAGGTGCGGCTGGATCACCTCCTTT
GCA_001472225.1	Enterobacter hormaechei subsp. oharae	2	1	2	TAACCGTAGGGGAACCTGCGGTTGGATCACCTCCTTA
GCA_000666145.1	Mycobacterium tuberculosis	1	1	1	TAGCCGTACCGGAAGGTGCGGCTGGATCACCTCCTTT
GCA_001462795.1	Klebsiella pneumoniae	4	1	4	TAACCGTAGGGGAACCTGCGGTTGGATCACCTCCTTA
GCA_001246495.1	Salmonella enterica subsp. enterica serovar Hadar	1	1	1	TAACCGTAGGGGAACCTGCGGTTGGATCACCTCCTTA
GCA_000479675.2	Bordetella pertussis STO1-SEAT-0007	1	1	1	TAGCCGTATCGGAAGGTGCGGCTGGATCACCTCCTTT
GCA_000656455.1	Mycobacterium tuberculosis UT0014	1	1	1	TAGCCGTACCGGAAGGTGCGGCTGGATCACCTCCTTT
GCA_001664755.1	Acinetobacter baumannii	1	1	1	TAGCCGTAGGGGAACCTGCGGCTGGATCACCTCCTTA
GCA_001596925.1	Klebsiella pneumoniae	1	1	1	TAACCGTAGGGGAACCTGCGGTTGGATCACCTCCTTA
GCA_000600015.1	Listeria monocytogenes	6	1	6	TAGCCGTATCGGAAGGTGCGGCTGGATCACCTCCTTT
GCA_000962115.1	Salmonella enterica subsp. enterica serovar Heidelberg str. 670102-5	1	1	1	TAACCGTAGGGGAACCTGCGGTTGGATCACCTCCTTA
GCA_001151465.1	Streptococcus pneumoniae	1	1	1	TAGCCGTATCGGAAGGTGCGGCTGGATCACCTCCTTT
GCA_000368105.1	Acinetobacter baumannii NIPH 1669	6	1	6	TAGCCGTAGGGGAACCTGCGGCTGGATCACCTCCTTA
GCA_001175905.1	Streptococcus equi subsp. equi	1	1	1	TAGCCGTATCGGAAGGTGCGGCTGGATCACCTCCTTT
GCA_000727985.1	Listeria monocytogenes	2	1	2	TAGCCGTATCGGAAGGTGCGGCTGGATCACCTCCTTT
GCA_000657275.1	Mycobacterium tuberculosis NRITLD56	1	1	1	TAGCCGTACCGGAAGGTGCGGCTGGATCACCTCCTTT
GCA_000401935.1	Yersinia enterocolitica subsp. palearctica YE-149	2	1	2	TAACCGTAGGGGAACCTGCGGTTGGATCACCTCCTTA
GCA_000581135.1	Acinetobacter baumannii 1429530	5	1	5	TAGCCGTAGGGGAACCTGCGGCTGGATCACCTCCTTA
GCA_000537095.1	Staphylococcus aureus HSOU6002	5	1	5	TAGCCGTATCGGAAGGTGCGGCTGGATCACCTCCTTT
GCA_000182605.1	Clostridium butyricum E4 str. BoNT E BL5262	12	1	12	TAGCCGTAGGAGAACCTGCGGCTGGATCACCTCCTTT
GCA_001325125.1	Mycobacterium tuberculosis	1	1	1	TAGCCGTACCGGAAGGTGCGGCTGGATCACCTCCTTT
GCA_000722755.1	Streptococcus mitis	4	1	4	TAGCCGTATCGGAAGGTGCGGCTGGATCACCTCCTTT
GCA_001519245.1	Escherichia coli	1	1	1	TAACCGTAGGGGAACCTGCGGTTGGATCACCTCCTTA
GCA_000413035.1	Treponema medium ATCC 700293	1	1	1	TAGCCGTACCGGAAGGTGCGGCTGGATCACCTCCTTT
GCA_900031675.1	Staphylococcus aureus	1	1	1	TAGCCGTATCGGAAGGTGCGGCTGGATCACCTCCTTT
GCA_001530605.1	Burkholderia stagnalis	1	1	1	TAGCCGTATCGGAAGGTGCGGCTGGATCACCTCCTTT
GCA_000659165.1	Mycobacterium tuberculosis TKK-01-0072	1	1	1	TAGCCGTACCGGAAGGTGCGGCTGGATCACCTCCTTT
GCA_001453465.1	Pseudomonas aeruginosa	1	1	1	TAGCCGTAGGGGAACCTGCGGCTGGATCACCTCCTTA
GCA_000145615.1	Thermoanaerobacterium thermosaccharolyticum DSM 571	5	1	5	TAGCCGTATCGGAAGGTGCGGCTGGATCACCTCCTTT
GCA_000296115.2	Helicobacter pylori FD719	4	1	4	TAACCGTAGGTGAACCTGCGGTTGGATCACCTCCTTT
GCA_001271565.1	Salmonella enterica subsp. enterica serovar Typhimurium var. 5-	3	1	3	TAACCGTAGGGGAACCTGCGGTTGGATCACCTCCTTA
GCA_001264575.1	Clostridium botulinum	1	1	1	TAGCCGTAGGAGAACCTGCGGCTGGATCACCTCCTTT
GCA_001335315.1	Streptococcus pneumoniae	1	1	1	TAGCCGTATCGGAAGGTGCGGCTGGATCACCTCCTTT
GCA_001100825.1	Streptococcus pneumoniae	1	1	1	TAGCCGTATCGGAAGGTGCGGCTGGATCACCTCCTTT
GCA_001033995.1	Klebsiella pneumoniae	7	1	7	TAACCGTAGGGGAACCTGCGGTTGGATCACCTCCTTA
GCA_000740555.1	Escherichia coli	3	1	3	TAACCGTAGGGGAACCTGCGGTTGGATCACCTCCTTA
GCA_001477685.1	Salmonella enterica subsp. enterica serovar Agona	1	1	1	TAACCGTAGGGGAACCTGCGGTTGGATCACCTCCTTA
GCA_000349285.2	Klebsiella pneumoniae ATCC BAA-2146	1	1	1	TAACCGTAGGGGAACCTGCGGTTGGATCACCTCCTTA
GCA_000581195.1	Acinetobacter sp. 230853	1	1	1	TAGCCGTAGGGGAACCTGCGGCTGGATCACCTCCTTA
GCA_001159325.1	Streptococcus pneumoniae	1	1	1	TAGCCGTATCGGAAGGTGCGGCTGGATCACCTCCTTT
GCA_000658575.1	Mycobacterium tuberculosis TKK_04_0062	1	1	1	TAGCCGTACCGGAAGGTGCGGCTGGATCACCTCCTTT
GCA_000536735.1	Staphylococcus aureus OCMM6121	6	1	6	TAGCCGTATCGGAAGGTGCGGCTGGATCACCTCCTTT
GCA_001115825.2	Streptococcus pneumoniae	1	1	1	TAGCCGTATCGGAAGGTGCGGCTGGATCACCTCCTTT
GCA_001205015.1	Streptococcus pneumoniae	1	1	1	TAGCCGTATCGGAAGGTGCGGCTGGATCACCTCCTTT
GCA_001524805.1	Burkholderia ubonensis	1	1	1	TAGCCGTATCGGAAGGTGCGGCTGGATCACCTCCTTT
GCA_001138825.1	Streptococcus pneumoniae	1	1	1	TAGCCGTATCGGAAGGTGCGGCTGGATCACCTCCTTT
GCA_000541655.1	Staphylococcus aureus WAMC6030	6	1	6	TAGCCGTATCGGAAGGTGCGGCTGGATCACCTCCTTT
GCA_900053165.1	Streptococcus suis	1	1	1	TAGCCGTATCGGAAGGTGCGGCTGGATCACCTCCTTT
GCA_000252625.2	Listeria fleischmannii subsp. coloradonensis	1	1	1	TAGCCGTATCGGAAGGTGCGGCTGGATCACCTCCTTA
GCA_000233185.2	Streptococcus pneumoniae 5185-06	8	1	8	TAGCCGTATCGGAAGGTGCGGCTGGATCACCTCCTTT
GCA_000342125.1	Streptomyces mobaraensis NBRC 13819 = DSM 40847	1	1	1	TAGCCGTACCGGAAGGTGCGGCTGGATCACCTCCTTT
GCA_001274655.1	Stenotrophomonas maltophilia	4	1	4	TAGCCGTATCGGAAGGTGCGGCTGGATCACCTCCTTT
GCA_000214095.3	Acidithiobacillus ferrivorans SS3	2	1	2	TAGCCGTAGGGGAACCTGCGGCTGGATCACCTCCTTT
GCA_000589795.1	Acinetobacter baumannii 45002_3	3	1	3	TAGCCGTAGGGGAACCTGCGGCTGGATCACCTCCTTA
GCA_001090765.1	Streptococcus pneumoniae	1	1	1	TAGCCGTATCGGAAGGTGCGGCTGGATCACCTCCTTT
GCA_000626335.1	Salmonella enterica subsp. enterica serovar Enteritidis str. EC20111175	7	1	7	TAACCGTAGGGGAACCTGCGGTTGGATCACCTCCTTA
GCA_001086005.2	Streptococcus pneumoniae	1	1	1	TAGCCGTATCGGAAGGTGCGGCTGGATCACCTCCTTT
GCA_001340315.1	Streptococcus pneumoniae	1	1	1	TAGCCGTATCGGAAGGTGCGGCTGGATCACCTCCTTT
GCA_001431385.1	Salmonella enterica subsp. enterica	2	1	2	TAACCGTAGGGGAACCTGCGGTTGGATCACCTCCTTA
GCA_001190945.1	Luteipulveratus mongoliensis	2	1	2	TAGCCGTACCGGAAGGTGCGGCTGGATCACCTCCTTT
GCA_001214445.1	Mycobacterium abscessus	1	1	1	TAGCCGTACCGGAAGGTGCGGCTGGATCACCTCCTTT
GCA_001339115.1	Streptococcus pneumoniae	1	1	1	TAGCCGTATCGGAAGGTGCGGCTGGATCACCTCCTTT
GCA_001204675.1	Bordetella pertussis	1	1	1	TAGCCGTATCGGAAGGTGCGGCTGGATCACCTCCTTT
GCA_000516695.1	Bartonella henselae JK 50	2	1	2	TAGCCGTAGGGGAACCTGTGGCTGGATCACCTCCTTT
GCA_000683735.1	Staphylococcus aureus VET0293R	1	1	1	TAGCCGTATCGGAAGGTGCGGCTGGATCACCTCCTTT
GCA_000835975.1	Lactococcus lactis subsp. lactis	1	1	1	TAGCCGTATCGGAAGGTGCGGCTGGATCACCTCCTTT
GCA_000269105.1	Yersinia pestis PY-92	1	1	1	TAACCGTAGGGGAACCTGCGGTTGGATCACCTCCTTA
GCA_000356725.1	Escherichia coli BCE008_MS-13	9	1	9	TAACCGTAGGGGAACCTGCGGTTGGATCACCTCCTTA
GCA_000693735.1	Klebsiella pneumoniae CHS 38	3	1	3	TAACCGTAGGGGAACCTGCGGTTGGATCACCTCCTTA
GCA_001351155.1	Staphylococcus aureus	1	1	1	TAGCCGTATCGGAAGGTGCGGCTGGATCACCTCCTTT
GCA_001191055.1	Escherichia coli	1	1	1	TAACCGTAGGGGAACCTGCGGTTGGATCACCTCCTTA
GCA_000661485.1	Mycobacterium tuberculosis TKK-01-0074	1	1	1	TAGCCGTACCGGAAGGTGCGGCTGGATCACCTCCTTT
GCA_000728505.1	Listeria monocytogenes	2	1	2	TAGCCGTATCGGAAGGTGCGGCTGGATCACCTCCTTT
GCA_000643995.1	Staphylococcus aureus VET0363R	3	1	3	TAGCCGTATCGGAAGGTGCGGCTGGATCACCTCCTTT
GCA_000234355.2	Gluconobacter morbifer G707	1	1	1	TAGCCGTAGGGGAACCTGCGGCTGGATCACCTCCTTT
GCA_001180425.1	Pseudomonas aeruginosa	1	1	1	TAGCCGTAGGGGAACCTGCGGCTGGATCACCTCCTTA
GCA_001347935.1	Streptococcus pneumoniae	1	1	1	TAGCCGTATCGGAAGGTGCGGCTGGATCACCTCCTTT
GCA_001097845.1	Streptococcus pneumoniae	1	1	1	TAGCCGTATCGGAAGGTGCGGCTGGATCACCTCCTTT
GCA_000189015.2	Salmonella enterica subsp. enterica serovar Montevideo str. MB102109-0047	1	1	1	TAACCGTAGGGGAACCTGCGGTTGGATCACCTCCTTA
GCA_001613935.1	Amycolatopsis regifaucium	1	1	1	TAGCCGTACCGGAAGGTGCGGCTGGATCACCTCCTTT
GCA_001517265.1	Idiomarina woesei	1	1	1	TAGCCGTAGGGGAACCTGCGGCTGGATCACCTCCTTA
GCA_001140405.1	Mycobacterium tuberculosis	1	1	1	TAGCCGTACCGGAAGGTGCGGCTGGATCACCTCCTTT
GCA_000663185.1	Mycobacterium tuberculosis M1452	1	1	1	TAGCCGTACCGGAAGGTGCGGCTGGATCACCTCCTTT
GCA_001279525.1	Nocardia sp. NRRL S-836	3	1	3	TAGCCGTACCGGAAGGTGCGGCTGGATCACCTCCTTT
GCA_001535455.1	Salmonella enterica subsp. enterica serovar Tennessee	1	1	1	TAACCGTAGGGGAACCTGCGGTTGGATCACCTCCTTA
GCA_000729305.1	Listeria monocytogenes	2	1	2	TAGCCGTATCGGAAGGTGCGGCTGGATCACCTCCTTT
GCA_000504185.2	Rhodobacteraceae bacterium PD-2	1	1	1	TAGCCGTAGGGGAACCTGCGGCTGGATCACCTCCTTT
GCA_000645815.1	Staphylococcus aureus VET1181S	3	1	3	TAGCCGTATCGGAAGGTGCGGCTGGATCACCTCCTTT
GCA_000529155.1	Staphylococcus aureus M0635	6	1	6	TAGCCGTATCGGAAGGTGCGGCTGGATCACCTCCTTT
GCA_001249955.1	Shigella sonnei	1	1	1	TAACCGTAGGGGAACCTGCGGTTGGATCACCTCCTTA
GCA_000699665.1	Bacteroides ovatus str. 3725 D9 iii	1	1	1	TAGCCGTACCGGAAGGTGCGGCTGGAANNNNNNNNNN
GCA_000315425.1	Massilia timonae CCUG 45783	1	1	1	TAGCCGTATCGGAAGGTGCGGCTGGATCACCTCCTTT
GCA_001188755.1	Yersinia pestis 8787	7	1	7	TAACCGTAGGGGAACCTGCGGTTGGATCACCTCCTTA
GCA_900059185.1	Streptococcus suis	1	1	1	TAGCCGTATCGGAAGGTGCGGCTGGATCACCTCCTTT
GCA_001158185.1	Streptococcus pneumoniae	1	1	1	TAGCCGTATCGGAAGGTGCGGCTGGATCACCTCCTTT
GCA_001141765.1	Streptococcus pneumoniae	1	1	1	TAGCCGTATCGGAAGGTGCGGCTGGATCACCTCCTTT
GCA_001404515.1	Labrenzia alba	1	1	1	TAGCCCTAGGGGAACCTGGGGCTGGATCACCTCCTTT
GCA_000728935.1	Listeria monocytogenes	1	1	1	TAGCCGTATCGGAAGGTGCGGCTGGATCACCTCCTTT
GCA_000273985.1	Helicobacter pylori Hp A-6	1	1	1	TAACCGTAGGTGAACCTGCGGTTGGATCACCTCCTTT
GCA_001242985.1	Salmonella enterica subsp. enterica serovar Infantis	1	1	1	TAACCGTAGGGGAACCTGCGGTTGGATCACCTCCTTA
GCA_000023425.1	Ralstonia pickettii 12D	3	1	3	TAGCCGTATCGGAAGGTGCGGCTGGATCACCTCCTTT
GCA_001677635.1	Escherichia coli	1	1	1	TAACCGTAGGGGAACCTGCGGTTGGATCACCTCCTTA
GCA_000557245.1	Staphylococcus aureus M0544	7	1	7	TAGCCGTATCGGAAGGTGCGGCTGGATCACCTCCTTT
GCA_001279075.1	Streptomyces rimosus subsp. rimosus	1	1	1	TAGCCGTACCGGAAGGTGCGGCTGGATCACCTCCTTT
GCA_001110065.1	Streptococcus pneumoniae	1	1	1	TAGCCGTATCGGAAGGTGCGGCTGGATCACCTCCTTT
GCA_001638325.1	Streptococcus pyogenes	1	1	1	TAGCCGTATCGGAAGGTGCGGCTGGATCACCTCCTTT
GCA_001258035.1	Shigella sonnei	1	1	1	TAACCGTAGGGGAACCTGCGGTTGGATCACCTCCTTA
GCA_001344015.1	Streptococcus pneumoniae	1	1	1	TAGCCGTATCGGAAGGTGCGGCTGGATCACCTCCTTT
GCA_000263115.1	Bacteroides fragilis CL07T00C01	2	1	2	TAGCCGTACCGGAAGGTGCGGCTGGAACACCTCCTTT
GCA_001169285.1	Streptococcus pneumoniae	1	1	1	TAGCCGTATCGGAAGGTGCGGCTGGATCACCTCCTTT
GCA_001321965.1	Mycobacterium tuberculosis	1	1	1	TAGCCGTACCGGAAGGTGCGGCTGGATCACCTCCTTT
GCA_001197075.1	Streptococcus pneumoniae	1	1	1	TAGCCGTATCGGAAGGTGCGGCTGGATCACCTCCTTT
GCA_000707365.2	Vibrio parahaemolyticus	1	1	1	TAGCGCTAGGGGAACCTGGCGCTGGATCACCTCCTTA
GCA_001580045.1	Cephaloticoccus capnophilus	1	1	1	TAGCCGTAGGGGAACCTGCGGCTGGATCACCTCCTTT
GCA_001263735.1	Escherichia coli	1	1	1	TAACCGTAGGGGAACCTGCGGTTGGATCACCTCCTTA
GCA_000562895.1	Staphylococcus aureus F81035	5	1	5	TAGCCGTATCGGAAGGTGCGGCTGGATCACCTCCTTT
GCA_001343995.1	Streptococcus pneumoniae	1	1	1	TAGCCGTATCGGAAGGTGCGGCTGGATCACCTCCTTT
GCA_000262735.1	Bacillus methanolicus MGA3	5	1	5	TAGCCGTATCGGAAGGTGCGGCTGGATCACCTCCTTT
GCA_001127705.1	Neisseria meningitidis	1	1	1	TAGCCGTAGGGGAACCTGCGGCTGGATCACCTCCTTT
GCA_000330305.1	Salmonella enterica subsp. enterica serovar Enteritidis str. 653049 13-19	1	1	1	TAACCGTAGGGGAACCTGCGGTTGGATCACCTCCTTA
GCA_000952975.1	Peptoniphilus sp. 1-1	4	1	4	TAGCCGTATCGGAAGGTGCGGCTGGATCACCTCCTTT
GCA_001606515.1	Escherichia coli	1	1	1	TAACCGTAGGGGAACCTGCGGTTGGATCACCTCCTTA
GCA_000361885.1	Staphylococcus aureus M0695	4	1	4	TAGCCGTATCGGAAGGTGCGGCTGGATCACCTCCTTT
GCA_000814575.1	Listeria monocytogenes	3	1	3	TAGCCGTATCGGAAGGTGCGGCTGGATCACCTCCTTT
GCA_000189595.1	[Clostridium] symbiosum WAL-14163	1	1	1	TAGCCGTATCGGAAGGTGCGGCTGGATCACCTCCTTT
GCA_000197755.2	Listeria monocytogenes SLCC2755	6	1	6	TAGCCGTATCGGAAGGTGCGGCTGGATCACCTCCTTT
GCA_001170705.1	Streptococcus pneumoniae	1	1	1	TAGCCGTATCGGAAGGTGCGGCTGGATCACCTCCTTT
GCA_000695235.1	Streptomyces albulus	7	1	7	TAGCCGTACCGGAAGGTGCGGCTGGATCACCTCCTTT
GCA_000553325.1	Staphylococcus aureus M0186	3	1	3	TAGCCGTATCGGAAGGTGCGGCTGGATCACCTCCTTT
GCA_001025645.1	Neisseria gonorrhoeae MIA_2011_02_02	1	1	1	TAGCCGTAGGGGAACCTGCGGCTGGATCACCTCCTTT
GCA_000316075.2	Staphylococcus lugdunensis ACS-027-V-Sch2	4	1	4	TAGCCGTATCGGAAGGTGCGGCTGGATCACCTCCTTT
GCA_001101705.1	Streptococcus pneumoniae	1	1	1	TAGCCGTATCGGAAGGTGCGGCTGGATCACCTCCTTT
GCA_000963635.1	Mannheimia haemolytica	6	1	6	TAACCGTAGGGGAACCTGCGGTTGGATCACCTCCTTA
GCA_000656195.1	Mycobacterium tuberculosis XTB13-250	1	1	1	TAGCCGTACCGGAAGGTGCGGCTGGATCACCTCCTTT
GCA_000239175.1	Legionella pneumophila subsp. pneumophila ATCC 43290	3	1	3	TAGCCGTAGGGGAACCTGCGGCTGGATCACCTCCTTA
GCA_000964685.1	Anaplasma phagocytophilum str. Webster	1	1	1	TAGCTGTAGGTGAACCTGCGGCTGGATTACCTCCTTT
GCA_001129645.1	Streptococcus pneumoniae	2	1	2	TAGCCGTATCGGAAGGTGCGGCTGGATCACCTCCTTT
GCA_001300195.2	Streptococcus pneumoniae	1	1	1	TAGCCGTATCGGAAGGTGCGGCTGGATCACCTCCTTT
GCA_000185205.1	Helicobacter pylori Gambia94/24	2	1	2	TAACCGTAGGTGAACCTGCGGTTGGATCACCTCCTTT
GCA_000953695.1	Aliivibrio wodanis	7	1	7	TAGCCCTAGGGGAACCTGGGGCTGGATCACCTCCTTA
GCA_900038975.1	Staphylococcus aureus	1	1	1	TAGCCGTATCGGAAGGTGCGGCTGGATCACCTCCTTT
GCA_001673315.1	Mycobacterium asiaticum	1	1	1	TAGCCGTACCGGAAGGTGCGGCTGGATCACCTCCTTT
GCA_000187105.1	Treponema phagedenis F0421	1	1	1	TAGCCGTACCGGAAGGTGCGGCTGGATCACCTCCTTT
GCA_001138965.1	Streptococcus pneumoniae	1	1	1	TAGCCGTATCGGAAGGTGCGGCTGGATCACCTCCTTT
GCA_001165085.1	Mycobacterium tuberculosis	1	1	1	TAGCCGTACCGGAAGGTGCGGCTGGATCACCTCCTTT
GCA_001352175.1	Staphylococcus aureus	1	1	1	TAGCCGTATCGGAAGGTGCGGCTGGATCACCTCCTTT
GCA_000617665.2	Escherichia coli O157:H7 str. 07-3091	1	1	1	TAACCGTAGGGGAACCTGCGGTTGGATCACCTCCTTA
GCA_000322005.1	Enterococcus faecium EnGen0035	4	1	4	TAGCCGTATCGGAAGGTGCGGCTGGATCACCTCCTTT
GCA_000235085.1	Escherichia coli O104:H4 str. 11-4632 C3	8	1	8	TAACCGTAGGGGAACCTGCGGTTGGATCACCTCCTTA
GCA_000668875.1	Mycobacterium tuberculosis UT0087	1	1	1	TAGCCGTACCGGAAGGTGCGGCTGGATCACCTCCTTT
GCA_001329015.1	Streptococcus pneumoniae	1	1	1	TAGCCGTATCGGAAGGTGCGGCTGGATCACCTCCTTT
GCA_000663285.1	Mycobacterium tuberculosis M1475	1	1	1	TAGCCGTACCGGAAGGTGCGGCTGGATCACCTCCTTT
GCA_000385775.1	Streptococcus pneumoniae 357	1	1	1	TAGCCGTATCGGAAGGTGCGGCTGGATCACCTCCTTT
GCA_000741175.1	Bifidobacterium callitrichos DSM 23973	3	1	3	TAGCCGTACCGGAAGGTGCGGCTGGATCACCTCCTTT
GCA_001402185.1	Vibrio cholerae	1	1	1	TAGCGCTAGGGGAACCTGGCGCTGGATCACCTCCTTA
GCA_001038385.1	Pluralibacter gergoviae	4	1	4	TAACCGTAGGGGAACCTGCGGTTGGATCACCTCCTTA
GCA_000481665.1	Pseudomonas aeruginosa BWHPSA002	5	1	5	TAGCCGTAGGGGAACCTGCGGCTGGATCACCTCCTTA
GCA_000221985.1	Streptococcus pseudopneumoniae IS7493	1	1	1	TAGCCGTATCGGAAGGTGCGGCTGGATCACCTCCTTT
GCA_001317605.1	Salmonella enterica subsp. enterica serovar Typhi	1	1	1	TAACCGTAGGGGAACCTGCGGTTGGATCACCTCCTTA
GCA_001421405.1	Sphingomonas sp. Leaf16	1	1	1	TAGCCGTAGGGGAACCTGCGGCTGGATCACCTCCTTT
GCA_000444515.1	Brucella melitensis ADMAS-G1	2	1	2	TAGCCGTAGGGGAACCTGCGGCTGGATCACCTCCTTT
GCA_000641255.1	Staphylococcus aureus VET0098R	4	1	4	TAGCCGTATCGGAAGGTGCGGCTGGATCACCTCCTTT
GCA_000506605.2	Streptococcus pneumoniae 13856	1	1	1	TAGCCGTATCGGAAGGTGCGGCTGGATCACCTCCTTT
GCA_001638845.1	Streptococcus pyogenes	5	1	5	TAGCCGTATCGGAAGGTGCGGCTGGATCACCTCCTTT
GCA_000758825.1	Arcanobacterium sp. S3PF19	1	1	1	TAGCCGTACCGGAAGGTGCGGCTGGATCACCTCCTTT
GCA_000642955.1	Staphylococcus aureus VET0279R	1	1	1	TAGCCGTATCGGAAGGTGCGGCTGGATCACCTCCTTT
GCA_001348375.1	Streptococcus pneumoniae	1	1	1	TAGCCGTATCGGAAGGTGCGGCTGGATCACCTCCTTT
GCA_001443625.1	Streptomyces venezuelae	7	1	7	TAGCCGTACCGGAAGGTGCGGCTGGATCACCTCCTTT
GCA_001047275.1	Neisseria gonorrhoeae	4	1	4	TAGCCGTAGGGGAACCTGCGGCTGGATCACCTCCTTT
GCA_000602965.1	Staphylococcus aureus T22073	2	1	2	TAGCCGTATCGGAAGGTGCGGCTGGATCACCTCCTTT
GCA_001544395.1	Acinetobacter baumannii P630	1	1	1	TAGCCGTAGGGGAACCTGCGGCTGGATCACCTCCTTA
GCA_000768935.1	Porphyromonas sp. COT-290 OH860	1	1	1	TAGCCGTACCGGAAGGTGCGGCTGGAACACCTCCTTT
GCA_001392795.1	Mycobacterium tuberculosis	1	1	1	TAGCCGTACCGGAAGGTGCGGCTGGATCACCTCCTTT
GCA_000786865.1	Vibrio parahaemolyticus	1	1	1	TAGCGCTAGGGGAACCTGGCGCTGGATCACCTCCTTA
GCA_000300045.1	Borrelia garinii NMJW1	1	1	1	TAGCCGTACTGGAAAGTGCGGCTGGATCACCTCCTTT
GCA_000973155.1	Grimontia sp. AD028	1	1	1	TAGCCCTAGGGGAACCTGGGGCTGGATCACCTCCTTA
GCA_000548505.1	Staphylococcus aureus M1413	4	1	4	TAGCCGTATCGGAAGGTGCGGCTGGATCACCTCCTTT
GCA_000532635.1	Staphylococcus aureus M1114	4	1	4	TAGCCGTATCGGAAGGTGCGGCTGGATCACCTCCTTT
GCA_001159665.1	Neisseria gonorrhoeae	1	1	1	TAGCCGTAGGGGAACCTGCGGCTGGATCACCTCCTTT
GCA_001119125.1	Salmonella enterica subsp. enterica serovar Typhi	1	1	1	TAACCGTAGGGGAACCTGCGGTTGGATCACCTCCTTA
GCA_000486105.1	Salmonella enterica subsp. enterica serovar Typhimurium str. AZ 057	1	1	1	TAACCGTAGGGGAACCTGCGGTTGGATCACCTCCTTA
GCA_000309585.1	Lactobacillus casei 21/1	2	1	2	TAGCCGTAGGAGAACCTGCGGCTGGATCACCTCCTTT
GCA_000169075.1	marine gamma proteobacterium HTCC2143	1	1	1	TAGCCCTAGGGGAACCTGGGGCTGGATCACCTCCTTA
GCA_000950335.1	Photobacterium kishitanii	1	1	1	TAGCCCTAGGGGAACCTGGGGCTGGATCACCTCCTTA
GCA_001164965.1	Streptococcus pneumoniae	1	1	1	TAGCCGTATCGGAAGGTGCGGCTGGATCACCTCCTTT
GCA_001666365.1	Acinetobacter baumannii	1	1	1	TAGCCGTAGGGGAACCTGCGGCTGGATCACCTCCTTA
GCA_000609985.1	Staphylococcus aureus DAR1936	6	1	6	TAGCCGTATCGGAAGGTGCGGCTGGATCACCTCCTTT
GCA_001118845.1	Streptococcus pneumoniae	1	1	1	TAGCCGTATCGGAAGGTGCGGCTGGATCACCTCCTTT
GCA_001106905.1	Streptococcus pneumoniae	1	1	1	TAGCCGTATCGGAAGGTGCGGCTGGATCACCTCCTTT
GCA_001085865.1	Yersinia kristensenii	1	1	1	TAACCGTAGGGGAACCTGCGGTTGGATCACCTCCTTA
GCA_900035875.1	Staphylococcus aureus	1	1	1	TAGCCGTATCGGAAGGTGCGGCTGGATCACCTCCTTT
GCA_001192355.1	Streptococcus pneumoniae	1	1	1	TAGCCGTATCGGAAGGTGCGGCTGGATCACCTCCTTT
GCA_000814345.1	Acinetobacter baumannii	6	1	6	TAGCCGTAGGGGAACCTGCGGCTGGATCACCTCCTTA
GCA_001178045.1	Streptococcus equi subsp. equi	1	1	1	TAGCCGTATCGGAAGGTGCGGCTGGATCACCTCCTTT
GCA_001111245.2	Streptococcus pneumoniae	1	1	1	TAGCCGTATCGGAAGGTGCGGCTGGATCACCTCCTTT
GCA_000148205.1	Enterococcus faecalis TX0645	1	1	1	TAGCCGTATCGGAAGGTGCGGCTGGATCACCCCCTTT
GCA_000506385.1	Pseudomonas chlororaphis subsp. aurantiaca PB-St2	1	1	1	TAGCCGTAGGGGAACCTGCGGCTGGATCACCTCCTTA
GCA_000625995.2	Salmonella enterica subsp. enterica serovar Enteritidis str. SA20123395	7	1	7	TAACCGTAGGGGAACCTGCGGTTGGATCACCTCCTTA
GCA_001597565.1	Fusobacterium necrophorum subsp. funduliforme	1	1	1	TATCCGTACGGGAACGTGCGGATGGATCACCTCCTTT
GCA_001215245.1	Mycobacterium abscessus	1	1	1	TAGCCGTACCGGAAGGTGCGGCTGGATCACCTCCTTT
GCA_001247185.1	Salmonella enterica subsp. enterica serovar Typhimurium	1	1	1	TAACCGTAGGGGAACCTGCGGTTGGATCACCTCCTTA
GCA_000673115.1	Mycobacterium tuberculosis TKK_04_0048	1	1	1	TAGCCGTACCGGAAGGTGCGGCTGGATCACCTCCTTT
GCA_001664185.1	Rhizobium phaseoli	3	1	3	TAGCCGTAGGGGAACCTGCGGCTGGATCACCTCCTTT
GCA_000725185.1	Snodgrassella alvi SCGC AB-598-O11	2	1	2	TAGCCGTAGGGGAACCTGCGGCTGGATCACCTCCTTT
GCA_001347355.1	Streptococcus pneumoniae	1	1	1	TAGCCGTATCGGAAGGTGCGGCTGGATCACCTCCTTT
GCA_000566805.1	Klebsiella pneumoniae UCI 38	5	1	5	TAACCGTAGGGGAACCTGCGGTTGGATCACCTCCTTA
GCA_001423765.1	Sphingomonas sp. Leaf343	1	1	1	TAGCCGTAGGGGAACCTGCGGCTGGATCACCTCCTTT
GCA_000456445.1	Escherichia coli HVH 29 (4-3418073)	7	1	7	TAACCGTAGGGGAACCTGCGGTTGGATCACCTCCTTA
GCA_001676085.1	Photobacterium aquimaris	4	1	4	TAGCCCTAGGGGAACCTGGGGCTGGATCACCTCCTTA
GCA_001087305.1	Streptococcus pneumoniae	1	1	1	TAGCCGTATCGGAAGGTGCGGCTGGATCACCTCCTTT
GCA_001173005.1	Streptococcus pneumoniae	1	1	1	TAGCCGTATCGGAAGGTGCGGCTGGATCACCTCCTTT
GCA_000352785.1	Escherichia coli KTE192	5	1	5	TAACCGTAGGGGAACCTGCGGTTGGATCACCTCCTTA
GCA_000570815.1	Staphylococcus aureus T17131	4	1	4	TAGCCGTATCGGAAGGTGCGGCTGGATCACCTCCTTT
GCA_001446975.1	Pseudomonas sp. TTU2014-105ASC	1	1	1	TAGCCGTAGGGGAACCTGCGGCTGGATCACCTCCTTA
GCA_000352585.1	Escherichia coli KTE135	7	1	7	TAACCGTAGGGGAACCTGCGGTTGGATCACCTCCTTA
GCA_001328355.1	Mycobacterium tuberculosis	1	1	1	TAGCCGTACCGGAAGGTGCGGCTGGATCACCTCCTTT
GCA_001142465.1	Streptococcus pneumoniae	1	1	1	TAGCCGTATCGGAAGGTGCGGCTGGATCACCTCCTTT
GCA_000674995.1	Mycobacterium tuberculosis TB_RSA84	1	1	1	TAGCCGTACCGGAAGGTGCGGCTGGATCACCTCCTTT
GCA_000681255.1	Mycobacterium tuberculosis XTB13-176	1	1	1	TAGCCGTACCGGAAGGTGCGGCTGGATCACCTCCTTT
GCA_000543605.1	Staphylococcus aureus M0783	1	1	1	TAGCCGTATCGGAAGGTGCGGCTGGATCACCTCCTTT
GCA_000680275.1	Mycobacterium tuberculosis XTB13-107	1	1	1	TAGCCGTACCGGAAGGTGCGGCTGGATCACCTCCTTT
GCA_000319935.1	Escherichia coli O104:H4 str. Ec11-5604	4	1	4	TAACCGTAGGGGAACCTGCGGTTGGATCACCTCCTTA
GCA_001644945.1	Exiguobacterium sp. KKBO11	4	1	4	TAGCCGTATCGGAAGGTGCGGCTGGATCACCTCCTTT
GCA_001195485.1	Staphylococcus aureus	1	1	1	TAGCCGTATCGGAAGGTGCGGCTGGATCACCTCCTTT
GCA_000190595.1	Cellulophaga lytica DSM 7489	4	1	4	TAGCCGTACCGGAAGGTGCGGCTGGAACACCTCCTTT
GCA_001120205.1	Streptococcus pneumoniae	1	1	1	TAGCCGTATCGGAAGGTGCGGCTGGATCACCTCCTTT
GCA_000572345.1	Staphylococcus aureus WMCA6126	3	1	3	TAGCCGTATCGGAAGGTGCGGCTGGATCACCTCCTTT
GCA_000687085.1	Escherichia coli 2-052-05_S1_C1	3	1	3	TAACCGTAGGGGAACCTGCGGTTGGATCACCTCCTTA
GCA_001563595.1	Peptostreptococcus anaerobius	1	1	1	TAGCCGTATCGGAAGGTGCGGCTGGATCACCTCCTTT
GCA_001576385.1	Escherichia coli	1	1	1	TAACCGTAGGGGAACCTGCGGTTGGATCACCTCCTTA
GCA_000334775.1	Streptococcus pneumoniae PNI0153	1	1	1	TAGCCGTATCGGAAGGTGCGGCTGGATCACCTCCTTT
GCA_001253495.1	Vibrio cholerae	1	1	1	TAGCGCTAGGGGAACCTGGCGCTGGATCACCTCCTTA
GCA_000599865.1	Deinococcus phoenicis	1	1	1	TAACTGTACCGGAAGGTGCGGTTGGATCACCTCCTTT
GCA_000018505.1	Burkholderia multivorans ATCC 17616	5	1	5	TAGCCGTATCGGAAGGTGCGGCTGGATCACCTCCTTT
GCA_001643075.1	Corynebacterium stationis	1	1	1	TAGCCGTACCGGAAGGTGCGGCTGGATCACCTCCTTT
GCA_000572465.1	Staphylococcus aureus WMCA6086	5	1	5	TAGCCGTATCGGAAGGTGCGGCTGGATCACCTCCTTT
GCA_001443265.1	Acinetobacter baumannii	1	1	1	TAGCCGTAGGGGAACCTGCGGCTGGATCACCTCCTTA
GCA_001206495.1	Burkholderia pseudomallei	1	1	1	TAGCCGTATCGGAAGGTGCGGCTGGATCACCTCCTTT
GCA_001584765.1	Mycobacterium simiae	1	1	1	TAGCCGTACCGGAAGGTGCGGCTGGATCACCTCCTTT
GCA_001353935.1	Staphylococcus aureus	1	1	1	TAGCCGTATCGGAAGGTGCGGCTGGATCACCTCCTTT
GCA_000564645.1	Staphylococcus aureus W55451	2	1	2	TAGCCGTATCGGAAGGTGCGGCTGGATCACCTCCTTT
GCA_001255635.1	Shigella sonnei	1	1	1	TAACCGTAGGGGAACCTGCGGTTGGATCACCTCCTTA
GCA_001213205.1	Mycobacterium abscessus	1	1	1	TAGCCGTACCGGAAGGTGCGGCTGGATCACCTCCTTT
GCA_001251995.1	Shigella sonnei	1	1	1	TAACCGTAGGGGAACCTGCGGTTGGATCACCTCCTTA
GCA_900019095.1	Staphylococcus aureus	1	1	1	TAGCCGTATCGGAAGGTGCGGCTGGATCACCTCCTTT
GCA_001154765.1	Salmonella enterica subsp. enterica serovar Typhi	1	1	1	TAACCGTAGGGGAACCTGCGGTTGGATCACCTCCTTA
GCA_001547105.1	Enterococcus faecium	3	1	3	TAGCCGTATCGGAAGGTGCGGCTGGATCACCTCCTTT
GCA_001017935.1	Streptococcus agalactiae	5	1	5	TAGCCGTATCGGAAGGTGCGGCTGGATCACCTCCTTT
GCA_000252975.1	Listeria ivanovii subsp. ivanovii PAM 55	6	1	6	TAGCCGTATCGGAAGGTGCGGCTGGATCACCTCCTTT
GCA_001611345.1	Staphylococcus aureus	6	1	6	TAGCCGTATCGGAAGGTGCGGCTGGATCACCTCCTTT
GCA_000398785.1	Bacillus cereus TIAC219	3	1	3	TAGCCGTATCGGAAGGTGCGGCTGGATCACCTCCTTT
GCA_000012605.1	Thiomicrospira crunogena XCL-2	3	1	3	TAGCCCTAGCGGAAGCTGGGGCTGGATCACCTCCTTT
GCA_001606435.1	Escherichia coli	1	1	1	TAACCGTAGGGGAACCTGCGGTTGGATCACCTCCTTA
GCA_000231055.3	Saccharomonospora azurea NA-128	1	1	1	TAGCCGTACCGGAAGGTGCGGCTGGATCACCTCCTTT
GCA_001382415.1	Mycobacterium tuberculosis	1	1	1	TAGCCGTACCGGAAGGTGCGGCTGGATCACCTCCTTT
GCA_000741415.1	Bifidobacterium stercoris JCM 15918	2	1	2	TAGCCGTACCGGAAGGTGCGGCTGGATCACCTCCTTT
GCA_000172615.1	Enterococcus faecium E980	1	1	1	TAGCCGTATCGGAAGGTGCGGCTGGATCACCTCCTTT
GCA_001254535.1	Vibrio cholerae	1	1	1	TAGCGCTAGGGGAACCTGGCGCTGGATCACCTCCTTA
GCA_001360555.1	Salmonella enterica subsp. enterica serovar Typhi	1	1	1	TAACCGTAGGGGAACCTGCGGTTGGATCACCTCCTTA
GCA_000175655.1	Campylobacter showae RM3277	1	1	1	TAACCGTAGGAGAACCTGCGGTTGGATCACCTCCTTT
GCA_000221585.2	Finegoldia magna SY403409CC001050417	5	1	5	TAGCCGTATCGGAAGGTGCGGCTGGATCACCTCCTTT
GCA_001221205.1	Salmonella enterica subsp. enterica serovar Typhimurium str. DT104	1	1	1	TAACCGTAGGGGAACCTGCGGTTGGATCACCTCCTTA
GCA_000561705.1	Staphylococcus aureus T78544	2	1	2	TAGCCGTATCGGAAGGTGCGGCTGGATCACCTCCTTT
GCA_000274505.1	Helicobacter pylori Hp H-18	2	1	2	TAACCGTAGGTGAACCTGCGGTTGGATCACCTCCTTT
GCA_900050395.1	Streptococcus suis	1	1	1	TAGCCGTATCGGAAGGTGCGGCTGGATCACCTCCTTT
GCA_001318985.1	Mycobacterium tuberculosis	1	1	1	TAGCCGTACCGGAAGGTGCGGCTGGATCACCTCCTTT
GCA_001456025.1	Mastigocoleus testarum BC008	2	1	2	TAGCCGTACCGGAAGGTGTGGCTGGATCACCTCCTTT
GCA_000832665.1	Bacillus anthracis	10	1	10	TAGCCGTATCGGAAGGTGCGGCTGGATCACCTCCTTT
GCA_001608815.1	Vibrio parahaemolyticus	1	1	1	TAGCGCTAGGGGAACCTGGCGCTGGATCACCTCCTTA
GCA_000770585.1	Legionella norrlandica	1	1	1	TAGCCGTAGGGGAACCTGCGGCTGGATCACCTCCTTA
GCA_000665885.1	Mycobacterium tuberculosis T85	1	1	1	TAGCCGTACCGGAAGGTGCGGCTGGATCACCTCCTTT
GCA_000937455.2	Citrobacter freundii	7	1	7	TAACCGTAGGGGAACCTGCGGTTGGATCACCTCCTTA
GCA_000341795.1	Rhodococcus triatomae BKS 15-14	1	1	1	TAGCCGTACCGGAAGGTGCGGCTGGATCACCTCCTTT
GCA_001345195.1	Mycobacterium tuberculosis	1	1	1	TAGCCGTACCGGAAGGTGCGGCTGGATCACCTCCTTT
GCA_001659725.1	Polynucleobacter sp. QLW-P1FAT50C-4	1	1	1	TAGCCGTATCGGAAGGTGCGGCTGGATCACCTCCTTT
GCA_000370885.1	Brucella ovis 63/96	3	1	3	TAGCCGTAGGGGAACCTGCGGCTGGATCACCTCCTTT
GCA_000699525.1	Bacillus subtilis subsp. subtilis str. AG1839	10	1	10	TAGCCGTATCGGAAGGTGCGGCTGGATCACCTCCTTT
GCA_001621345.1	Escherichia coli	1	1	1	TAACCGTAGGGGAACCTGCGGTTGGATCACCTCCTTA
GCA_001650495.1	Mycobacterium iranicum	3	1	3	TAGCCGTACCGGAAGGTGCGGCTGGATCACCTCCTTT
GCA_000009705.1	Nostoc sp. PCC 7120	4	1	4	TAGCCGTACCGGAAGGTGTGGCTGGATCACCTCCTTT
GCA_000160775.2	Aeromicrobium marinum DSM 15272	1	1	1	TAGCCGTACCGGAAGGTGCGGCTGGATCACCTCCTTT
GCA_000709205.1	Klebsiella pneumoniae UHKPC45	8	1	8	TAACCGTAGGGGAACCTGCGGTTGGATCACCTCCTTA
GCA_000283295.1	Mycobacterium smegmatis str. MC2 155	2	1	2	TAGCCGTACCGGAAGGTGCGGCTGGATCACCTCCTTT
GCA_000544845.1	Staphylococcus aureus M0883	6	1	6	TAGCCGTATCGGAAGGTGCGGCTGGATCACCTCCTTT
GCA_000627315.1	Escherichia coli 1-176-05_S4_C1	2	1	2	TAACCGTAGGGGAACCTGCGGTTGGATCACCTCCTTA
GCA_000737715.1	Chryseobacterium sp. JM1	1	1	1	TAGCCGTACCGGAAGGTGCGGCTGGAACATCTCATTT
GCA_000567545.1	Klebsiella pneumoniae BWH 41	1	1	1	TAACCGTAGGGGAACCTGCGGTTGGATCACCTCCTTA
GCA_001397575.1	Mycobacterium tuberculosis	1	1	1	TAGCCGTACCGGAAGGTGCGGCTGGATCACCTCCTTT
GCA_001472355.1	Enterobacter hormaechei subsp. steigerwaltii	1	1	1	TAACCGTAGGGGAACCTGCGGTTGGATCACCTCCTTA
GCA_000622675.2	Escherichia coli O26:H11 str. 2010C-3051	1	1	1	TAACCGTAGGGGAACCTGCGGTTGGATCACCTCCTTA
GCA_001669495.1	Acinetobacter baumannii	1	1	1	TAGCCGTAGGGGAACCTGCGGCTGGATCACCTCCTTA
GCA_000310125.2	Thauera sp. 27	1	1	1	TAGCCGTATCGGAAGGTGCGGCTGGATCACCTCCTTT
GCA_001105245.2	Streptococcus pneumoniae	1	1	1	TAGCCGTATCGGAAGGTGCGGCTGGATCACCTCCTTT
GCA_001389795.1	Mycobacterium tuberculosis	1	1	1	TAGCCGTACCGGAAGGTGCGGCTGGATCACCTCCTTT
GCA_000176835.2	Serratia plymuthica 4Rx13	7	1	7	TAACCGTAGGGGAACCTGCGGTTGGATCACCTCCTTA
GCA_000279835.1	Streptococcus pneumoniae GA19998	7	1	7	TAGCCGTATCGGAAGGTGCGGCTGGATCACCTCCTTT
GCA_001094565.1	Streptococcus pneumoniae	1	1	1	TAGCCGTATCGGAAGGTGCGGCTGGATCACCTCCTTT
GCA_900052525.1	Streptococcus suis	1	1	1	TAGCCGTATCGGAAGGTGCGGCTGGATCACCTCCTTT
GCA_000818055.1	Bifidobacterium animalis subsp. lactis	4	1	4	TAGCCGTACCGGAAGGTGCGGCTGGATCACCTCCTTT
GCA_000567305.1	Klebsiella pneumoniae BIDMC 18A	5	1	5	TAACCGTAGGGGAACCTGCGGTTGGATCACCTCCTTA
GCA_000632615.2	Escherichia coli O111:NM str. 2010C-3053	1	1	1	TAACCGTAGGGGAACCTGCGGTTGGATCACCTCCTTA
GCA_900088645.1	Anaplasma phagocytophilum	1	1	1	TAGCTGTAGGTGAACCTGCGGCTGGATTACCTCCTTT
GCA_001180545.1	Pseudomonas aeruginosa	1	1	1	TAGCCGTAGGGGAACCTGCGGCTGGATCACCTCCTTA
GCA_000391445.1	Enterococcus faecalis EnGen0114	3	1	3	TAGCCGTATCGGAAGGTGCGGCTGGATCACCTCCTTT
GCA_000255615.3	Ruminiclostridium thermocellum AD2	4	1	4	TAGCCGTATCGGAAGGTGCGGCTGGATCACCTCCTTT
GCA_001262715.1	Spiroplasma turonicum	1	1	1	TATCCGTACGGGAACGTGCGGATGGATCACCTCCTTT
GCA_001584975.1	Streptococcus pneumoniae	1	1	1	TAGCCGTATCGGAAGGTGCGGCTGGATCACCTCCTTT
GCA_001277175.1	Cronobacter universalis NCTC 9529	7	1	7	TAACCGTAGGGGAACCTGCGGTTGGATCACCTCCTTA
GCA_000571455.1	Staphylococcus aureus F88375	3	1	3	TAGCCGTATCGGAAGGTGCGGCTGGATCACCTCCTTT
GCA_000459715.1	Escherichia coli KOEGE 44 (106a)	6	1	6	TAACCGTAGGGGAACCTGCGGTTGGATCACCTCCTTA
GCA_000624435.2	Salmonella enterica subsp. enterica serovar Enteritidis str. EC20120007	7	1	7	TAACCGTAGGGGAACCTGCGGTTGGATCACCTCCTTA
GCA_000387565.1	Lactobacillus delbrueckii subsp. jakobsenii ZN7a-9 = DSM 26046	1	1	1	TAGCCGTAGGAGAACCTGCGGCTGGATCACCTCCTTT
GCA_000162515.1	Bacteroides sp. 1_1_14	1	1	1	TAGCCGTACCGGAAGGTGCGGCTGGAACACCTCCTTT
GCA_000017585.1	Campylobacter hominis ATCC BAA-381	3	1	3	TAACCGTAGGAGAACCTGCGGTTGGATCACCTCCTTT
GCA_900020235.1	Staphylococcus aureus	1	1	1	TAGCCGTATCGGAAGGTGCGGCTGGATCACCTCCTTT
GCA_000692655.1	Escherichia coli BIDMC 78	7	1	7	TAACCGTAGGGGAACCTGCGGTTGGATCACCTCCTTA
GCA_001250355.1	Shigella sonnei	1	1	1	TAACCGTAGGGGAACCTGCGGTTGGATCACCTCCTTA
GCA_001334375.1	Streptococcus pneumoniae	1	1	1	TAGCCGTATCGGAAGGTGCGGCTGGATCACCTCCTTT
GCA_000582235.1	Acinetobacter sp. 1239920	9	1	9	TAGCCGTAGGGGAACCTGCGGCTGGATCACCTCCTTA
GCA_000573105.1	Staphylococcus aureus M1336	1	1	1	TAGCCGTATCGGAAGGTGCGGCTGGATCACCTCCTTT
GCA_001424125.1	Cellulomonas sp. Leaf395	1	1	1	TAGCCGTACCGGAAGGTGCGGCTGGATCACCTCCTTT
GCA_000594365.1	Staphylococcus aureus H58177	4	1	4	TAGCCGTATCGGAAGGTGCGGCTGGATCACCTCCTTT
GCA_001656475.1	Moraxella catarrhalis	1	1	1	TAGCCGTAGGGGAACCTGCGGCTGGATCACCTCCTTA
GCA_001108525.1	Salmonella enterica subsp. enterica serovar Typhi	1	1	1	TAACCGTAGGGGAACCTGCGGTTGGATCACCTCCTTA
GCA_000539475.1	Staphylococcus aureus AMMC6008	5	1	5	TAGCCGTATCGGAAGGTGCGGCTGGATCACCTCCTTT
GCA_001101345.2	Streptococcus pneumoniae	1	1	1	TAGCCGTATCGGAAGGTGCGGCTGGATCACCTCCTTT
GCA_000653055.1	Mycobacterium tuberculosis TKK_05MA_0026	1	1	1	TAGCCGTACCGGAAGGTGCGGCTGGATCACCTCCTTT
GCA_000662925.1	Mycobacterium tuberculosis M1418	1	1	1	TAGCCGTACCGGAAGGTGCGGCTGGATCACCTCCTTT
GCA_000598085.1	Paenibacillus darwinianus	1	1	1	TAGCCGTATCGGAAGGTGCGGCTGGATCACCTCCTTT
GCA_001339075.1	Streptococcus pneumoniae	1	1	1	TAGCCGTATCGGAAGGTGCGGCTGGATCACCTCCTTT
GCA_000341815.1	Rhodococcus qingshengii BKS 20-40	4	1	4	TAGCCGTACCGGAAGGTGCGGCTGGATCACCTCCTTT
GCA_001546065.1	Paenibacillus riograndensis	4	1	4	TAGCCGTATCGGAAGGTGCGGCTGGATCACCTCCTTT
GCA_001106585.1	Streptococcus pneumoniae	1	1	1	TAGCCGTATCGGAAGGTGCGGCTGGATCACCTCCTTT
GCA_001095225.1	Neisseria gonorrhoeae	1	1	1	TAGCCGTAGGGGAACCTGCGGCTGGATCACCTCCTTT
GCA_000786255.1	Pantoea stewartii	1	1	1	TAACCGTAGGGGAACCTGCGGTTGGATCACCTCCTTA
GCA_000655495.1	Mycobacterium tuberculosis XTB13-205	1	1	1	TAGCCGTACCGGAAGGTGCGGCTGGATCACCTCCTTT
GCA_000817995.1	Bifidobacterium adolescentis	4	1	4	TAGCCGTACCGGAAGGTGCGGCTGGATCACCTCCTTT
GCA_001145245.1	Streptococcus pneumoniae	1	1	1	TAGCCGTATCGGAAGGTGCGGCTGGATCACCTCCTTT
GCA_001402095.1	Brucella abortus	1	1	1	TAGCCGTAGGGGAACCTGCGGCTGGATCACCTCCTTT
GCA_001477155.1	Pantoea dispersa	1	1	1	TAACCGTAGGGGAACCTGCGGTTGGATCACCTCCTTA
GCA_000399605.1	Bacillus cereus VDM021	1	1	1	TAGCCGTATCGGAAGGTGCGGCTGGATCACCTCCTTT
GCA_000964855.1	Orientia tsutsugamushi str. TA716	1	1	1	TAGCCGTAGGGGAACCTGCGGCTGGATTACCTCCTTT
GCA_001112385.1	Streptococcus pneumoniae	1	1	1	TAGCCGTATCGGAAGGTGCGGCTGGATCACCTCCTTT
GCA_001479785.1	Salmonella enterica subsp. enterica serovar Infantis	1	1	1	TAACCGTAGGGGAACCTGCGGTTGGATCACCTCCTTA
GCA_000651355.1	Mycobacterium tuberculosis TKK_03_0015	1	1	1	TAGCCGTACCGGAAGGTGCGGCTGGATCACCTCCTTT
GCA_000247145.2	Staphylococcus epidermidis VCU126	1	1	1	TAGCCGTATCGGAAGGTGCGGCTGGATCACCTCCTTT
GCA_000209795.2	Bacillus subtilis subsp. natto BEST195	10	1	10	TAGCCGTATCGGAAGGTGCGGCTGGATCACCTCCTTT
GCA_000806845.1	Salmonella enterica subsp. enterica	1	1	1	TAACCGTAGGGGAACCTGCGGTTGGATCACCTCCTTA
GCA_001109385.2	Streptococcus pneumoniae	1	1	1	TAGCCGTATCGGAAGGTGCGGCTGGATCACCTCCTTT
GCA_001271875.1	Salmonella enterica subsp. enterica serovar Kentucky	1	1	1	TAACCGTAGGGGAACCTGCGGTTGGATCACCTCCTTA
GCA_000020545.1	Chlorobium phaeobacteroides BS1	2	1	2	TAGCCGTACCGGAAGGTGCGGCTGGATCACCTCCTTT
GCA_001152805.1	Streptococcus pneumoniae	1	1	1	TAGCCGTATCGGAAGGTGCGGCTGGATCACCTCCTTT
GCA_001266795.1	Marinobacter sp. CP1	3	1	3	TAGCCGTAGGGGAACCTGCGGCTGGATCACCTCCTTA
GCA_001354435.1	Staphylococcus aureus	1	1	1	TAGCCGTATCGGAAGGTGCGGCTGGATCACCTCCTTT
GCA_000784865.1	Enterobacter cloacae	8	1	8	TAACCGTAGGGGAACCTGCGGTTGGATCACCTCCTTA
GCA_000672615.1	Mycobacterium tuberculosis TKK_03_0030	1	1	1	TAGCCGTACCGGAAGGTGCGGCTGGATCACCTCCTTT
GCA_001209485.1	Streptococcus pneumoniae	1	1	1	TAGCCGTATCGGAAGGTGCGGCTGGATCACCTCCTTT
GCA_000978785.2	Francisella tularensis subsp. tularensis str. SCHU S4 substr. NR-28534	3	1	3	TAGCCGTAGGGGAACCTGCGGCTGGATCACCTCCTTA
GCA_000335975.1	Salmonella enterica subsp. enterica serovar Montevideo str. 316111868	5	1	5	TAACCGTAGGGGAACCTGCGGTTGGATCACCTCCTTA
GCA_001222985.1	Yersinia enterocolitica	1	1	1	TAACCGTAGGGGAACCTGCGGTTGGATCACCTCCTTA
GCA_001030945.1	Klebsiella pneumoniae	1	1	1	TAACCGTAGGGGAACCTGCGGTTGGATCACCTCCTTA
GCA_000248695.2	Staphylococcus aureus subsp. aureus CIG1096	5	1	5	TAGCCGTATCGGAAGGTGCGGCTGGATCACCTCCTTT
GCA_001192295.1	Streptococcus pneumoniae	1	1	1	TAGCCGTATCGGAAGGTGCGGCTGGATCACCTCCTTT
GCA_000008445.1	Bacillus anthracis str. 'Ames Ancestor'	11	1	11	TAGCCGTATCGGAAGGTGCGGCTGGATCACCTCCTTT
GCA_000691445.1	Geobacillus sp. CAMR12739	1	1	1	TAGCCGTACCGGAAGGTGCGGCTGGATCACCTCCTTT
GCA_001002495.1	candidate division WWE3 bacterium GW2011_GWA1_46_21	1	1	1	TAGCCGTAGGGGAATCTGCGGCTGGATCACCTCCTTT
GCA_000801165.1	Escherichia coli	7	1	7	TAACCGTAGGGGAACCTGCGGTTGGATCACCTCCTTA
GCA_000596025.1	Staphylococcus aureus DAR5843	3	1	3	TAGCCGTATCGGAAGGTGCGGCTGGATCACCTCCTTT
GCA_000249175.2	Escherichia coli DEC2B	8	1	8	TAACCGTAGGGGAACCTGCGGTTGGATCACCTCCTTA
GCA_900053255.1	Streptococcus pneumoniae	1	1	1	TAGCCGTATCGGAAGGTGCGGCTGGATCACCTCCTTT
GCA_000622795.2	Escherichia coli O26:H11 str. 2011C-3282	1	1	1	TAACCGTAGGGGAACCTGCGGTTGGATCACCTCCTTA
GCA_000663605.1	Mycobacterium tuberculosis M1734	1	1	1	TAGCCGTACCGGAAGGTGCGGCTGGATCACCTCCTTT
GCA_000654375.1	Mycobacterium tuberculosis M1007	1	1	1	TAGCCGTACCGGAAGGTGCGGCTGGATCACCTCCTTT
GCA_000654335.1	Mycobacterium tuberculosis M992	1	1	1	TAGCCGTACCGGAAGGTGCGGCTGGATCACCTCCTTT
GCA_001191955.1	Mycobacterium tuberculosis	1	1	1	TAGCCGTACCGGAAGGTGCGGCTGGATCACCTCCTTT
GCA_001132545.1	Streptococcus pneumoniae	1	1	1	TAGCCGTATCGGAAGGTGCGGCTGGATCACCTCCTTT
GCA_000609845.1	Staphylococcus aureus DAR1859	5	1	5	TAGCCGTATCGGAAGGTGCGGCTGGATCACCTCCTTT
GCA_000674075.1	Mycobacterium tuberculosis KT-0063	1	1	1	TAGCCGTACCGGAAGGTGCGGCTGGATCACCTCCTTT
GCA_000580975.1	Acinetobacter baumannii 299505	4	1	4	TAGCCGTAGGGGAACCTGCGGCTGGATCACCTCCTTA
GCA_001535915.1	Pseudomonas amygdali pv. ulmi	1	1	1	TAGCCGTAGGGGAACCTGCGGCTGGATCACCTCCTTA
GCA_001621805.1	Escherichia coli	1	1	1	TAACCGTAGGGGAACCTGCGGTTGGATCACCTCCTTA
GCA_000293465.1	Neisseria meningitidis NM2657	8	1	8	TAGCCGTAGGGGAACCTGCGGCTGGATCACCTCCTTT
GCA_000765465.1	Lactobacillus helveticus	1	1	1	TAGCCGTAGGAGAACCTGCGGCTGGATCACCTCCTTT
GCA_001275875.1	Achromobacter xylosoxidans	1	1	1	TAGCCGTATCGGAAGGTGCGGCTGGATCACCTCCTTT
GCA_000452325.2	Peptoclostridium difficile F548	1	1	1	TAGCCGTATCGGAAGGTGCGGCTGGATCACCTCCTTT
GCA_000391645.1	Enterococcus faecalis EnGen0104	4	1	4	TAGCCGTATCGGAAGGTGCGGCTGGATCACCTCCTTT
GCA_001032115.1	Klebsiella pneumoniae	8	1	8	TAACCGTAGGGGAACCTGCGGTTGGATCACCTCCTTA
GCA_001266825.1	Bacillus velezensis	2	1	2	TAGCCGTATCGGAAGGTGCGGCTGGATCACCTCCTTT
GCA_000602605.1	Staphylococcus aureus T47161	4	1	4	TAGCCGTATCGGAAGGTGCGGCTGGATCACCTCCTTT
GCA_001450985.1	Pseudomonas aeruginosa	1	1	1	TAGCCGTAGGGGAACCTGCGGCTGGATCACCTCCTTA
GCA_000952595.1	Enterobacter cloacae	1	1	1	TAACCGTAGGGGAACCTGCGGTTGGATCACCTCCTTA
GCA_001661135.1	Neisseria gonorrhoeae	4	1	4	TAGCCGTAGGGGAACCTGCGGCTGGATCACCTCCTTT
GCA_001129805.1	Streptococcus pneumoniae	1	1	1	TAGCCGTATCGGAAGGTGCGGCTGGATCACCTCCTTT
GCA_000819185.1	Escherichia coli	1	1	1	TAACCGTAGGGGAACCTGCGGTTGGATCACCTCCTTA
GCA_000170755.1	Lentisphaera araneosa HTCC2155	3	1	3	TAGCCGTTGGGGAACCAGCGGCTGGATCACCTCCTTT
GCA_001213645.1	Salmonella enterica subsp. enterica serovar Bovismorbificans	1	1	1	TAACCGTAGGGGAACCTGCGGTTGGATCACCTCCTTA
GCA_001535565.1	Streptococcus pyogenes	6	1	6	TAGCCGTATCGGAAGGTGCGGCTGGATCACCTCCTTT
GCA_001526085.1	Enterobacter hormaechei subsp. oharae	2	1	2	TAACCGTAGGGGAACCTGCGGTTGGATCACCTCCTTA
GCA_001594435.1	Salmonella enterica subsp. enterica serovar Typhimurium	2	1	2	TAACCGTAGGGGAACCTGCGGTTGGATCACCTCCTTA
GCA_001518605.1	Enterobacter hormaechei subsp. steigerwaltii	1	1	1	TAACCGTAGGGGAACCTGCGGTTGGATCACCTCCTTA
GCA_900042275.1	Staphylococcus aureus	1	1	1	TAGCCGTATCGGAAGGTGCGGCTGGATCACCTCCTTT
GCA_000605585.1	Staphylococcus aureus T45839	4	1	4	TAGCCGTATCGGAAGGTGCGGCTGGATCACCTCCTTT
GCA_000528555.1	Staphylococcus aureus M0697	4	1	4	TAGCCGTATCGGAAGGTGCGGCTGGATCACCTCCTTT
GCA_001604895.1	Aeromonas hydrophila	1	1	1	TAACCCTAGGGGAACCTGGGGTTGGATCACCTCCTTA
GCA_000391905.1	Enterococcus faecium EnGen0134	4	1	4	TAGCCGTATCGGAAGGTGCGGCTGGATCACCTCCTTT
GCA_000562735.1	Staphylococcus aureus W56246	4	1	4	TAGCCGTATCGGAAGGTGCGGCTGGATCACCTCCTTT
GCA_001381735.1	Mycobacterium tuberculosis	1	1	1	TAGCCGTACCGGAAGGTGCGGCTGGATCACCTCCTTT
GCA_000878725.1	Vibrio parahaemolyticus	7	1	7	TAGCGCTAGGGGAACCTGGCGCTGGATCACCTCCTTA
GCA_000274345.1	Helicobacter pylori Hp P-74	2	1	2	TAACCGTAGGTGAACCTGCGGTTGGATCACCTCCTTT
GCA_001121425.1	Yersinia enterocolitica	1	1	1	TAACCGTAGGGGAACCTGCGGTTGGATCACCTCCTTA
GCA_000189195.2	Salmonella enterica subsp. enterica serovar Montevideo str. IA_2010008284	1	1	1	TAACCGTAGGGGAACCTGCGGTTGGATCACCTCCTTA
GCA_000018265.1	Salinispora arenicola CNS-205	3	1	3	TAGCCGTACCGGAAGGTGCGGCTGGATCACCTCCTTT
GCA_001031405.1	Klebsiella pneumoniae	5	1	5	TAACCGTAGGGGAACCTGCGGTTGGATCACCTCCTTA
GCA_001327375.1	Burkholderia pseudomallei	1	1	1	TAGCCGTATCGGAAGGTGCGGCTGGATCACCTCCTTT
GCA_001340375.1	Streptococcus pneumoniae	1	1	1	TAGCCGTATCGGAAGGTGCGGCTGGATCACCTCCTTT
GCA_001666985.1	Mycobacterium fortuitum	1	1	1	TAGCCGTACCGGAAGGTGCGGCTGGATCACCTCCTTT
GCA_000504885.1	Mycobacterium avium subsp. paratuberculosis 10-8425	1	1	1	TAGCCGTACCGGAAGGTGCGGCTGGATCACCTCCTTT
GCA_001222405.1	Salmonella enterica subsp. enterica serovar Typhimurium str. DT104	1	1	1	TAACCGTAGGGGAACCTGCGGTTGGATCACCTCCTTA
GCA_000447375.1	Elizabethkingia anophelis 502	1	1	1	TAGCCGTACCGGAAGGTGCGGCTGGAACATCTCATTT
GCA_000391165.1	Enterococcus faecalis EnGen0091	6	1	6	TAGCCGTATCGGAAGGTGCGGCTGGATCACCTCCTTT
GCA_000748085.1	Salmonella enterica subsp. enterica serovar Bareilly str. CFSAN001140	1	1	1	TAACCGTAGGGGAACCTGCGGTTGGATCACCTCCTTA
GCA_900062835.1	Streptococcus suis	1	1	1	TAGCCGTATCGGAAGGTGCGGCTGGATCACCTCCTTT
GCA_000296405.1	Turicella otitidis ATCC 51513	1	1	1	TAGCCGTACCGGAAGGTGCGGCTGGATCACCTCCTTT
GCA_000772795.1	Xanthomonas vasicola	1	1	1	TAGCCGTATCGGAAGGTGCGGCTGGATCACCTCCTTT
GCA_000706585.1	Klebsiella pneumoniae UCI 17	8	1	8	TAACCGTAGGGGAACCTGCGGTTGGATCACCTCCTTA
GCA_001594985.1	Salmonella enterica subsp. enterica serovar Typhimurium	3	1	3	TAACCGTAGGGGAACCTGCGGTTGGATCACCTCCTTA
GCA_000835925.1	Citrobacter rodentium	4	1	4	TAACCGTAGGGGAACCTGCGGTTGGATCACCTCCTTA
GCA_001521205.1	Escherichia coli	1	1	1	TAACCGTAGGGGAACCTGCGGTTGGATCACCTCCTTA
GCA_001308285.1	Lactobacillus helveticus	5	1	5	TAGCCGTAGGAGAACCTGCGGCTGGATCACCTCCTTT
GCA_000650595.1	Mycobacterium tuberculosis MD16553	1	1	1	TAGCCGTACCGGAAGGTGCGGCTGGATCACCTCCTTT
GCA_000456705.1	Escherichia coli HVH 44 (4-2298570)	5	1	5	TAACCGTAGGGGAACCTGCGGTTGGATCACCTCCTTA
GCA_000022125.1	Desulfovibrio desulfuricans subsp. desulfuricans str. ATCC 27774	3	1	3	TAGCCGTAGGGGAACCTGCGGCTGGATCACCTCCTTT
GCA_000809925.3	Acinetobacter baumannii	1	1	1	TAGCCGTAGGGGAACCTGCGGCTGGATCACCTCCTTA
GCA_001667445.1	Mycobacterium fortuitum	1	1	1	TAGCCGTACCGGAAGGTGCGGCTGGATCACCTCCTTT
GCA_001472385.1	Enterobacter hormaechei subsp. steigerwaltii	1	1	1	TAACCGTAGGGGAACCTGCGGTTGGATCACCTCCTTA
GCA_000662845.1	Mycobacterium tuberculosis M1410	1	1	1	TAGCCGTACCGGAAGGTGCGGCTGGATCACCTCCTTT
GCA_000294085.2	Enterococcus faecalis ERV31	1	1	1	TAGCCGTATCGGAAGGTGCGGCTGGATCACCTCCTTT
GCA_000809425.3	Acinetobacter baumannii	1	1	1	TAGCCGTAGGGGAACCTGCGGCTGGATCACCTCCTTA
GCA_001509505.1	Streptomyces sp. NRRL S-1521	2	1	2	TAGCCGTACCGGAAGGTGCGGCTGGATCACCTCCTTT
GCA_001242545.1	Salmonella enterica subsp. enterica serovar Infantis	1	1	1	TAACCGTAGGGGAACCTGCGGTTGGATCACCTCCTTA
GCA_001427825.1	Brevundimonas sp. Root608	1	1	1	TAGCCGTAGGGGAACCTGCGGCTGGATCACCTCCTTT
GCA_001218445.1	Salmonella enterica subsp. enterica serovar Typhimurium str. DT104	2	1	2	TAACCGTAGGGGAACCTGCGGTTGGATCACCTCCTTA
GCA_000335595.1	Acinetobacter baumannii AA-014	7	1	7	TAGCCGTAGGGGAACCTGCGGCTGGATCACCTCCTTA
GCA_001449385.1	Pseudomonas aeruginosa	1	1	1	TAGCCGTAGGGGAACCTGCGGCTGGATCACCTCCTTA
GCA_000364725.1	Candidatus Moranella endobia PCVAL	1	1	1	TAACCGTAGGGGAACCTGCGGTTGGATCACCTCCTTA
GCA_000706465.1	Mycobacterium tuberculosis UT0118	1	1	1	TAGCCGTACCGGAAGGTGCGGCTGGATCACCTCCTTT
GCA_000185725.2	Segniliparus rugosus ATCC BAA-974	1	1	1	TAGCCGTACCGGAAGGTGCGGCTGGATCACCTCCTTT
GCA_000657055.1	Mycobacterium tuberculosis TKK_04_0159	1	1	1	TAGCCGTACCGGAAGGTGCGGCTGGATCACCTCCTTT
GCA_000488695.1	Escherichia coli 908624	1	1	1	TAACCGTAGGGGAACCTGCGGTTGGATCACCTCCTTA
GCA_000534195.1	Enterobacter cloacae UCI 35	6	1	6	TAACCGTAGGGGAACCTGCGGTTGGATCACCTCCTTA
GCA_001031555.1	Klebsiella pneumoniae	6	1	6	TAACCGTAGGGGAACCTGCGGTTGGATCACCTCCTTA
GCA_000390965.1	Enterococcus faecalis EnGen0068	4	1	4	TAGCCGTATCGGAAGGTGCGGCTGGATCACCTCCTTT
GCA_000444725.1	Helicobacter pylori UM077	4	1	4	TAACCGTAGGTGAACCTGCGGTTGGATCACCTCCTTT
GCA_000194705.2	Escherichia coli B41	7	1	7	TAACCGTAGGGGAACCTGCGGTTGGATCACCTCCTTA
GCA_001575855.1	Escherichia coli	1	1	1	TAACCGTAGGGGAACCTGCGGTTGGATCACCTCCTTA
GCA_001472415.1	[Enterobacter] aerogenes	2	1	2	TAACCGTAGGGGAACCTGCGGTTGGATCACCTCCTTA
GCA_000296505.1	Actinomyces turicensis ACS-279-V-Col4	4	1	4	TAGCCGTACCGGAAGGTGCGGCTGGATCACCTCCTTT
GCA_000603825.1	Salmonella enterica subsp. enterica serovar Heidelberg str. CVM24388	1	1	1	TAACCGTAGGGGAACCTGCGGTTGGATCACCTCCTTA
GCA_000411675.1	Pseudomonas fluorescens LMG 5329	1	1	1	TAGCCGTAGGGGAACCTGCGGCTGGATCACCTCCTTA
GCA_001456955.1	Microbacterium enclense	1	1	1	TAGCCGTACCGGAAGGTGCGGCTGGATCACCTCCTTT
GCA_001339675.1	Streptococcus pneumoniae	1	1	1	TAGCCGTATCGGAAGGTGCGGCTGGATCACCTCCTTT
GCA_001273585.1	Lactobacillus plantarum	1	1	1	TAGCCGTAGGAGAACCTGCGGCTGGATCACCTCCTTT
GCA_000974325.1	Listeria monocytogenes	1	1	1	TAGCCGTATCGGAAGGTGCGGCTGGATCACCTCCTTT
GCA_000735675.1	Sphingobium yanoikuyae	1	1	1	TAGCCGTAGGGGAACCTGCGGCTGGATCACCTCCTTT
GCA_000783375.1	Sphingomonas sp. Ant20	1	1	1	TAGCCGTAGGGGAACCTGCGGCTGGATCACCTCCTTT
GCA_001521695.1	Escherichia coli	1	1	1	TAACCGTAGGGGAACCTGCGGTTGGATCACCTCCTTA
GCA_000533335.1	Staphylococcus aureus M0068	6	1	6	TAGCCGTATCGGAAGGTGCGGCTGGATCACCTCCTTT
GCA_001522505.1	Burkholderia ubonensis	1	1	1	TAGCCGTATCGGAAGGTGCGGCTGGATCACCTCCTTT
GCA_000571675.1	Staphylococcus aureus F29997	4	1	4	TAGCCGTATCGGAAGGTGCGGCTGGATCACCTCCTTT
GCA_000457085.1	Escherichia coli HVH 77 (4-2605759)	4	1	4	TAACCGTAGGGGAACCTGCGGTTGGATCACCTCCTTA
GCA_000636435.1	Staphylococcus aureus 1110700562	3	1	3	TAGCCGTATCGGAAGGTGCGGCTGGATCACCTCCTTT
GCA_000641015.1	Staphylococcus aureus VET0085R	3	1	3	TAGCCGTATCGGAAGGTGCGGCTGGATCACCTCCTTT
GCA_000480645.1	Pseudomonas aeruginosa BL25	5	1	5	TAGCCGTAGGGGAACCTGCGGCTGGATCACCTCCTTA
GCA_001046235.1	Staphylococcus aureus	1	1	1	TAGCCGTATCGGAAGGTGCGGCTGGATCACCTCCTTT
GCA_001521275.1	Escherichia coli	1	1	1	TAACCGTAGGGGAACCTGCGGTTGGATCACCTCCTTA
GCA_000940995.1	Photobacterium gaetbulicola Gung47	4	1	4	TAGCCCTAGGGGAACCTGGGGCTGGATCACCTCCTTA
GCA_000570395.1	Staphylococcus aureus W92106	5	1	5	TAGCCGTATCGGAAGGTGCGGCTGGATCACCTCCTTT
GCA_001635675.1	Oleiphilus sp. HI0061	3	1	3	TAGCCCTAGGGGAACCTGGGGCTGGATCACCTCCTTA
GCA_001209365.1	Staphylococcus aureus	1	1	1	TAGCCGTATCGGAAGGTGCGGCTGGATCACCTCCTTT
GCA_001241075.1	Salmonella enterica subsp. enterica serovar Typhimurium var. 5-	1	1	1	TAACCGTAGGGGAACCTGCGGTTGGATCACCTCCTTA
GCA_000536175.1	Staphylococcus aureus M1503	5	1	5	TAGCCGTATCGGAAGGTGCGGCTGGATCACCTCCTTT
GCA_001302785.1	candidate division WOR_1 bacterium DG_54_3	1	1	1	TAGCCGTACCGGAAGGTGTGGCTGGATCACCTCCTTT
GCA_000307435.1	Parabacteroides distasonis CL09T03C24	5	1	5	TAGCCGTACCGGAAGGTGCGGCTGGAACACCTCCTTT
GCA_000273195.1	Bacteroides ovatus CL02T12C04	4	1	4	TAGCCGTACCGGAAGGTGCGGCTGGAACACCTCCTTT
GCA_001113725.1	Streptococcus pneumoniae	1	1	1	TAGCCGTATCGGAAGGTGCGGCTGGATCACCTCCTTT
GCA_001355575.1	Salmonella enterica subsp. enterica serovar Typhi	1	1	1	TAACCGTAGGGGAACCTGCGGTTGGATCACCTCCTTA
GCA_001096045.1	Streptococcus pneumoniae	1	1	1	TAGCCGTATCGGAAGGTGCGGCTGGATCACCTCCTTT
GCA_000517485.2	Acinetobacter baumannii UH2107	1	1	1	TAGCCGTAGGGGAACCTGCGGCTGGATCACCTCCTTA
GCA_900052535.1	Streptococcus suis	1	1	1	TAGCCGTATCGGAAGGTGCGGCTGGATCACCTCCTTT
GCA_001606115.1	Burkholderia cenocepacia	6	1	6	TAGCCGTATCGGAAGGTGCGGCTGGATCACCTCCTTT
GCA_900062905.1	Staphylococcus aureus	1	1	1	TAGCCGTATCGGAAGGTGCGGCTGGATCACCTCCTTT
GCA_000360445.1	Staphylococcus aureus M0216	3	1	3	TAGCCGTATCGGAAGGTGCGGCTGGATCACCTCCTTT
GCA_001394675.1	Mycobacterium tuberculosis	1	1	1	TAGCCGTACCGGAAGGTGCGGCTGGATCACCTCCTTT
GCA_001346815.1	Streptococcus pneumoniae	1	1	1	TAGCCGTATCGGAAGGTGCGGCTGGATCACCTCCTTT
GCA_001122205.1	Streptococcus pneumoniae	2	1	2	TAGCCGTATCGGAAGGTGCGGCTGGATCACCTCCTTT
GCA_000345545.2	Helicobacter pylori GAM270ASi	1	1	1	TAACCGTAGGTGAACCTGCGGTTGGATCACCTCCTTT
GCA_000555725.1	Staphylococcus aureus M0413	4	1	4	TAGCCGTATCGGAAGGTGCGGCTGGATCACCTCCTTT
GCA_001438545.1	SAR86 cluster bacterium BACL1 MAG-120924-bin88	1	1	1	TAGCCGTAGGGGAACCTGTGGCTGGATCACCTCCTTA
GCA_000181855.2	Borrelia burgdorferi WI91-23	1	1	1	TAGCCGTACTGGAAAGTGCGGCTGGATCACCTCCTTT
GCA_001424965.1	Rhizobium sp. Root1204	1	1	1	TAGCCGTAGGGGAACCTGCGGCTGGATCACCTCCTTT
GCA_001532845.1	Burkholderia ubonensis	1	1	1	TAGCCGTATCGGAAGGTGCGGCTGGATCACCTCCTTT
GCA_001126745.1	Salmonella enterica subsp. enterica serovar Typhi	1	1	1	TAACCGTAGGGGAACCTGCGGTTGGATCACCTCCTTA
GCA_001451905.1	Pseudomonas aeruginosa	1	1	1	TAGCCGTAGGGGAACCTGCGGCTGGATCACCTCCTTA
GCA_001451105.1	Pseudomonas aeruginosa	1	1	1	TAGCCGTAGGGGAACCTGCGGCTGGATCACCTCCTTA
GCA_001444575.1	Clostridium sporogenes	1	1	1	TAGCCGTAGGAGAACCTGCGGCTGGATCACCTNNNNN
GCA_900054145.1	Streptococcus pneumoniae	1	1	1	TAGCCGTATCGGAAGGTGCGGCTGGATCACCTCCTTT
GCA_001083985.1	Streptococcus pneumoniae	1	1	1	TAGCCGTATCGGAAGGTGCGGCTGGATCACCTCCTTT
GCA_001354895.1	Neisseria gonorrhoeae	1	1	1	TAGCCGTAGGGGAACCTGCGGCTGGATCACCTCCTTT
GCA_000326525.1	Escherichia coli KTE94	1	1	1	TAACCGTAGGGGAACCTGCGGTTGGATCACCTCCTTA
GCA_001006525.1	Salmonella enterica subsp. enterica	7	1	7	TAACCGTAGGGGAACCTGCGGTTGGATCACCTCCTTA
GCA_000649215.1	Mycobacterium tuberculosis 2484AR	1	1	1	TAGCCGTACCGGAAGGTGCGGCTGGATCACCTCCTTT
GCA_001107365.1	Streptococcus pneumoniae	1	1	1	TAGCCGTATCGGAAGGTGCGGCTGGATCACCTCCTTT
GCA_001220525.1	Salmonella enterica subsp. enterica serovar Typhimurium str. DT104	1	1	1	TAACCGTAGGGGAACCTGCGGTTGGATCACCTCCTTA
GCA_000678135.1	Mycobacterium tuberculosis BTB08-022	1	1	1	TAGCCGTACCGGAAGGTGCGGCTGGATCACCTCCTTT
GCA_001165585.1	Neisseria gonorrhoeae	1	1	1	TAGCCGTAGGGGAACCTGCGGCTGGATCACCTCCTTT
GCA_001522475.1	Burkholderia ubonensis	1	1	1	TAGCCGTATCGGAAGGTGCGGCTGGATCACCTCCTTT
GCA_000952575.1	Enterobacter cloacae	3	1	3	TAACCGTAGGGGAACCTGCGGTTGGATCACCTCCTTA
GCA_001416875.1	Campylobacter coli	1	1	1	TAACCGTAGGAGAACCTGCGGTTGGATCACCTCCTTT
GCA_000457715.1	Escherichia coli HVH 118 (4-7345399)	7	1	7	TAACCGTAGGGGAACCTGCGGTTGGATCACCTCCTTA
GCA_001385595.1	Mycobacterium tuberculosis	1	1	1	TAGCCGTACCGGAAGGTGCGGCTGGATCACCTCCTTT
GCA_000502275.1	Mesorhizobium sp. L103C131B0	1	1	1	TAGCCGTAGGGGAACCTGCGGCTGGATCACCTCCTTT
GCA_000570435.1	Staphylococcus aureus W75539	3	1	3	TAGCCGTATCGGAAGGTGCGGCTGGATCACCTCCTTT
GCA_900037675.1	Staphylococcus aureus	1	1	1	TAGCCGTATCGGAAGGTGCGGCTGGATCACCTCCTTT
GCA_001437765.1	Acidimicrobiia bacterium BACL6 MAG-120322-bin79	1	1	1	TAGCCGTACCGGAAGGTGCGGCTGGATCACCTCCTTT
GCA_000966985.1	Streptomyces sp. NRRL S-444	1	1	1	TAGCCGTACCGGAAGGTGCGGCTGGATCACCTCCTTT
GCA_000553385.1	Staphylococcus aureus M0191	1	1	1	TAGCCGTATCGGAAGGTGCGGCTGGATCACCTCCTTT
GCA_000832485.1	Bacillus thuringiensis	14	1	14	TAGCCGTATCGGAAGGTGCGGCTGGATCACCTCCTTT
GCA_001341155.1	Streptococcus pneumoniae	1	1	1	TAGCCGTATCGGAAGGTGCGGCTGGATCACCTCCTTT
GCA_001110505.1	Streptococcus pneumoniae	1	1	1	TAGCCGTATCGGAAGGTGCGGCTGGATCACCTCCTTT
GCA_000804405.1	Enterococcus faecium	1	1	1	TAGCCGTATCGGAAGGTGCGGCTGGATCACCTCCTTT
GCA_001153165.1	Streptococcus pneumoniae	1	1	1	TAGCCGTATCGGAAGGTGCGGCTGGATCACCTCCTTT
GCA_001143285.1	Streptococcus pneumoniae	1	1	1	TAGCCGTATCGGAAGGTGCGGCTGGATCACCTCCTTT
GCA_000505705.1	Salmonella enterica subsp. enterica serovar Heidelberg str. CFSAN002064	7	1	7	TAACCGTAGGGGAACCTGCGGTTGGATCACCTCCTTA
GCA_001575395.1	Escherichia coli	1	1	1	TAACCGTAGGGGAACCTGCGGTTGGATCACCTCCTTA
GCA_000952095.1	Pantoea ananatis	3	1	3	TAACCGTAGGGGAACCTGCGGTTGGATCACCTCCTTA
GCA_001543505.1	Vibrio cholerae	3	1	3	TAGCGCTAGGGGAACCTGGCGCTGGATCACCTCCTTA
GCA_001396635.1	Mycobacterium tuberculosis	1	1	1	TAGCCGTACCGGAAGGTGCGGCTGGATCACCTCCTTT
GCA_000403215.2	Lachnospiraceae bacterium A4	1	1	1	TAGCCGTATCGGAAGGTGCGGCTGGATCACCTCCTTT
GCA_001194305.1	Streptococcus pneumoniae	1	1	1	TAGCCGTATCGGAAGGTGCGGCTGGATCACCTCCTTT
GCA_000836395.1	Meiothermus ruber	1	1	1	TAGCTGTACCGGAAGGTGCGGCTGGATCACCTCCTTT
GCA_900057515.1	Streptococcus suis	2	1	2	TAGCCGTATCGGAAGGTGCGGCTGGATCACCTCCTTT
GCA_000773275.1	Burkholderia pseudomallei MSHR4378	1	1	1	TAGCCGTATCGGAAGGTGCGGCTGGATCACCTCCTTT
GCA_001220885.1	Salmonella enterica subsp. enterica serovar Typhimurium str. DT104	1	1	1	TAACCGTAGGGGAACCTGCGGTTGGATCACCTCCTTA
GCA_000571015.1	Staphylococcus aureus M66661	4	1	4	TAGCCGTATCGGAAGGTGCGGCTGGATCACCTCCTTT
GCA_000022045.1	Cyanothece sp. PCC 7425	2	1	2	TAGCCGTACCGGAAGGTGTGGCTGGATCACCTCCTTT
GCA_000334655.1	Streptococcus pneumoniae PNI0006	2	1	2	TAGCCGTATCGGAAGGTGCGGCTGGATCACCTCCTTT
GCA_000534055.1	Enterobacter cloacae UCI 49	7	1	7	TAACCGTAGGGGAACCTGCGGTTGGATCACCTCCTTA
GCA_000218625.1	Flexistipes sinusarabici DSM 4947	2	1	2	TAGCCGTACCGGAAGGTGTGGCTGGATCACCTCCTTT
GCA_001426615.1	Streptomyces sp. Root1319	2	1	2	TAGCCGTACCGGAAGGTGCGGCTGGATCACCTCCTTT
GCA_001115165.1	Streptococcus pneumoniae	1	1	1	TAGCCGTATCGGAAGGTGCGGCTGGATCACCTCCTTT
GCA_001101585.1	Salmonella enterica subsp. enterica serovar Typhi	1	1	1	TAACCGTAGGGGAACCTGCGGTTGGATCACCTCCTTA
GCA_000878135.1	Frigoribacterium sp. MEB024	1	1	1	TAGCCGTACCGGAAGGTGCGGCTGGATCACCTCCTTT
GCA_001077575.1	Acinetobacter baumannii	6	1	6	TAGCCGTAGGGGAACCTGCGGCTGGATCACCTCCTTA
GCA_000009005.1	Staphylococcus aureus RF122	5	1	5	TAGCCGTATCGGAAGGTGCGGCTGGATCACCTCCTTT
GCA_001544705.1	Mycobacterium tuberculosis	1	1	1	TAGCCGTACCGGAAGGTGCGGCTGGATCACCTCCTTT
GCA_001451705.1	Pseudomonas aeruginosa	1	1	1	TAGCCGTAGGGGAACCTGCGGCTGGATCACCTCCTTA
GCA_001219905.1	Salmonella enterica subsp. enterica serovar Typhimurium str. DT104	1	1	1	TAACCGTAGGGGAACCTGCGGTTGGATCACCTCCTTA
GCA_000299675.1	Acinetobacter baumannii ZWS1219	3	1	3	TAGCCGTAGGGGAACCTGCGGCTGGATCACCTCCTTA
GCA_000554265.1	Staphylococcus aureus M0289	3	1	3	TAGCCGTATCGGAAGGTGCGGCTGGATCACCTCCTTT
GCA_000339175.1	Streptococcus mutans 4SM1	1	1	1	TAGCCGTATCGGAAGGTGCGGCTGGATCACCTCCTTT
GCA_001114305.1	Salmonella enterica subsp. enterica serovar Typhi	1	1	1	TAACCGTAGGGGAACCTGCGGTTGGATCACCTCCTTA
GCA_000475315.1	Marinobacter sp. EN3	1	1	1	TAGCCGTAGGGGAACCTGCGGCTGGATCACCTCCTTA
GCA_001027085.1	Listeria monocytogenes	6	1	6	TAGCCGTATCGGAAGGTGCGGCTGGATCACCTCCTTT
GCA_000748865.1	Salmonella enterica subsp. enterica serovar Bareilly str. CFSAN000207	1	1	1	TAACCGTAGGGGAACCTGCGGTTGGATCACCTCCTTA
GCA_001185985.1	Klebsiella pneumoniae	6	1	6	TAACCGTAGGGGAACCTGCGGTTGGATCACCTCCTTA
GCA_001204435.1	Bordetella pertussis	1	1	1	TAGCCGTATCGGAAGGTGCGGCTGGATCACCTCCTTT
GCA_000638035.1	Staphylococcus aureus 56824-2	3	1	3	TAGCCGTATCGGAAGGTGCGGCTGGATCACCTCCTTT
GCA_001379655.1	Mycobacterium tuberculosis	1	1	1	TAGCCGTACCGGAAGGTGCGGCTGGATCACCTCCTTT
GCA_001499805.2	Aeromonas salmonicida subsp. salmonicida	3	1	3	TAACCCTAGGGGAACCTGGGGTTGGATCACCTCCTTA
GCA_000636915.1	Staphylococcus aureus 12464	2	1	2	TAGCCGTATCGGAAGGTGCGGCTGGATCACCTCCTTT
GCA_001126725.1	Salmonella enterica subsp. enterica serovar Bovismorbificans	1	1	1	TAACCGTAGGGGAACCTGCGGTTGGATCACCTCCTTA
GCA_000656355.1	Mycobacterium tuberculosis XTB13-278	1	1	1	TAGCCGTACCGGAAGGTGCGGCTGGATCACCTCCTTT
GCA_001645525.1	Bacillus cereus	1	1	1	TAGCCGTATCGGAAGGTGCGGCTGGATCACCTCCTTT
GCA_001588545.1	Salmonella enterica subsp. enterica serovar Typhimurium	1	1	1	TAACCGTAGGGGAACCTGCGGTTGGATCACCTCCTTA
GCA_001259135.1	Vibrio cholerae	1	1	1	TAGCGCTAGGGGAACCTGGCGCTGGATCACCTCCTTA
GCA_001528945.1	Burkholderia ubonensis	1	1	1	TAGCCGTATCGGAAGGTGCGGCTGGATCACCTCCTTT
GCA_001038985.1	Bacillus marisflavi	2	1	2	TAGCCGTATCGGAAGGTGCGGCTGGATCACCTCCTTT
GCA_001145905.1	Streptococcus pneumoniae	1	1	1	TAGCCGTATCGGAAGGTGCGGCTGGATCACCTCCTTT
GCA_001377695.1	Mycobacterium tuberculosis	1	1	1	TAGCCGTACCGGAAGGTGCGGCTGGATCACCTCCTTT
GCA_000607025.1	Staphylococcus aureus W75242	1	1	1	TAGCCGTATCGGAAGGTGCGGCTGGATCACCTCCTTT
GCA_000279575.1	Streptococcus pneumoniae GA17301	7	1	7	TAGCCGTATCGGAAGGTGCGGCTGGATCACCTCCTTT
GCA_001543675.1	Enterococcus faecium	1	1	1	TAGCCGTATCGGAAGGTGCGGCTGGATCACCTCCTTT
GCA_000748685.1	Salmonella enterica subsp. enterica serovar Bareilly str. CFSAN001089	1	1	1	TAACCGTAGGGGAACCTGCGGTTGGATCACCTCCTTA
GCA_000291315.1	Bacillus cereus CER074	3	1	3	TAGCCGTATCGGAAGGTGCGGCTGGATCACCTCCTTT
GCA_001087885.1	Streptococcus pneumoniae	1	1	1	TAGCCGTATCGGAAGGTGCGGCTGGATCACCTCCTTT
GCA_000600205.1	Helicobacter pylori oki828	2	1	2	TAACCGTAGGTGAACCTGCGGTTGGATCACCTCCTTT
GCA_001478405.1	Salmonella enterica subsp. enterica serovar Agona	1	1	1	TAACCGTAGGGGAACCTGCGGTTGGATCACCTCCTTA
GCA_000595625.1	Staphylococcus aureus DAR5822	1	1	1	TAGCCGTATCGGAAGGTGCGGCTGGATCACCTCCTTT
GCA_001218185.1	Yersinia frederiksenii	1	1	1	TAACCGTAGGGGAACCTGCGGTTGGATCACCTCCTTA
GCA_000191245.2	Neisseria meningitidis M13399	2	1	2	TAGCCGTAGGGGAACCTGCGGCTGGATCACCTCCTTT
GCA_000251125.2	Staphylococcus saprophyticus subsp. saprophyticus KACC 16562	1	1	1	TAGCCGTATCGGAAGGTGCGGCTGGATCACCTCCTTT
GCA_001195765.1	Mycobacterium tuberculosis	1	1	1	TAGCCGTACCGGAAGGTGCGGCTGGATCACCTCCTTT
GCA_000196275.1	Deinococcus geothermalis DSM 11300	4	1	4	TAACTGTACCGGAAGGTGCGGTTGGATCACCTCCTTT
GCA_900051335.1	Streptococcus pneumoniae	1	1	1	TAGCCGTATCGGAAGGTGCGGCTGGATCACCTCCTTT
GCA_000592865.1	Staphylococcus aureus M1259	3	1	3	TAGCCGTATCGGAAGGTGCGGCTGGATCACCTCCTTT
GCA_001245495.1	Salmonella enterica subsp. enterica serovar Typhimurium var. 5-	1	1	1	TAACCGTAGGGGAACCTGCGGTTGGATCACCTCCTTA
GCA_001523985.1	Burkholderia cepacia	1	1	1	TAGCCGTATCGGAAGGTGCGGCTGGATCACCTCCTTT
GCA_001039225.1	Escherichia coli	1	1	1	TAACCGTAGGGGAACCTGCGGTTGGATCACCTCCTTA
GCA_000829055.1	Lactobacillus casei subsp. casei ATCC 393	5	1	5	TAGCCGTAGGAGAACCTGCGGCTGGATCACCTCCTTT
GCA_001423805.1	Microbacterium sp. Leaf347	1	1	1	TAGCCGTACCGGAAGGTGCGGCTGGATCACCTCCTTT
GCA_000258385.1	Corynebacterium pseudotuberculosis 267	4	1	4	TAGCCGTACCGGAAGGTGCGGCTGGATCACCTCCTTT
GCA_001468765.1	Staphylococcus aureus	1	1	1	TAGCCGTATCGGAAGGTGCGGCTGGATCACCTCCTTT
GCA_000653695.1	Mycobacterium tuberculosis TKK_05SA_0046	1	1	1	TAGCCGTACCGGAAGGTGCGGCTGGATCACCTCCTTT
GCA_000750045.1	Bacillus amyloliquefaciens	2	1	2	TAGCCGTATCGGAAGGTGCGGCTGGATCACCTCCTTT
GCA_000830775.1	Campylobacter jejuni subsp. jejuni NCTC 11168-K12E5	3	1	3	TAACCGTAGGAGAACCTGCGGTTGGATCACCTCCTTT
GCA_001118765.2	Streptococcus pneumoniae	1	1	1	TAGCCGTATCGGAAGGTGCGGCTGGNNNNNNNNNNNN
GCA_000774065.1	Dickeya chrysanthemi	1	1	1	TAACCGTAGGGGAACCTGCGGTTGGATCACCTCCTTA
GCA_000730215.2	Streptococcus agalactiae	7	1	7	TAGCCGTATCGGAAGGTGCGGCTGGATCACCTCCTTT
GCA_000546845.1	Staphylococcus aureus M1056	2	1	2	TAGCCGTATCGGAAGGTGCGGCTGGATCACCTCCTTT
GCA_000212355.1	Dokdonia sp. 4H-3-7-5	3	1	3	TAGCCGTACCGGAAGGTGCGGCTGGAACACCTCCTTT
GCA_001008565.1	Bacillus cereus	1	1	1	TAGCCGTATCGGAAGGTGCGGCTGGATCACCTCCTTT
GCA_000625335.2	Salmonella enterica subsp. enterica serovar Enteritidis str. EC20121970	7	1	7	TAACCGTAGGGGAACCTGCGGTTGGATCACCTCCTTA
GCA_000626095.2	Salmonella enterica subsp. enterica serovar Enteritidis str. EC20120200	7	1	7	TAACCGTAGGGGAACCTGCGGTTGGATCACCTCCTTA
GCA_001181445.1	Pseudomonas aeruginosa	1	1	1	TAGCCGTAGGGGAACCTGCGGCTGGATCACCTCCTTA
GCA_001353435.1	Staphylococcus aureus	1	1	1	TAGCCGTATCGGAAGGTGCGGCTGGATCACCTCCTTT
GCA_000220045.2	Streptococcus mitis SK1073	6	1	6	TAGCCGTATCGGAAGGTGCGGCTGGATCACCTCCTTT
GCA_001221485.1	Salmonella enterica subsp. enterica serovar Typhimurium str. DT104	1	1	1	TAACCGTAGGGGAACCTGCGGTTGGATCACCTCCTTA
GCA_001397195.1	Mycobacterium tuberculosis	1	1	1	TAGCCGTACCGGAAGGTGCGGCTGGATCACCTCCTTT
GCA_001529545.1	Burkholderia stagnalis	1	1	1	TAGCCGTATCGGAAGGTGCGGCTGGATCACCTCCTTT
GCA_900065715.1	Streptococcus suis	1	1	1	TAGCCGTATCGGAAGGTGCGGCTGGATCACCTCCTTT
GCA_001332975.1	Bordetella pertussis	1	1	1	TAGCCGTATCGGAAGGTGCGGCTGGATCACCTCCTTT
GCA_001462475.1	Proteus mirabilis	2	1	2	TAACCGTAGGGGAACCTGCGGTTGGATCACCTCCTTA
GCA_000646375.1	Staphylococcus aureus VET1848R	3	1	3	TAGCCGTATCGGAAGGTGCGGCTGGATCACCTCCTTT
GCA_001191505.1	Escherichia coli	1	1	1	TAACCGTAGGGGAACCTGCGGTTGGATCACCTCCTTA
GCA_000360305.1	Staphylococcus aureus M0177	3	1	3	TAGCCGTATCGGAAGGTGCGGCTGGATCACCTCCTTT
GCA_000939395.1	Acinetobacter baumannii	1	1	1	TAGCCGTAGGGGAACCTGCGGCTGGATCACCTCCTTA
GCA_001401805.1	Pseudoalteromonas sp. P1-25	1	1	1	TAGCCCTAGGGGAACCTGGGGCTGGATCACCTCCTTA
GCA_001332395.1	Bordetella pertussis	1	1	1	TAGCCGTATCGGAAGGTGCGGCTGGATCACCTCCTTT
GCA_001111025.1	Streptococcus pneumoniae	1	1	1	TAGCCGTATCGGAAGGTGCGGCTGGATCACCTCCTTT
GCA_001335495.1	Streptococcus pneumoniae	1	1	1	TAGCCGTATCGGAAGGTGCGGCTGGATCACCTCCTTT
GCA_001176305.1	Streptococcus equi subsp. equi	1	1	1	TAGCCGTATCGGAAGGTGCGGCTGGATCACCTCCTTT
GCA_001183885.1	Geobacillus stearothermophilus	5	1	5	TAGCCGTACCGGAAGGTGCGGCTGGATCACCTCCTTT
GCA_001417485.1	Acinetobacter baumannii	1	1	1	TAGCCGTAGGGGAACCTGCGGCTGGATCACCTCCTTA
GCA_001330215.1	Streptococcus pneumoniae	1	1	1	TAGCCGTATCGGAAGGTGCGGCTGGATCACCTCCTTT
GCA_000673615.1	Mycobacterium tuberculosis KT-0008	1	1	1	TAGCCGTACCGGAAGGTGCGGCTGGATCACCTCCTTT
GCA_000249955.2	Escherichia coli DEC9D	10	1	10	TAACCGTAGGGGAACCTGCGGTTGGATCACCTCCTTA
GCA_000543525.1	Staphylococcus aureus M0775	4	1	4	TAGCCGTATCGGAAGGTGCGGCTGGATCACCTCCTTT
GCA_900038935.1	Staphylococcus aureus	1	1	1	TAGCCGTATCGGAAGGTGCGGCTGGATCACCTCCTTT
GCA_000659445.1	Mycobacterium tuberculosis TKK_02_0030	1	1	1	TAGCCGTACCGGAAGGTGCGGCTGGATCACCTCCTTT
GCA_001145885.1	Streptococcus pneumoniae	1	1	1	TAGCCGTATCGGAAGGTGCGGCTGGATCACCTCCTTT
GCA_001322205.1	Mycobacterium tuberculosis	1	1	1	TAGCCGTACCGGAAGGTGCGGCTGGATCACCTCCTTT
GCA_000224105.1	Mycoplasma putrefaciens KS1	2	1	2	TATCCGTACGGGAACGTGCGGATGGATCACCTCCTTT
GCA_001506665.1	Campylobacter jejuni	1	1	1	TAACCGTAGGAGAACCTGCGGTTGGATCACCTCCTTT
GCA_000653515.1	Mycobacterium tuberculosis TKK_05SA_0021	1	1	1	TAGCCGTACCGGAAGGTGCGGCTGGATCACCTCCTTT
GCA_001021975.1	Chryseobacterium gallinarum	6	1	6	TAGCCGTACCGGAAGGTGCGGCTGGAACATCTCATTT
GCA_001439785.1	Pseudomonas poae	1	1	1	TAGCCGTAGGGGAACCTGCGGCTGGATCACCTCCTTA
GCA_000159635.1	Corynebacterium lipophiloflavum DSM 44291	1	1	1	TAGCCGTACCGGAAGGTGCGGCTGGATCACCTCCTTT
GCA_001084385.1	Streptococcus pneumoniae	1	1	1	TAGCCGTATCGGAAGGTGCGGCTGGATCACCTCCTTT
GCA_001620785.1	Salmonella enterica subsp. enterica serovar Tennessee	1	1	1	TAACCGTAGGGGAACCTGCGGTTGGATCACCTCCTTA
GCA_001194245.1	Staphylococcus aureus	1	1	1	TAGCCGTATCGGAAGGTGCGGCTGGATCACCTCCTTT
GCA_001197335.1	Bordetella pertussis	1	1	1	TAGCCGTATCGGAAGGTGCGGCTGGATCACCTCCTTT
GCA_001115965.1	Salmonella enterica subsp. enterica serovar Typhi	1	1	1	TAACCGTAGGGGAACCTGCGGTTGGATCACCTCCTTA
GCA_000487215.1	Salmonella enterica subsp. enterica serovar Give str. 564	1	1	1	TAACCGTAGGGGAACCTGCGGTTGGATCACCTCCTTA
GCA_000808315.1	Pectobacterium carotovorum subsp. brasiliense	1	1	1	TAACCGTAGGGGAACCTGCGGTTGGATCACCTCCTTA
GCA_000213755.2	Shigella flexneri K-304	3	1	3	TAACCGTAGGGGAACCTGCGGTTGGATCACCTCCTTA
GCA_000448205.1	Neisseria meningitidis NM3173	6	1	6	TAGCCGTAGGGGAACCTGCGGCTGGATCACCTCCTTT
GCA_001658985.1	Staphylococcus epidermidis	3	1	3	TAGCCGTATCGGAAGGTGCGGCTGGATCACCTCCTTT
GCA_001433435.1	Vibrio vulnificus	10	1	10	TAGCGCTAGGGGAACCTGGCGCTGGATCACCTCCTTA
GCA_000968465.1	Anaplasma phagocytophilum	1	1	1	TAGCTGTAGGTGAACCTGCGGCTGGATTACCTCCTTT
GCA_001399625.1	Variovorax paradoxus	2	1	2	TAGCCGTATCGGAAGGTGCGGCTGGATCACCTCCTTT
GCA_000329385.1	Salmonella enterica subsp. enterica serovar Enteritidis str. CDC_2010K_1444	1	1	1	TAACCGTAGGGGAACCTGCGGTTGGATCACCTCCTTA
GCA_900050505.1	Streptococcus pneumoniae	1	1	1	TAGCCGTATCGGAAGGTGCGGCTGGATCACCTCCTTT
GCA_001261215.1	Shigella sonnei	1	1	1	TAACCGTAGGGGAACCTGCGGTTGGATCACCTCCTTA
GCA_000448005.1	Neisseria meningitidis 96037	7	1	7	TAGCCGTAGGGGAACCTGCGGCTGGATCACCTCCTTT
GCA_000279145.1	Melioribacter roseus P3M-2	1	1	1	TAGCCGTACCGGAAGGTGCGGCTGGATCACCTCCTTT
GCA_000610925.1	Staphylococcus aureus DAR5881	6	1	6	TAGCCGTATCGGAAGGTGCGGCTGGATCACCTCCTTT
GCA_000013265.1	Escherichia coli UTI89	7	1	7	TAACCGTAGGGGAACCTGCGGTTGGATCACCTCCTTA
GCA_001542055.1	Salmonella enterica subsp. enterica serovar Kentucky	3	1	3	TAACCGTAGGGGAACCTGCGGTTGGATCACCTCCTTA
GCA_001153185.1	Streptococcus pneumoniae	1	1	1	TAGCCGTATCGGAAGGTGCGGCTGGATCACCTCCTTT
GCA_000154505.1	[Clostridium] scindens ATCC 35704	2	1	2	TAGCCGTATCGGAAGGTGCGGCTGGATCACCTCCTTT
GCA_000531855.1	Staphylococcus aureus M0113	4	1	4	TAGCCGTATCGGAAGGTGCGGCTGGATCACCTCCTTT
GCA_000667805.1	Mycobacterium tuberculosis H37Rv	1	1	1	TAGCCGTACCGGAAGGTGCGGCTGGATCACCTCCTTT
GCA_000487755.1	Salmonella enterica subsp. enterica serovar London str. CFSAN001081	1	1	1	TAACCGTAGGGGAACCTGCGGTTGGATCACCTCCTTA
GCA_000532495.1	Staphylococcus aureus M1389	4	1	4	TAGCCGTATCGGAAGGTGCGGCTGGATCACCTCCTTT
GCA_000739435.1	Actinobacillus suis ATCC 33415	6	1	6	TAACCGTAGGGGAACCTGCGGTTGGATCACCTCCTTA
GCA_000320075.1	Escherichia coli O104:H4 str. 11-02093	6	1	6	TAACCGTAGGGGAACCTGCGGTTGGATCACCTCCTTA
GCA_001087525.2	Streptococcus pneumoniae	1	1	1	TAGCCGTATCGGAAGGTGCGGCTGGATCACCTCCTTT
GCA_001587555.1	Anoxybacillus flavithermus	1	1	1	TAGCCGTACCGGAAGGTGCGGCTGGATCACCTCCTTT
GCA_000935215.1	Pseudomonas stutzeri	1	1	1	TAGCCGTAGGGGAACCTGCGGCTGGATCACCTCCTTA
GCA_001404075.1	Streptococcus pneumoniae	1	1	1	TAGCCGTATCGGAAGGTGCGGCTGGATCACCTCCTTT
GCA_000593465.1	Staphylococcus aureus T59609	2	1	2	TAGCCGTATCGGAAGGTGCGGCTGGATCACCTCCTTT
GCA_001252935.1	Shigella sonnei	1	1	1	TAACCGTAGGGGAACCTGCGGTTGGATCACCTCCTTA
GCA_001396395.1	Mycobacterium tuberculosis	1	1	1	TAGCCGTACCGGAAGGTGCGGCTGGATCACCTCCTTT
GCA_001195945.1	Staphylococcus aureus	1	1	1	TAGCCGTATCGGAAGGTGCGGCTGGATCACCTCCTTT
GCA_000329485.1	Salmonella enterica subsp. enterica serovar Enteritidis str. CDC_2010K_1811	1	1	1	TAACCGTAGGGGAACCTGCGGTTGGATCACCTCCTTA
GCA_000578255.1	Staphylococcus aureus F66778	5	1	5	TAGCCGTATCGGAAGGTGCGGCTGGATCACCTCCTTT
GCA_001129705.1	Streptococcus pneumoniae	1	1	1	TAGCCGTATCGGAAGGTGCGGCTGGATCACCTCCTTT
GCA_001210165.1	Streptococcus pneumoniae	1	1	1	TAGCCGTATCGGAAGGTGCGGCTGGATCACCTCCTTT
GCA_001666275.1	Acinetobacter baumannii	1	1	1	TAGCCGTAGGGGAACCTGCGGCTGGATCACCTCCTTA
GCA_001206915.1	Bordetella pertussis	1	1	1	TAGCCGTATCGGAAGGTGCGGCTGGATCACCTCCTTT
GCA_001022295.1	Klebsiella oxytoca	8	1	8	TAACCGTAGGGGAACCTGCGGTTGGATCACCTCCTTA
GCA_001180365.1	Pseudomonas aeruginosa	1	1	1	TAGCCGTAGGGGAACCTGCGGCTGGATCACCTCCTTA
GCA_001135745.1	Yersinia enterocolitica	1	1	1	TAACCGTAGGGGAACCTGCGGTTGGATCACCTCCTTA
GCA_001018845.1	Staphylococcus aureus	6	1	6	TAGCCGTATCGGAAGGTGCGGCTGGATCACCTCCTTT
GCA_000828715.1	Winogradskyella sp. PG-2	2	1	2	TAGCCGTACCGGAAGGTGCGGCTGGAACACCTCCTTT
GCA_000691305.1	Mycoplasma hyosynoviae	1	1	1	TATCCCTACGAGAACGTGGGGATGGATCACCTCCTTT
GCA_000624955.2	Salmonella enterica subsp. enterica serovar Enteritidis str. EC20120734	7	1	7	TAACCGTAGGGGAACCTGCGGTTGGATCACCTCCTTA
GCA_001243105.1	Salmonella enterica subsp. enterica serovar Typhimurium var. 5-	1	1	1	TAACCGTAGGGGAACCTGCGGTTGGATCACCTCCTTA
GCA_001345655.1	Streptococcus pneumoniae	1	1	1	TAGCCGTATCGGAAGGTGCGGCTGGATCACCTCCTTT
GCA_001526585.1	Agrobacterium sp. LY4	1	1	1	TAGCCGTAGGGGAACCTGCGGCTGGATCACCTCCTTT
GCA_001255475.1	Shigella sonnei	1	1	1	TAACCGTAGGGGAACCTGCGGTTGGATCACCTCCTTA
GCA_000515495.1	Acinetobacter baumannii UH0707	1	1	1	TAGCCGTAGGGGAACCTGCGGCTGGATCACCTCCTTA
GCA_001122845.1	Streptococcus pneumoniae	1	1	1	TAGCCGTATCGGAAGGTGCGGCTGGATCACCTCCTTT
GCA_000741255.1	Bifidobacterium magnum	1	1	1	TAGCCGTACCGGAAGGTGCGGCTGGATCACCTCCTTT
GCA_000582905.2	Vibrio parahaemolyticus AQ3810	1	1	1	TAGCGCTAGGGGAACCTGGCGCTGGATCACCTCCTTA
GCA_000758565.1	Paenibacillus sp. FSL P4-0081	10	1	10	TAGCCGTATCGGAAGGTGCGGCTGGATCACCTCCTTT
GCA_000706605.1	Klebsiella pneumoniae BIDMC 10	7	1	7	TAACCGTAGGGGAACCTGCGGTTGGATCACCTCCTTA
GCA_000798115.1	Escherichia coli	1	1	1	TAACCGTAGGGGAACCTGCGGTTGGATCACCTCCTTA
GCA_001221385.1	Salmonella enterica subsp. enterica serovar Typhimurium str. DT104	2	1	2	TAACCGTAGGGGAACCTGCGGTTGGATCACCTCCTTA
GCA_001427025.1	Mesorhizobium sp. Root554	1	1	1	TAGCCGTAGGGGAACCTGCGGCTGGATCACCTCCTTT
GCA_001596985.1	Klebsiella pneumoniae	1	1	1	TAACCGTAGGGGAACCTGCGGTTGGATCACCTCCTTA
GCA_001431415.1	Stenotrophomonas humi	1	1	1	TAGCCGTATCGGAAGGTGCGGCTGGATCACCTCCTTT
GCA_000291535.1	Bacillus cereus BAG3O-2	2	1	2	TAGCCGTATCGGAAGGTGCGGCTGGATCACCTCCTTT
GCA_000271945.1	Porphyromonas gingivalis W50	1	1	1	TAGCCGTACCGGAAGGTGCGGCTGGAACACCTCCTTT
GCA_001480635.1	Salmonella enterica subsp. enterica serovar Agona	1	1	1	TAACCGTAGGGGAACCTGCGGTTGGATCACCTCCTTA
GCA_001121385.1	Streptococcus pneumoniae	1	1	1	TAGCCGTATCGGAAGGTGCGGCTGGATCACCTCCTTT
GCA_000195185.2	Rhodopirellula baltica WH47	1	1	1	TAGCCGTAGGGGAACCTGCGGCTGGATCACCTCCTTT
GCA_001185765.1	Klebsiella pneumoniae	6	1	6	TAACCGTAGGGGAACCTGCGGTTGGATCACCTCCTTA
GCA_000456345.1	Escherichia coli HVH 24 (4-5985145)	4	1	4	TAACCGTAGGGGAACCTGCGGTTGGATCACCTCCTTA
GCA_000589535.1	Acinetobacter baumannii 25253_10	5	1	5	TAGCCGTAGGGGAACCTGCGGCTGGATCACCTCCTTA
GCA_001391195.1	Mycobacterium tuberculosis	1	1	1	TAGCCGTACCGGAAGGTGCGGCTGGATCACCTCCTTT
GCA_000443165.1	Thauera terpenica 58Eu	1	1	1	TAGCCGTATCGGAAGGTGCGGCTGGATCACCTCCTTT
GCA_001327715.1	Mycobacterium tuberculosis	1	1	1	TAGCCGTACCGGAAGGTGCGGCTGGATCACCTCCTTT
GCA_001142985.1	Streptococcus pneumoniae	1	1	1	TAGCCGTATCGGAAGGTGCGGCTGGATCACCTCCTTT
GCA_001207905.1	Bordetella pertussis	1	1	1	TAGCCGTATCGGAAGGTGCGGCTGGATCACCTCCTTT
GCA_001137685.1	Streptococcus pneumoniae	1	1	1	TAGCCGTATCGGAAGGTGCGGCTGGATCACCTCCTTT
GCA_000587535.1	Staphylococcus aureus H65878	4	1	4	TAGCCGTATCGGAAGGTGCGGCTGGATCACCTCCTTT
GCA_001319005.1	Mycobacterium tuberculosis	1	1	1	TAGCCGTACCGGAAGGTGCGGCTGGATCACCTCCTTT
GCA_000552805.1	Staphylococcus aureus M0149	1	1	1	TAGCCGTATCGGAAGGTGCGGCTGGATCACCTCCTTT
GCA_000221145.2	Propionibacterium acnes SK182B-JCVI	1	1	1	TAGCCGTACCGGAAGGTGCGGCTGGATCACCTCCTTT
GCA_001143725.1	Streptococcus pneumoniae	1	1	1	TAGCCGTATCGGAAGGTGCGGCTGGATCACCTCCTTT
GCA_001222345.1	Salmonella enterica subsp. enterica serovar Typhimurium str. DT104	1	1	1	TAACCGTAGGGGAACCTGCGGTTGGATCACCTCCTTA
GCA_001136045.1	Streptococcus pneumoniae	1	1	1	TAGCCGTATCGGAAGGTGCGGCTGGATCACCTCCTTT
GCA_001256295.1	Shigella sonnei	1	1	1	TAACCGTAGGGGAACCTGCGGTTGGATCACCTCCTTA
GCA_001384215.1	Mycobacterium tuberculosis	1	1	1	TAGCCGTACCGGAAGGTGCGGCTGGATCACCTCCTTT
GCA_001319825.1	Yersinia wautersii	1	1	1	TAACCGTAGGGGAACCTGCGGTTGGATCACCTCCTTA
GCA_001136485.1	Streptococcus pneumoniae	1	1	1	TAGCCGTATCGGAAGGTGCGGCTGGATCACCTCCTTT
GCA_001474275.1	Salmonella enterica	1	1	1	TAACCGTAGGGGAACCTGCGGTTGGATCACCTCCTTA
GCA_000230295.1	Streptococcus pyogenes Alab49	6	1	6	TAGCCGTATCGGAAGGTGCGGCTGGATCACCTCCTTT
GCA_000183745.1	Oceanithermus profundus DSM 14977	2	1	2	TAGCTGTACCGGAAGGTGCGGCTGGATCACCTCCTTT
GCA_001253815.1	Shigella sonnei	1	1	1	TAACCGTAGGGGAACCTGCGGTTGGATCACCTCCTTA
GCA_001426725.1	Cellulomonas sp. Root137	1	1	1	TAGCCGTACCGGAAGGTGCGGCTGGATCACCTCCTTT
GCA_900055165.1	Streptococcus pneumoniae	1	1	1	TAGCCGTATCGGAAGGTGCGGCTGGATCACCTCCTTT
GCA_001349055.1	Streptococcus agalactiae	1	1	1	TAGCCGTATCGGAAGGTGCGGCTGGATCACCTCCTTT
GCA_000988705.1	Moraxella bovoculi	4	1	4	TAGCCGTAGGGGAACCTGCGGCTGGATCACCTCCTTA
GCA_000561625.1	Staphylococcus aureus W60784	2	1	2	TAGCCGTATCGGAAGGTGCGGCTGGATCACCTCCTTT
GCA_000740795.1	Haematobacter massiliensis	1	1	1	TAGCCGTAGGGGAACCTGCGGCTGGATCACCTCCTTT
GCA_001322065.1	Mycobacterium tuberculosis	1	1	1	TAGCCGTACCGGAAGGTGCGGCTGGATCACCTCCTTT
GCA_900086565.1	Salmonella enterica subsp. enterica serovar Java	7	1	7	TAACCGTAGGGGAACCTGCGGTTGGATCACCTCCTTA
GCA_001480245.1	Salmonella enterica subsp. enterica serovar Dublin	1	1	1	TAACCGTAGGGGAACCTGCGGTTGGATCACCTCCTTA
GCA_001652195.1	Staphylococcus aureus	1	1	1	TAGCCGTATCGGAAGGTGCGGCTGGATCACCTCCTTT
GCA_000320385.2	Sinorhizobium meliloti GR4	3	1	3	TAGCCGTAGGGGAACCTGCGGCTGGATCACCTCCTTT
GCA_000641835.1	Staphylococcus aureus VET0156R	3	1	3	TAGCCGTATCGGAAGGTGCGGCTGGATCACCTCCTTT
GCA_001596555.1	Mannheimia haemolytica	1	1	1	TAACCGTAGGGGAACCTGCGGTTGGATCACCTCCTTA
GCA_000959065.1	Mycoplasma mycoides subsp. mycoides	2	1	2	TATCCGTACGGGAACGTGCGGATGGATCACCTCCTTT
GCA_900053295.1	Streptococcus pneumoniae	1	1	1	TAGCCGTATCGGAAGGTGCGGCTGGATCACCTCCTTT
GCA_000008865.1	Escherichia coli O157:H7 str. Sakai	7	1	7	TAACCGTAGGGGAACCTGCGGTTGGATCACCTCCTTA
GCA_001579275.1	Corynebacterium simulans	1	1	1	TAGCCGTACCGGAAGGTGCGGCTGGATCACCTCCTTT
GCA_001138525.1	Streptococcus pneumoniae	1	1	1	TAGCCGTATCGGAAGGTGCGGCTGGATCACCTCCTTT
GCA_001087085.2	Streptococcus pneumoniae	1	1	1	TAGCCGTATCGGAAGGTGCGGCTGGATCACCTCCTTT
GCA_001328995.1	Streptococcus pneumoniae	1	1	1	TAGCCGTATCGGAAGGTGCGGCTGGATCACCTCCTTT
GCA_001636035.1	Vibrio parahaemolyticus	10	1	10	TAGCGCTAGGGGAACCTGGCGCTGGATCACCTCCTTA
GCA_000329345.1	Salmonella enterica subsp. enterica serovar Enteritidis str. CDC_2010K_1747	1	1	1	TAACCGTAGGGGAACCTGCGGTTGGATCACCTCCTTA
GCA_001542955.1	Stenotrophomonas rhizophila	1	1	1	TAGCCGTAGGGGAACCTGCGGCTGGATCACCTCCTTA
GCA_001607025.1	Escherichia coli	1	1	1	TAACCGTAGGGGAACCTGCGGTTGGATCACCTCCTTA
GCA_000278135.1	Bartonella washoensis Sb944nv	1	1	1	TAGCCGTAGGGGAACCTGTGGCTGGATCACCTCCTTT
GCA_001648835.1	Mycobacterium leprae 7935681	1	1	1	TAGCCGTACCGGAAGGTGCGGCTGGATCACCTCCTTT
GCA_001008205.1	Haemophilus haemolyticus	1	1	1	TAACCGTAGGGGAACCTGCGGTTGGATCACCTCCTTA
GCA_000590515.1	Streptomyces sp. PRh5	1	1	1	TAGCCGTACCGGAAGGTGCGGCTGGATCACCTCCTTT
GCA_000948395.1	Frankia sp. CpI1-S	1	1	1	TAGCCGTACCGGAAGGTGCGGCTGGATCACCTCCTTT
GCA_000766055.1	Listeriaceae bacterium FSL A5-0209	1	1	1	TAGCCGTATCGGAAGGTGCGGCTGGATCACCTCCTTT
GCA_001012155.1	Escherichia coli	1	1	1	TAACCGTAGGGGAACCTGCGGTTGGATCACCTCCTTA
GCA_001279355.1	Streptomyces sp. NRRL F-4711	1	1	1	TAGCCGTACCGGAAGGTGCGGCTGGATCACCTCCTTT
GCA_001241155.1	Salmonella enterica subsp. enterica serovar Heidelberg	1	1	1	TAACCGTAGGGGAACCTGCGGTTGGATCACCTCCTTA
GCA_000486265.1	Salmonella enterica subsp. enterica serovar Worthington str. ATCC 9607	1	1	1	TAACCGTAGGGGAACCTGCGGTTGGATCACCTCCTTA
GCA_001089865.1	Salmonella enterica subsp. enterica serovar Typhi	1	1	1	TAACCGTAGGGGAACCTGCGGTTGGATCACCTCCTTA
GCA_000023805.1	Helicobacter pylori 52	2	1	2	TAACCGTAGGTGAACCTGCGGTTGGATCACCTCCTTT
GCA_000327825.2	Neisseria meningitidis 4119	7	1	7	TAGCCGTAGGGGAACCTGCGGCTGGATCACCTCCTTT
GCA_000551785.1	Staphylococcus aureus M0079	6	1	6	TAGCCGTATCGGAAGGTGCGGCTGGATCACCTCCTTT
GCA_001322565.1	Mycobacterium tuberculosis	1	1	1	TAGCCGTACCGGAAGGTGCGGCTGGATCACCTCCTTT
GCA_000530635.1	Staphylococcus aureus M0284	3	1	3	TAGCCGTATCGGAAGGTGCGGCTGGATCACCTCCTTT
GCA_001658765.1	Staphylococcus hominis	1	1	1	TAGCCGTATCGGAAGGTGCGGCTGGATCACCTCCTTT
GCA_000610705.1	Staphylococcus aureus DAR3179	6	1	6	TAGCCGTATCGGAAGGTGCGGCTGGATCACCTCCTTT
GCA_000546945.1	Staphylococcus aureus M1069	1	1	1	TAGCCGTATCGGAAGGTGCGGCTGGATCACCTCCTTT
GCA_001451685.1	Pseudomonas aeruginosa	1	1	1	TAGCCGTAGGGGAACCTGCGGCTGGATCACCTCCTTA
GCA_000516815.1	Bartonella quintana JK 12	2	1	2	TAGCCGTAGGGGAACCTGTGGCTGGATCACCTCCTTT
GCA_000706185.1	Mycobacterium tuberculosis MAL020205	1	1	1	TAGCCGTACCGGAAGGTGCGGCTGGATCACCTCCTTT
GCA_001193255.1	Staphylococcus aureus	1	1	1	TAGCCGTATCGGAAGGTGCGGCTGGATCACCTCCTTT
GCA_001672095.1	Aphanizomenon flos-aquae MDT14a	4	1	4	TAGCCGTACCGGAAGGTGTGGCTGGATCACCTCCTTT
GCA_000834275.1	Yersinia pestis	7	1	7	TAACCGTAGGGGAACCTGCGGTTGGATCACCTCCTTA
GCA_001250495.1	Shigella sonnei	1	1	1	TAACCGTAGGGGAACCTGCGGTTGGATCACCTCCTTA
GCA_000541475.1	Staphylococcus aureus KINW6023	3	1	3	TAGCCGTATCGGAAGGTGCGGCTGGATCACCTCCTTT
GCA_001448845.1	Salmonella enterica subsp. enterica serovar Rubislaw str. SA20030553	3	1	3	TAACCGTAGGGGAACCTGCGGTTGGATCACCTCCTTA
GCA_001631645.1	[Enterobacter] aerogenes	1	1	1	TAACCGTAGGGGAACCTGCGGTTGGATCACCTCCTTA
GCA_000757315.2	Burkholderia mallei	4	1	4	TAGCCGTATCGGAAGGTGCGGCTGGATCACCTCCTTT
GCA_000264455.2	Tistrella mobilis KA081020-065	4	1	4	TAGCCGTAGGGGAACCTGTGGCTGGATCACCTCCTTT
GCA_001204315.1	Streptococcus pneumoniae	1	1	1	TAGCCGTATCGGAAGGTGCGGCTGGATCACCTCCTTT
GCA_001318045.1	Mycobacterium tuberculosis	1	1	1	TAGCCGTACCGGAAGGTGCGGCTGGATCACCTCCTTT
GCA_001210525.1	Mycobacterium tuberculosis	1	1	1	TAGCCGTACCGGAAGGTGCGGCTGGATCACCTCCTTT
GCA_001532145.1	Burkholderia multivorans	1	1	1	TAGCCGTATCGGAAGGTGCGGCTGGATCACCTCCTTT
GCA_001251415.1	Vibrio cholerae	1	1	1	TAGCGCTAGGGGAACCTGGCGCTGGATCACCTCCTTA
GCA_001167505.1	Streptococcus pneumoniae	1	1	1	TAGCCGTATCGGAAGGTGCGGCTGGATCACCTCCTTT
GCA_000281145.1	Rhizobium sp. CF142	1	1	1	TAGCCGTAGGGGAACCTGCGGCTGGATCACCTCCTTT
GCA_000271485.2	Pelosinus fermentans DSM 17108	9	1	9	TAGCCGTATCGGAAGGTGCGGCTGGATCACCTCCTTT
GCA_001347275.1	Streptococcus pneumoniae	1	1	1	TAGCCGTATCGGAAGGTGCGGCTGGATCACCTCCTTT
GCA_000730055.1	Bifidobacterium longum subsp. longum 7-1B	1	1	1	TAGCCGTACCGGAAGGTGCGGCTGGATCACCTCCTTT
GCA_000608285.1	Staphylococcus aureus DAR3790	5	1	5	TAGCCGTATCGGAAGGTGCGGCTGGATCACCTCCTTT
GCA_000726605.1	Listeria monocytogenes	2	1	2	TAGCCGTATCGGAAGGTGCGGCTGGATCACCTCCTTT
GCA_001129365.1	Streptococcus pneumoniae	1	1	1	TAGCCGTATCGGAAGGTGCGGCTGGATCACCTCCTTT
GCA_000296875.1	Streptococcus sp. GMD1S	1	1	1	TAGCCGTATCGGAAGGTGCGGCTGGATCACCTCCTTT
GCA_000269245.1	Yersinia pestis PY-113	1	1	1	TAACCGTAGGGGAACCTGCGGTTGGATCACCTCCTTA
GCA_000169775.1	Haemophilus influenzae 3655	1	1	1	TAACCGTAGGGGAACCTGCGGTTGGATCACCTCCTTA
GCA_900044555.1	Staphylococcus aureus	1	1	1	TAGCCGTATCGGAAGGTGCGGCTGGATCACCTCCTTT
GCA_000934865.1	Escherichia coli	2	1	2	TAACCGTAGGGGAACCTGCGGTTGGATCACCTCCTTA
GCA_001531265.1	Acinetobacter baumannii	1	1	1	TAGCCGTAGGGGAACCTGCGGCTGGATCACCTCCTTA
GCA_000385675.1	Streptococcus pneumoniae 1488	1	1	1	TAGCCGTATCGGAAGGTGCGGCTGGATCACCTCCTTT
GCA_001199535.1	Streptococcus pneumoniae	1	1	1	TAGCCGTATCGGAAGGTGCGGCTGGATCACCTCCTTT
GCA_001165065.2	Streptococcus pneumoniae	1	1	1	TAGCCGTATCGGAAGGTGCGGCTGGATCACCTCCTTT
GCA_000629485.1	Pseudomonas aeruginosa BWH055	4	1	4	TAGCCGTAGGGGAACCTGCGGCTGGATCACCTCCTTA
GCA_000761195.1	Pseudomonas chlororaphis subsp. aurantiaca	5	1	5	TAGCCGTAGGGGAACCTGCGGCTGGATCACCTCCTTA
GCA_000153965.1	Vibrio cholerae B33	1	1	1	TAGCGCTAGGGGAACCTGGCGCTGGATCACCTCCTTA
GCA_001300935.2	Streptococcus pneumoniae	1	1	1	TAGCCGTATCGGAAGGTGCGGCTGGATCACCTCCTTT
GCA_000757945.1	Salmonella enterica subsp. enterica serovar Bareilly str. CFSAN000220	1	1	1	TAACCGTAGGGGAACCTGCGGTTGGATCACCTCCTTA
GCA_001416165.1	Acinetobacter baumannii	1	1	1	TAGCCGTAGGGGAACCTGCGGCTGGATCACCTCCTTA
GCA_000219895.1	Bacillus anthracis str. A0389	6	1	6	TAGCCGTATCGGAAGGTGCGGCTGGATCACCTCCTTT
GCA_001116845.1	Streptococcus pneumoniae	1	1	1	TAGCCGTATCGGAAGGTGCGGCTGGATCACCTCCTTT
GCA_001301955.2	Streptococcus pneumoniae	1	1	1	TAGCCGTATCGGAAGGTGCGGCTGGATCACCTCCTTT
GCA_000391685.1	Enterococcus faecalis EnGen0116	5	1	5	TAGCCGTATCGGAAGGTGCGGCTGGATCACCTCCTTT
GCA_001344615.1	Streptococcus pneumoniae	1	1	1	TAGCCGTATCGGAAGGTGCGGCTGGATCACCTCCTTT
GCA_001172305.2	Streptococcus pneumoniae	1	1	1	TAGCCGTATCGGAAGGTGCGGCTGGATCACCTCCTTT
GCA_900042685.1	Staphylococcus aureus	1	1	1	TAGCCGTATCGGAAGGTGCGGCTGGATCACCTCCTTT
GCA_001416425.1	Acinetobacter baumannii	1	1	1	TAGCCGTAGGGGAACCTGCGGCTGGATCACCTCCTTA
GCA_001211705.1	Burkholderia pseudomallei	1	1	1	TAGCCGTATCGGAAGGTGCGGCTGGATCACCTCCTTT
GCA_001212605.1	Staphylococcus aureus	1	1	1	TAGCCGTATCGGAAGGTGCGGCTGGATCACCTCCTTT
GCA_001029695.1	Candidatus Saccharibacteria bacterium GW2011_GWC2_44_17	1	1	1	TATCCGTACCGGAAGGTGCGGATGGATTACCTCCTTT
GCA_000457835.1	Escherichia coli HVH 126 (4-6034225)	6	1	6	TAACCGTAGGGGAACCTGCGGTTGGATCACCTCCTTA
GCA_001390395.1	Mycobacterium tuberculosis	1	1	1	TAGCCGTACCGGAAGGTGCGGCTGGATCACCTCCTTT
GCA_000430085.2	Salmonella enterica subsp. enterica serovar Heidelberg str. CFSAN002069	7	1	7	TAACCGTAGGGGAACCTGCGGTTGGATCACCTCCTTA
GCA_001167725.1	Streptococcus pneumoniae	1	1	1	TAGCCGTATCGGAAGGTGCGGCTGGATCACCTCCTTT
GCA_001659245.1	Staphylococcus epidermidis	1	1	1	TAGCCGTATCGGAAGGTGCGGCTGGATCACCTCCTTT
GCA_001385815.1	Mycobacterium tuberculosis	1	1	1	TAGCCGTACCGGAAGGTGCGGCTGGATCACCTCCTTT
GCA_000248615.2	Staphylococcus aureus subsp. aureus CIG1750	5	1	5	TAGCCGTATCGGAAGGTGCGGCTGGATCACCTCCTTT
GCA_001351575.1	Staphylococcus aureus	1	1	1	TAGCCGTATCGGAAGGTGCGGCTGGATCACCTCCTTT
GCA_000252045.2	Streptococcus pneumoniae 7533-05	7	1	7	TAGCCGTATCGGAAGGTGCGGCTGGATCACCTCCTTT
GCA_000247355.2	Staphylococcus aureus subsp. aureus IS-88	1	1	1	TAGCCGTATCGGAAGGTGCGGCTGGATCACCTCCTTT
GCA_000297015.1	Streptococcus sp. GMD6S	1	1	1	TAGCCGTATCGGAAGGTGCGGCTGGATCACCTCCTTT
GCA_000528755.1	Staphylococcus aureus M0711	6	1	6	TAGCCGTATCGGAAGGTGCGGCTGGATCACCTCCTTT
GCA_000602165.1	Staphylococcus aureus W85806_020613	2	1	2	TAGCCGTATCGGAAGGTGCGGCTGGATCACCTCCTTT
GCA_000448045.1	Neisseria meningitidis NM3141	6	1	6	TAGCCGTAGGGGAACCTGCGGCTGGATCACCTCCTTT
GCA_000145765.1	Pseudomonas amygdali pv. mori str. 301020	1	1	1	TAGCCGTAGGGGAACCTGCGGCTGGATCACCTCCTTA
GCA_000344575.1	Lactococcus lactis subsp. lactis IO-1	5	1	5	TAGCCGTATCGGAAGGTGCGGCTGGATCACCTCCTTT
GCA_000398805.1	Brucella abortus 93/2	4	1	4	TAGCCGTAGGGGAACCTGCGGCTGGATCACCTCCTTT
GCA_001598055.1	Cupriavidus nantongensis	5	1	5	TAGCCGTATCGGAAGGTGCGGCTGGATCACCTCCTTT
GCA_000631365.1	Streptococcus pyogenes ABC020041424	4	1	4	TAGCCGTATCGGAAGGTGCGGCTGGATCACCTCCTTT
GCA_900061025.1	Streptococcus suis	1	1	1	TAGCCGTATCGGAAGGTGCGGCTGGATCACCTCCTTT
GCA_001439885.1	Bradyrhizobium yuanmingense	1	1	1	TAGCCGTAGGGGAACCTGCGGCTGGATCACCTCCTTT
GCA_001631035.1	Enterobacter cloacae complex 'Hoffmann cluster IV'	1	1	1	TAACCGTAGGGGAACCTGCGGTTGGATCACCTCCTTA
GCA_001176145.1	Streptococcus equi subsp. equi	1	1	1	TAGCCGTATCGGAAGGTGCGGCTGGATCACCTCCTTT
GCA_000155675.2	Octadecabacter antarcticus 307	2	1	2	TAGCCGTAGGGGAACCTGCGGCTGGATCACCTCCTTT
GCA_000506525.2	Rhodobacter capsulatus YW1	3	1	3	TAGCCGTAGGGGAACCTGCGGCTGGATCACCTCCTTT
GCA_000690195.2	Bordetella bronchiseptica D993	4	1	4	TAGCCGTATCGGAAGGTGCGGCTGGATCACCTCCTTT
GCA_900048295.1	Staphylococcus aureus	1	1	1	TAGCCGTATCGGAAGGTGCGGCTGGATCACCTCCTTT
GCA_000953535.1	Fermentimonas caenicola	2	1	2	TAGCCGTACCGGAAGGTGCGGCTGGAACACCTCCTTT
GCA_000015405.1	Mycobacterium sp. KMS	2	1	2	TAGCCGTACCGGAAGGTGCGGCTGGATCACCTCCTTT
GCA_000319915.1	Escherichia coli O104:H4 str. Ec11-4984	4	1	4	TAACCGTAGGGGAACCTGCGGTTGGATCACCTCCTTA
GCA_000539235.1	Staphylococcus aureus LAMC6065	5	1	5	TAGCCGTATCGGAAGGTGCGGCTGGATCACCTCCTTT
GCA_000774325.1	Burkholderia pseudomallei MSHR4503	3	1	3	TAGCCGTATCGGAAGGTGCGGCTGGATCACCTCCTTT
GCA_001125545.2	Streptococcus pneumoniae	1	1	1	TAGCCGTATCGGAAGGTGCGGCTGGATCACCTCCTTT
GCA_000810085.3	Acinetobacter baumannii	1	1	1	TAGCCGTAGGGGAACCTGCGGCTGGATCACCTCCTTA
GCA_001324885.1	Mycobacterium tuberculosis	1	1	1	TAGCCGTACCGGAAGGTGCGGCTGGATCACCTCCTTT
GCA_900050905.1	Streptococcus suis	1	1	1	TAGCCGTATCGGAAGGTGCGGCTGGATCACCTCCTTT
GCA_001217005.1	Mycobacterium abscessus	1	1	1	TAGCCGTACCGGAAGGTGCGGCTGGATCACCTCCTTT
GCA_001433055.1	Acinetobacter baumannii	1	1	1	TAGCCGTAGGGGAACCTGCGGCTGGATCACCTCCTTA
GCA_001607205.1	Escherichia coli	1	1	1	TAACCGTAGGGGAACCTGCGGTTGGATCACCTCCTTA
GCA_000262205.1	Francisella noatunensis subsp. orientalis str. Toba 04	1	1	1	TAGCCGTAGGGGAACCTGCGGCTGGATCACCTCCTTA
GCA_000632335.1	Enterococcus faecium VRE1261	1	1	1	TAGCCGTATCGGAAGGTGCGGCTGGATCACCTCCTTT
GCA_001527905.1	Burkholderia ubonensis	1	1	1	TAGCCGTATCGGAAGGTGCGGCTGGATCACCTCCTTT
GCA_000452065.2	Peptoclostridium difficile P69	6	1	6	TAGCCGTATCGGAAGGTGCGGCTGGATCACCTCCTTT
GCA_001191115.1	Escherichia coli	1	1	1	TAACCGTAGGGGAACCTGCGGTTGGATCACCTCCTTA
GCA_000746625.1	Listeria monocytogenes	6	1	6	TAGCCGTATCGGAAGGTGCGGCTGGATCACCTCCTTT
GCA_900048665.1	Staphylococcus aureus	1	1	1	TAGCCGTATCGGAAGGTGCGGCTGGATCACCTCCTTT
GCA_000562005.1	Staphylococcus aureus T84595	3	1	3	TAGCCGTATCGGAAGGTGCGGCTGGATCACCTCCTTT
GCA_000965825.1	Enterobacter asburiae	1	1	1	TAACCGTAGGGGAACCTGCGGTTGGATCACCTCCTTA
GCA_001130025.1	Salmonella enterica subsp. enterica serovar Typhimurium str. DT104	1	1	1	TAACCGTAGGGGAACCTGCGGTTGGATCACCTCCTTA
GCA_001216425.1	Salmonella enterica subsp. enterica serovar Typhimurium str. DT104	1	1	1	TAACCGTAGGGGAACCTGCGGTTGGATCACCTCCTTA
GCA_001390915.1	Mycobacterium tuberculosis	1	1	1	TAGCCGTACCGGAAGGTGCGGCTGGATCACCTCCTTT
GCA_001383315.1	Mycobacterium tuberculosis	1	1	1	TAGCCGTACCGGAAGGTGCGGCTGGATCACCTCCTTT
GCA_001318965.1	Mycobacterium tuberculosis	1	1	1	TAGCCGTACCGGAAGGTGCGGCTGGATCACCTCCTTT
GCA_001429855.1	Bacillus sp. Soil768D1	1	1	1	TAGCCGTATCGGAAGGTGCGGCTGGATCACCTCCTTT
GCA_001424595.1	Curtobacterium sp. Leaf154	1	1	1	TAGCCGTACCGGAAGGTGCGGCTGGATCACCTCCTTT
GCA_000625255.2	Salmonella enterica subsp. enterica serovar Enteritidis str. EC20121812	7	1	7	TAACCGTAGGGGAACCTGCGGTTGGATCACCTCCTTA
GCA_000971805.1	Mycobacterium chelonae	1	1	1	TAGCCGTACCGGAAGGTGCGGCTGGATCACCTCCTTT
GCA_001585335.1	Streptococcus pneumoniae	1	1	1	TAGCCGTATCGGAAGGTGCGGCTGGATCACCTCCTTT
GCA_001677725.1	Escherichia coli	1	1	1	TAACCGTAGGGGAACCTGCGGTTGGATCACCTCCTTA
GCA_000815065.1	Mycoplasma flocculare ATCC 27399	1	1	1	TATCCCTACGAGAACGTGGGGATGGAACACCTCCTTT
GCA_000742975.1	Enterococcus faecalis ATCC 29212	4	1	4	TAGCCGTATCGGAAGGTGCGGCTGGATCACCTCCTTT
GCA_000525975.1	Listeria rocourtiae FSL F6-920	2	1	2	TAGCCGTATCGGAAGGTGCGGCTGGATCACCTCCTTT
GCA_001562125.1	Alteromonas sp. Mac1	7	1	7	TAACCCTAGGGGAACCTGGGGTTGGATCACCTCCTTA
GCA_000367045.1	Brucella melitensis UK19/04	2	1	2	TAGCCGTAGGGGAACCTGCGGCTGGATCACCTCCTTT
GCA_000811765.3	Acinetobacter baumannii	1	1	1	TAGCCGTAGGGGAACCTGCGGCTGGATCACCTCCTTA
GCA_000399465.1	Bacillus cereus VDM053	2	1	2	TAGCCGTATCGGAAGGTGCGGCTGGATCACCTCCTTT
GCA_001101125.1	Streptococcus pneumoniae	1	1	1	TAGCCGTATCGGAAGGTGCGGCTGGATCACCTCCTTT
GCA_001636275.1	Pandoraea pnomenusa	4	1	4	TAGCCGTAGGGGAACCTGCGGCTGGATCACCTCCTTT
GCA_001176845.1	Streptococcus equi subsp. equi	1	1	1	TAGCCGTATCGGAAGGTGCGGCTGGATCACCTCCTTT
GCA_000392915.1	Enterococcus faecalis EnGen0348	4	1	4	TAGCCGTATCGGAAGGTGCGGCTGGATCACCTCCTTT
GCA_001276345.1	Stenotrophomonas maltophilia	1	1	1	TAGCCGTATCGGAAGGTGCGGCTGGATCACCTCCTTT
GCA_001355975.1	Salmonella enterica subsp. enterica serovar Typhi	1	1	1	TAACCGTAGGGGAACCTGCGGTTGGATCACCTCCTTA
GCA_000362125.1	Staphylococcus aureus M0877	2	1	2	TAGCCGTATCGGAAGGTGCGGCTGGATCACCTCCTTT
GCA_001192935.1	Nocardia seriolae	1	1	1	TAGCCGTACCGGAAGGTGCGGCTGGATCACCTCCTTT
GCA_000661185.1	Mycobacterium tuberculosis TKK-01-0056	1	1	1	TAGCCGTACCGGAAGGTGCGGCTGGATCACCTCCTTT
GCA_001222425.1	Yersinia intermedia	1	1	1	TAACCGTAGGGGAACCTGCGGTTGGATCACCTCCTTA
GCA_001673555.1	Mycobacterium sp. 1165178.9	1	1	1	TAGCCGTACCGGAAGGTGCGGCTGGATCACCTCCTTT
GCA_000469945.2	Paenibacillus sp. P22	1	1	1	TAGCCGTATCGGAAGGTGCGGCTGGATCACCTCCTTT
GCA_000573285.1	Staphylococcus aureus M1324	6	1	6	TAGCCGTATCGGAAGGTGCGGCTGGATCACCTCCTTT
GCA_001673915.1	Acinetobacter baumannii	1	1	1	TAGCCGTAGGGGAACCTGCGGCTGGATCACCTCCTTA
GCA_001168905.1	Streptococcus pneumoniae	1	1	1	TAGCCGTATCGGAAGGTGCGGCTGGATCACCTCCTTT
GCA_000430125.1	Salmonella enterica subsp. enterica serovar Cubana str. CFSAN002050	7	1	7	TAACCGTAGGGGAACCTGCGGTTGGATCACCTCCTTA
GCA_000665005.1	Mycobacterium tuberculosis M2442	1	1	1	TAGCCGTACCGGAAGGTGCGGCTGGATCACCTCCTTT
GCA_001456095.3	Klebsiella pneumoniae	8	1	8	TAACCGTAGGGGAACCTGCGGTTGGATCACCTCCTTA
GCA_000831565.1	Escherichia coli ECC-1470	7	1	7	TAACCGTAGGGGAACCTGCGGTTGGATCACCTCCTTA
GCA_000297775.1	Sutterella wadsworthensis 2_1_59BFAA	6	1	6	TAGCCGTACCGGAAGGTGCGGCTGGATCACCTCCTTT
GCA_001264465.1	Xanthomonas campestris	1	1	1	TAGCCGTATCGGAAGGTGCGGCTGGATCACCTCCTTT
GCA_001397595.1	Mycobacterium tuberculosis	1	1	1	TAGCCGTACCGGAAGGTGCGGCTGGATCACCTCCTTT
GCA_001221745.1	Salmonella enterica subsp. enterica serovar Typhimurium str. DT104	1	1	1	TAACCGTAGGGGAACCTGCGGTTGGATCACCTCCTTA
GCA_000767345.1	Enterococcus faecium	2	1	2	TAGCCGTATCGGAAGGTGCGGCTGGATCACCTCCTTT
GCA_000191285.2	Neisseria meningitidis ES14902	1	1	1	TAGCCGTAGGGGAACCTGCGGCTGGATCACCTCCTTT
GCA_001635465.1	Erythrobacter sp. HI00D59	1	1	1	TAGCCGTAGGGGAACCTGCGGCTGGATCACCTCCTTT
GCA_001597875.1	Salmonella enterica subsp. enterica serovar Enteritidis	2	1	2	TAACCGTAGGGGAACCTGCGGTTGGATCACCTCCTTA
GCA_000633175.1	Aeromonas hydrophila AL09-71	10	1	10	TAACCCTAGGGGAACCTGGGGTTGGATCACCTCCTTA
GCA_001383095.1	Mycobacterium tuberculosis	1	1	1	TAGCCGTACCGGAAGGTGCGGCTGGATCACCTCCTTT
GCA_001664125.1	Rhizobium phaseoli	3	1	3	TAGCCGTAGGGGAACCTGCGGCTGGATCACCTCCTTT
GCA_000698345.1	Brucella suis bv. 2	3	1	3	TAGCCGTAGGGGAACCTGCGGCTGGATCACCTCCTTT
GCA_001377715.1	Mycobacterium tuberculosis	1	1	1	TAGCCGTACCGGAAGGTGCGGCTGGATCACCTCCTTT
GCA_000418205.2	Staphylococcus epidermidis MC19	1	1	1	TAGCCGTATCGGAAGGTGCGGCTGGATCACCTCCTTT
GCA_000935375.1	Escherichia coli	1	1	1	TAACCGTAGGGGAACCTGCGGTTGGATCACCTCCTTA
GCA_000741715.1	Bifidobacterium saguini DSM 23967	1	1	1	TAGCCGTACCGGAAGGTGCGGCTGGATCACCTCCTTT
GCA_001277535.1	Escherichia coli	1	1	1	TAACCGTAGGGGAACCTGCGGTTGGATCACCTCCTTA
GCA_000011345.1	Thermosynechococcus elongatus BP-1	1	1	1	TAGCCGTACCGGAAGGTGTGGCTGGATCACCTCCTTT
GCA_001204595.1	Streptococcus pneumoniae	1	1	1	TAGCCGTATCGGAAGGTGCGGCTGGATCACCTCCTTT
GCA_000466805.1	Lactobacillus jensenii MD IIE-70(2)	1	1	1	TAGCCGTAGGAGAACCTGCGGCTGGATCACCTCCTTT
GCA_001322725.1	Mycobacterium tuberculosis	1	1	1	TAGCCGTACCGGAAGGTGCGGCTGGATCACCTCCTTT
GCA_000478075.1	Corynebacterium sp. KPL1855	4	1	4	TACCCGTACCGGAAGGTGCGGGTGGATCACCTCCTTT
GCA_001113085.1	Streptococcus pneumoniae	1	1	1	TAGCCGTATCGGAAGGTGCGGCTGGATCACCTCCTTT
GCA_000571495.1	Staphylococcus aureus F84763	3	1	3	TAGCCGTATCGGAAGGTGCGGCTGGATCACCTCCTTT
GCA_000711415.1	Escherichia coli 2-316-03_S1_C2	1	1	1	TAACCGTAGGGGAACCTGCGGTTGGATCACCTCCTTA
GCA_001530165.1	Burkholderia ubonensis	1	1	1	TAGCCGTATCGGAAGGTGCGGCTGGATCACCTCCTTT
GCA_000507665.1	Escherichia coli HVH 214 (4-3062198)	7	1	7	TAACCGTAGGGGAACCTGCGGTTGGATCACCTCCTTA
GCA_000675515.1	Mycobacterium tuberculosis TB_RSA110	1	1	1	TAGCCGTACCGGAAGGTGCGGCTGGATCACCTCCTTT
GCA_001545895.1	Enterococcus faecium	2	1	2	TAGCCGTATCGGAAGGTGCGGCTGGATCACCTCCTTT
GCA_001342655.1	Streptococcus pneumoniae	1	1	1	TAGCCGTATCGGAAGGTGCGGCTGGATCACCTCCTTT
GCA_000610965.1	Staphylococcus aureus DAR5871	4	1	4	TAGCCGTATCGGAAGGTGCGGCTGGATCACCTCCTTT
GCA_000665385.1	Mycobacterium tuberculosis H2102	1	1	1	TAGCCGTACCGGAAGGTGCGGCTGGATCACCTCCTTT
GCA_000663225.1	Mycobacterium tuberculosis M1458	1	1	1	TAGCCGTACCGGAAGGTGCGGCTGGATCACCTCCTTT
GCA_001135285.1	Neisseria gonorrhoeae	1	1	1	TAGCCGTAGGGGAACCTGCGGCTGGATCACCTCCTTT
GCA_001653635.1	Escherichia coli	1	1	1	TAACCGTAGGGGAACCTGCGGTTGGATCACCTCCTTA
GCA_000395825.1	Enterococcus faecium EnGen0177	3	1	3	TAGCCGTATCGGAAGGTGCGGCTGGATCACCTCCTTT
GCA_001342415.1	Streptococcus pneumoniae	1	1	1	TAGCCGTATCGGAAGGTGCGGCTGGATCACCTCCTTT
GCA_001293255.1	Streptococcus suis	1	1	1	TAGCCGTATCGGAAGGTGCGGCTGGATCACCTCCTTT
GCA_000581295.1	Acinetobacter baumannii 99063	3	1	3	TAGCCGTAGGGGAACCTGCGGCTGGATCACCTCCTTA
GCA_000817655.1	Streptomyces sp. RSD-27	1	1	1	TAGCCGTACCGGAAGGTGCGGCTGGATCACCTCCTTT
GCA_000391365.1	Enterococcus faecalis EnGen0112	4	1	4	TAGCCGTATCGGAAGGTGCGGCTGGATCACCTCCTTT
GCA_900044355.1	Staphylococcus aureus	1	1	1	TAGCCGTATCGGAAGGTGCGGCTGGATCACCTCCTTT
GCA_001623805.1	Salmonella enterica subsp. enterica serovar Typhimurium str. CDC 2009K-1640	7	1	7	TAACCGTAGGGGAACCTGCGGTTGGATCACCTCCTTA
GCA_001602215.1	Rickettsia prowazekii	1	1	1	TAGCCGTAGGGGAACCTGCGGCTGGATTACCTCCTTA
GCA_000958245.1	Enterobacter hormaechei subsp. oharae	1	1	1	TAACCGTAGGGGAACCTGCGGTTGGATCACCTCCTTA
GCA_001545055.1	Mycobacterium tuberculosis	1	1	1	TAGCCGTACCGGAAGGTGCGGCTGGATCACCTCCTTT
GCA_000458745.1	Escherichia coli HVH 184 (4-3343286)	8	1	8	TAACCGTAGGGGAACCTGCGGTTGGATCACCTCCTTA
GCA_001472975.1	Enterobacter hormaechei subsp. steigerwaltii	2	1	2	TAACCGTAGGGGAACCTGCGGTTGGATCACCTCCTTA
GCA_000185645.1	Gemella morbillorum M424	1	1	1	TAGCCGTATCGGAAGGTGCGGCTGGATCACCTCCTTT
GCA_001299695.2	Streptococcus pneumoniae	1	1	1	TAGCCGTATCGGAAGGTGCGGCTGGATCACCTCCTTT
GCA_001300615.2	Streptococcus pneumoniae	1	1	1	TAGCCGTATCGGAAGGTGCGGCTGGATCACCTCCTTT
GCA_000012385.1	Rickettsia bellii RML369-C	1	1	1	TAGCCGTAGGGGAACCTGCGGCTGGATTACCTCCTTA
GCA_001531825.1	Burkholderia ubonensis	1	1	1	TAGCCGTATCGGAAGGTGCGGCTGGATCACCTCCTTT
GCA_001113825.1	Streptococcus pneumoniae	1	1	1	TAGCCGTATCGGAAGGTGCGGCTGGATCACCTCCTTT
GCA_000218235.1	Prevotella multisaccharivorax DSM 17128	4	1	4	TAGCCGTACCGGAAGGTGCGGCTGGAACACCTCCTTT
GCA_000254555.2	Campylobacter jejuni subsp. jejuni 53161	1	1	1	TAACCGTAGGAGAACCTGCGGTTGGATCACCTCCTTT
GCA_000363505.1	Staphylococcus aureus M1450	3	1	3	TAGCCGTATCGGAAGGTGCGGCTGGATCACCTCCTTT
GCA_000264725.1	Acinetobacter sp. HA	2	1	2	TAGCCGTAGGGGAACCTGCGGCTGGATCACCTCCTTA
GCA_001389575.1	Mycobacterium tuberculosis	1	1	1	TAGCCGTACCGGAAGGTGCGGCTGGATCACCTCCTTT
GCA_001083105.1	Neisseria gonorrhoeae	1	1	1	TAGCCGTAGGGGAACCTGCGGCTGGATCACCTCCTTT
GCA_001589195.1	Sorangium cellulosum	1	1	1	TAGCCGTAGGGGAACCTGCGGCTGGATCACCTCCTTT
GCA_001192615.1	Streptococcus pneumoniae	1	1	1	TAGCCGTATCGGAAGGTGCGGCTGGATCACCTCCTTT
GCA_001156025.1	Streptococcus pneumoniae	1	1	1	TAGCCGTATCGGAAGGTGCGGCTGGATCACCTCCTTT
GCA_001638675.1	Streptococcus pyogenes	1	1	1	TAGCCGTATCGGAAGGTGCGGCTGGATCACCTCCTTT
GCA_000708965.1	Bartonella quintana JK 67	4	1	4	TAGCCGTAGGGGAACCTGTGGCTGGATCACCTCCTTT
GCA_001394135.1	Mycobacterium tuberculosis	1	1	1	TAGCCGTACCGGAAGGTGCGGCTGGATCACCTCCTTT
GCA_001255315.1	Shigella sonnei	1	1	1	TAACCGTAGGGGAACCTGCGGTTGGATCACCTCCTTA
GCA_000693315.1	Klebsiella pneumoniae CHS 14	5	1	5	TAACCGTAGGGGAACCTGCGGTTGGATCACCTCCTTA
GCA_000280375.1	Salmonella enterica subsp. enterica serovar Enteritidis str. 22510-1	1	1	1	TAACCGTAGGGGAACCTGCGGTTGGATCACCTCCTTA
GCA_001654705.1	Achromobacter xylosoxidans	1	1	1	TAGCCGTATCGGAAGGTGCGGCTGGATCACCTCCTTT
GCA_001051115.1	Riemerella anatipestifer	3	1	3	TAGCCGTACCGGAAGGTGCGGCTGGAACATCTCATTT
GCA_000462145.2	Escherichia coli T1282_01	6	1	6	TAACCGTAGGGGAACCTGCGGTTGGATCACCTCCTTA
GCA_000987535.1	Escherichia coli	1	1	1	TAACCGTAGGGGAACCTGCGGTTGGATCACCTCCTTA
GCA_001169125.1	Streptococcus pneumoniae	1	1	1	TAGCCGTATCGGAAGGTGCGGCTGGATCACCTCCTTT
GCA_000336035.1	Salmonella enterica subsp. enterica serovar Dublin str. HWS51	1	1	1	TAACCGTAGGGGAACCTGCGGTTGGATCACCTCCTTA
GCA_001143265.1	Streptococcus pneumoniae	1	1	1	TAGCCGTATCGGAAGGTGCGGCTGGATCACCTCCTTT
GCA_000271965.2	Pseudomonas putida SJTE-1	6	1	6	TAGCCGTAGGGGAACCTGCGGCTGGATCACCTCCTTA
GCA_000832405.1	Bacillus cereus 03BB102	13	1	13	TAGCCGTATCGGAAGGTGCGGCTGGATCACCTCCTTT
GCA_000535515.1	Staphylococcus aureus M1029	6	1	6	TAGCCGTATCGGAAGGTGCGGCTGGATCACCTCCTTT
GCA_001390115.1	Mycobacterium tuberculosis	1	1	1	TAGCCGTACCGGAAGGTGCGGCTGGATCACCTCCTTT
GCA_001635525.1	Alcanivorax sp. HI0007	3	1	3	TAGCCGTAGGGGAACCTGCGGCTGGATCACCTCCTTA
GCA_000175635.1	Corynebacterium tuberculostearicum SK141	1	1	1	TACCCGTACCGGAAGGTGCGGGTGGATCACCTCCTTT
GCA_001532985.1	Burkholderia stagnalis	1	1	1	TAGCCGTATCGGAAGGTGCGGCTGGATCACCTCCTTT
GCA_000935555.1	Escherichia coli	2	1	2	TAACCGTAGGGGAACCTGCGGTTGGATCACCTCCTTA
GCA_001668445.1	Acinetobacter baumannii	1	1	1	TAGCCGTAGGGGAACCTGCGGCTGGATCACCTCCTTA
GCA_900043925.1	Staphylococcus aureus	1	1	1	TAGCCGTATCGGAAGGTGCGGCTGGATCACCTCCTTT
GCA_000638955.1	Staphylococcus aureus Chi-8	3	1	3	TAGCCGTATCGGAAGGTGCGGCTGGATCACCTCCTTT
GCA_001098725.1	Streptococcus pneumoniae	1	1	1	TAGCCGTATCGGAAGGTGCGGCTGGATCACCTCCTTT
GCA_000492615.1	Enterobacter cloacae UCICRE 3	7	1	7	TAACCGTAGGGGAACCTGCGGTTGGATCACCTCCTTA
GCA_000232105.2	Streptococcus pneumoniae GA44452	5	1	5	TAGCCGTATCGGAAGGTGCGGCTGGATCACCTCCTTT
GCA_000193185.2	Mycobacterium tuberculosis W-148	1	1	1	TAGCCGTACCGGAAGGTGCGGCTGGATCACCTCCTTT
GCA_000177155.1	Brucella sp. NF 2653	1	1	1	TAGCCGTAGGGGAACCTGCGGCTGGATCACCTCCTTT
GCA_001528045.1	Burkholderia multivorans	1	1	1	TAGCCGTATCGGAAGGTGCGGCTGGATCACCTCCTTT
GCA_001088425.1	Streptococcus pneumoniae	1	1	1	TAGCCGTATCGGAAGGTGCGGCTGGATCACCTCCTTT
GCA_001553355.1	Veillonellaceae bacterium DNF00626	1	1	1	TAGCCGTATCGGAAGGTGCGGCTGGATCACCTCCTTT
GCA_001127025.1	Streptococcus pneumoniae	1	1	1	TAGCCGTATCGGAAGGTGCGGCTGGATCACCTCCTTT
GCA_000365985.1	Brucella ovis IntaBari-2008-114-542	5	1	5	TAGCCGTAGGGGAACCTGCGGCTGGATCACCTCCTTT
GCA_000248095.3	Lactobacillus mucosae LM1	8	1	8	TAGCCGTAGGAGAACCTGCGGCTGGATCACCTCCTTT
GCA_001215685.1	Salmonella enterica subsp. enterica serovar Typhimurium str. DT104	1	1	1	TAACCGTAGGGGAACCTGCGGTTGGATCACCTCCTTA
GCA_000645475.1	Staphylococcus aureus VET0809S	3	1	3	TAGCCGTATCGGAAGGTGCGGCTGGATCACCTCCTTT
GCA_001344075.1	Streptococcus pneumoniae	1	1	1	TAGCCGTATCGGAAGGTGCGGCTGGATCACCTCCTTT
GCA_900059805.1	Staphylococcus aureus	1	1	1	TAGCCGTATCGGAAGGTGCGGCTGGATCACCTCCTTT
GCA_001270785.1	Lactobacillus johnsonii 16	1	1	1	TAGCCGTAGGAGAACCTGCGGCTGGATCACCTCCTTT
GCA_000227765.1	Neisseria wadsworthii 9715	1	1	1	TAGCCGTAGGGGAACCTGCGGCTGGATCACCTCCTTT
GCA_001546615.1	Staphylococcus lugdunensis	1	1	1	TAGCCGTATCGGAAGGTGCGGCTGGATCACCTCCTTT
GCA_001152725.1	Streptococcus pneumoniae	1	1	1	TAGCCGTATCGGAAGGTGCGGCTGGATCACCTCCTTT
GCA_001260775.1	Shigella sonnei	1	1	1	TAACCGTAGGGGAACCTGCGGTTGGATCACCTCCTTA
GCA_000259005.1	Mycoplasma canis UFG4	1	1	1	TATCCCTACGAGAACGTGGGGATGGATTACCTCCTTT
GCA_001442295.1	Campylobacter jejuni	1	1	1	TAACCGTAGGAGAACCTGCGGTTGGATCACCTCCTTT
GCA_000570075.1	Staphylococcus aureus H84973	4	1	4	TAGCCGTATCGGAAGGTGCGGCTGGATCACCTCCTTT
GCA_001018885.1	Staphylococcus aureus	6	1	6	TAGCCGTATCGGAAGGTGCGGCTGGATCACCTCCTTT
GCA_000018565.1	Herpetosiphon aurantiacus DSM 785	5	1	5	TAGCCGTACCGGAAGGTGTGGCTGGATCACCTCCTTT
GCA_001301795.2	Streptococcus pneumoniae	1	1	1	TAGCCGTATCGGAAGGTGCGGCTGGATCACCTCCTTT
GCA_000632535.1	Pseudomonas bauzanensis	3	1	3	TAGCCGTAGGGGAACCTGCGGCTGGATCACCTCCTTA
GCA_000963235.1	Candidatus Magnetobacterium bavaricum	1	1	1	TAGCCGTAGGGGAACCTGCGGCTGGATCACCTCCTTT
GCA_001332795.1	Bordetella pertussis	1	1	1	TAGCCGTATCGGAAGGTGCGGCTGGATCACCTCCTTT
GCA_001346475.1	Streptococcus pneumoniae	1	1	1	TAGCCGTATCGGAAGGTGCGGCTGGATCACCTCCTTT
GCA_000544925.1	Staphylococcus aureus M0890	1	1	1	TAGCCGTATCGGAAGGTGCGGCTGGATCACCTCCTTT
GCA_900053155.1	Streptococcus suis	1	1	1	TAGCCGTATCGGAAGGTGCGGCTGGATCACCTCCTTT
GCA_000252835.2	Thermus parvatiensis	2	1	2	TAGCTGTACCGGAAGGTGCGGCTGGATCACCTCCTTT
GCA_000667445.1	Mycobacterium africanum MAL020185	1	1	1	TAGCCGTACCGGAAGGTGCGGCTGGATCACCTCCTTT
GCA_000538835.1	Staphylococcus aureus SJOS6100	5	1	5	TAGCCGTATCGGAAGGTGCGGCTGGATCACCTCCTTT
GCA_000681355.2	Peptococcaceae bacterium SCADC1_2_3	1	1	1	TAGCCGTATTGGAAGGTGCGGCTGGATCACCTCCTTT
GCA_001389635.1	Mycobacterium tuberculosis	1	1	1	TAGCCGTACCGGAAGGTGCGGCTGGATCACCTCCTTT
GCA_001201835.1	Streptococcus pneumoniae	1	1	1	TAGCCGTATCGGAAGGTGCGGCTGGATCACCTCCTTT
GCA_000349245.1	Klebsiella pneumoniae 700603	1	1	1	TAACCGTAGGGGAACCTGCGGTTGGATCACCTCCTTA
GCA_000834235.1	Yersinia pestis	6	1	6	TAACCGTAGGGGAACCTGCGGTTGGATCACCTCCTTA
GCA_000653875.1	Mycobacterium tuberculosis TKK_04_0085	1	1	1	TAGCCGTACCGGAAGGTGCGGCTGGATCACCTCCTTT
GCA_000532875.1	Staphylococcus aureus M1194	5	1	5	TAGCCGTATCGGAAGGTGCGGCTGGATCACCTCCTTT
GCA_001039275.1	Brevibacillus brevis	10	1	10	TATCCGTACCGGAAGGTGCGGATGGATCACCTCCTTT
GCA_000244615.3	Leptospira santarosai str. HAI134	1	1	1	TAGCCGTATCGGAAGGTGCGGCTGGATCACCTCCTTT
GCA_000952355.1	Enterobacter cloacae	1	1	1	TAACCGTAGGGGAACCTGCGGTTGGATCACCTCCTTA
GCA_000571595.1	Staphylococcus aureus F77967	3	1	3	TAGCCGTATCGGAAGGTGCGGCTGGATCACCTCCTTT
GCA_001092565.1	Streptococcus pneumoniae	1	1	1	TAGCCGTATCGGAAGGTGCGGCTGGATCACCTCCTTT
GCA_000330165.1	Salmonella enterica subsp. enterica serovar Enteritidis str. 648899 3-17	1	1	1	TAACCGTAGGGGAACCTGCGGTTGGATCACCTCCTTA
GCA_000831425.1	Candidatus Hodgkinia cicadicola	1	1	1	TAGCTGTAGGGGAACCTGTGGCTGGAATTTTAGAAAT
GCA_000169555.1	Ureaplasma urealyticum serovar 4 str. ATCC 27816	2	1	2	TATCCCTACGAGAACGTGGGGATGGATCACCTCCTTT
GCA_001346875.1	Streptococcus pneumoniae	1	1	1	TAGCCGTATCGGAAGGTGCGGCTGGATCACCTCCTTT
GCA_000814165.3	Acinetobacter nosocomialis	6	1	6	TAGCCGTAGGGGAACCTGCGGCTGGATCACCTCCTTA
GCA_000705175.1	Pseudomonas aeruginosa C2773C	7	1	7	TAGCCGTAGGGGAACCTGCGGCTGGATCACCTCCTTA
GCA_001219365.1	Salmonella enterica subsp. enterica serovar Typhimurium str. DT104	1	1	1	TAACCGTAGGGGAACCTGCGGTTGGATCACCTCCTTA
GCA_001446575.1	Aeromonas veronii	5	1	5	TAACCCTAGGGGAACCTGGGGTTGGATCACCTCCTTA
GCA_000279635.1	Streptococcus pneumoniae SPAR95	7	1	7	TAGCCGTATCGGAAGGTGCGGCTGGATCACCTCCTTT
GCA_000643155.1	Staphylococcus aureus VET0291R	1	1	1	TAGCCGTATCGGAAGGTGCGGCTGGATCACCTCCTTT
GCA_000597105.1	Staphylococcus aureus F89046	4	1	4	TAGCCGTATCGGAAGGTGCGGCTGGATCACCTCCTTT
GCA_001150285.1	Streptococcus pneumoniae	1	1	1	TAGCCGTATCGGAAGGTGCGGCTGGATCACCTCCTTT
GCA_000628725.1	Streptococcus pyogenes ABC020021452	5	1	5	TAGCCGTATCGGAAGGTGCGGCTGGATCACCTCCTTT
GCA_000399485.1	Bacillus cereus VD136	2	1	2	TAGCCGTATCGGAAGGTGCGGCTGGATCACCTCCTTT
GCA_000624735.2	Salmonella enterica subsp. enterica serovar Enteritidis str. EC20121542	7	1	7	TAACCGTAGGGGAACCTGCGGTTGGATCACCTCCTTA
GCA_000276005.1	Staphylococcus epidermidis NIH04003	2	1	2	TAGCCGTATCGGAAGGTGCGGCTGGATCACCTCCTTT
GCA_001208145.1	Bordetella pertussis	1	1	1	TAGCCGTATCGGAAGGTGCGGCTGGATCACCTCCTTT
GCA_000309175.1	Acinetobacter baumannii Naval-2	1	1	1	TAGCCGTAGGGGAACCTGCGGCTGGATCACCTCCTTA
GCA_001026335.1	Neisseria gonorrhoeae MIA_2011_05-10	1	1	1	TAGCCGTAGGGGAACCTGCGGCTGGATCACCTCCTTT
GCA_001419425.1	Campylobacter coli CVM 41965	1	1	1	TAACCGTAGGAGAACCTGCGGTTGGATCACCTCCTTT
GCA_900047365.1	Staphylococcus aureus	1	1	1	TAGCCGTATCGGAAGGTGCGGCTGGATCACCTCCTTT
GCA_001466765.1	Klebsiella pneumoniae	1	1	1	TAACCGTAGGGGAACCTGCGGTTGGATCACCTCCTTA
GCA_001202115.1	Streptococcus pneumoniae	1	1	1	TAGCCGTATCGGAAGGTGCGGCTGGATCACCTCCTTT
GCA_001286105.1	Escherichia coli	1	1	1	TAACCGTAGGGGAACCTGCGGTTGGATCACCTCCTTA
GCA_000761155.1	Pseudomonas rhizosphaerae	6	1	6	TAGCCGTAGGGGAACCTGCGGCTGGATCACCTCCTTA
GCA_001155525.1	Mycobacterium tuberculosis	1	1	1	TAGCCGTACCGGAAGGTGCGGCTGGATCACCTCCTTT
GCA_000972645.1	Citrobacter amalonaticus	1	1	1	TAACCGTAGGGGAACCTGCGGTTGGATCACCTCCTTA
GCA_001465175.1	Clostridium butyricum	9	1	9	TAGCCGTAGGAGAACCTGCGGCTGGATCACCTCCTTT
GCA_000674735.1	Mycobacterium tuberculosis UT0004	1	1	1	TAGCCGTACCGGAAGGTGCGGCTGGATCACCTCCTTT
GCA_001317945.1	Mycobacterium tuberculosis	1	1	1	TAGCCGTACCGGAAGGTGCGGCTGGATCACCTCCTTT
GCA_000458235.1	Escherichia coli HVH 150 (4-3258106)	2	1	2	TAACCGTAGGGGAACCTGCGGTTGGATCACCTCCTTA
GCA_001641855.1	Escherichia coli	1	1	1	TAACCGTAGGGGAACCTGCGGTTGGATCACCTCCTTA
GCA_001513615.1	Escherichia coli	7	1	7	TAACCGTAGGGGAACCTGCGGTTGGATCACCTCCTTA
GCA_000216255.3	Leptospira noguchii str. 2006001870	1	1	1	TAGCCGTATCGGAAGGTGCGGCTGGATCACCTCCTTT
GCA_001331925.1	Lactobacillus plantarum	1	1	1	TAGCCGTAGGAGAACCTGCGGCTGGATCACCTCCTTT
GCA_000652375.1	Mycobacterium tuberculosis TKK_03_0160	1	1	1	TAGCCGTACCGGAAGGTGCGGCTGGATCACCTCCTTT
GCA_000363405.1	Staphylococcus aureus M1367	5	1	5	TAGCCGTATCGGAAGGTGCGGCTGGATCACCTCCTTT
GCA_000515515.1	Acinetobacter baumannii UH10107	1	1	1	TAGCCGTAGGGGAACCTGCGGCTGGATCACCTCCTTA
GCA_001176705.1	Streptococcus equi subsp. equi	1	1	1	TAGCCGTATCGGAAGGTGCGGCTGGATCACCTCCTTT
GCA_001528875.1	Burkholderia ubonensis	1	1	1	TAGCCGTATCGGAAGGTGCGGCTGGATCACCTCCTTT
GCA_000329305.1	Salmonella enterica subsp. enterica serovar Enteritidis str. CDC_2010K_0899	1	1	1	TAACCGTAGGGGAACCTGCGGTTGGATCACCTCCTTA
GCA_001419605.1	Campylobacter coli CVM N20402	1	1	1	TAACCGTAGGAGAACCTGCGGTTGGATCACCTCCTTT
GCA_001345875.1	Streptococcus pneumoniae	1	1	1	TAGCCGTATCGGAAGGTGCGGCTGGATCACCTCCTTT
GCA_000496345.2	Escherichia coli ATCC BAA-2192	1	1	1	TAACCGTAGGGGAACCTGCGGTTGGATCACCTCCTTA
GCA_001338275.1	Streptococcus pneumoniae	1	1	1	TAGCCGTATCGGAAGGTGCGGCTGGATCACCTCCTTT
GCA_000271825.1	Rhizobium leguminosarum bv. trifolii WSM2012	3	1	3	TAGCCGTAGGGGAACCTGCGGCTGGATCACCTCCTTT
GCA_001447335.1	Aeromonas schubertii	9	1	9	TAACCCTAGGGGAACCTGGGGTTGGATCACCTCCTTA
GCA_000361345.1	Staphylococcus aureus M0494	4	1	4	TAGCCGTATCGGAAGGTGCGGCTGGATCACCTCCTTT
GCA_001480795.1	Salmonella enterica subsp. enterica serovar Typhimurium var. 5-	1	1	1	TAACCGTAGGGGAACCTGCGGTTGGATCACCTCCTTA
GCA_000276165.1	Staphylococcus epidermidis NIHLM003	2	1	2	TAGCCGTATCGGAAGGTGCGGCTGGATCACCTCCTTT
GCA_001033125.1	Klebsiella pneumoniae	6	1	6	TAACCGTAGGGGAACCTGCGGTTGGATCACCTCCTTA
GCA_000706145.1	Mycobacterium tuberculosis M1307	1	1	1	TAGCCGTACCGGAAGGTGCGGCTGGATCACCTCCTTT
GCA_900039195.1	Staphylococcus aureus	1	1	1	TAGCCGTATCGGAAGGTGCGGCTGGATCACCTCCTTT
GCA_000282395.1	Pseudomonas sp. GM55	1	1	1	TAGCCGTAGGGGAACCTGCGGCTGGATCACCTCCTTA
GCA_000234075.2	Fusobacterium nucleatum subsp. polymorphum F0401	5	1	5	TATCCGTACGGGAACGTGCGGATGGATCACCTCCTTT
GCA_000542825.1	Staphylococcus aureus FVRH6132	5	1	5	TAGCCGTATCGGAAGGTGCGGCTGGATCACCTCCTTT
GCA_001123565.1	Streptococcus pneumoniae	1	1	1	TAGCCGTATCGGAAGGTGCGGCTGGATCACCTCCTTT
GCA_000294125.1	Enterococcus faecalis ERV41	1	1	1	TAGCCGTATCGGAAGGTGCGGCTGGATCACCTCCTTT
GCA_000574105.1	Staphylococcus aureus M1267	1	1	1	TAGCCGTATCGGAAGGTGCGGCTGGATCACCTCCTTT
GCA_000290795.1	Bacillus cereus VD154	6	1	6	TAGCCGTATCGGAAGGTGCGGCTGGATCACCTCCTTT
GCA_001455955.1	Staphylococcus aureus	5	1	5	TAGCCGTATCGGAAGGTGCGGCTGGATCACCTCCTTT
GCA_001344255.1	Streptococcus pneumoniae	2	1	2	TAGCCGTATCGGAAGGTGCGGCTGGATCACCTCCTTT
GCA_001092365.1	Streptococcus pneumoniae	1	1	1	TAGCCGTATCGGAAGGTGCGGCTGGATCACCTCCTTT
GCA_000767465.1	Novosphingobium pentaromativorans US6-1	3	1	3	TAGCCGTAGGGGAACCTGCGGCTGGATCACCTCCTTT
GCA_000474515.1	Salmonella enterica subsp. enterica serovar Newport str. #11-4	1	1	1	TAACCGTAGGGGAACCTGCGGTTGGATCACCTCCTTA
GCA_000755625.1	Lactobacillus sakei	2	1	2	TAGCCGTAGGAGAACCTGCGGCTGGATCACCTCCTTT
GCA_001586315.1	Listeria monocytogenes	1	1	1	TAGCCGTATCGGAAGGTGCGGCTGGATCACCTCCTTT
GCA_001255115.1	Shigella sonnei	1	1	1	TAACCGTAGGGGAACCTGCGGTTGGATCACCTCCTTA
GCA_001421715.1	Sphingomonas sp. Leaf22	1	1	1	TAGCCGTAGGGGAACCTGCGGCTGGATCACCTCCTTT
GCA_000649495.1	Mycobacterium tuberculosis 2088HD	1	1	1	TAGCCGTACCGGAAGGTGCGGCTGGATCACCTCCTTT
GCA_001083465.1	Streptococcus pneumoniae	1	1	1	TAGCCGTATCGGAAGGTGCGGCTGGATCACCTCCTTT
GCA_000616445.2	Escherichia coli O157:H7 str. 2011EL-2092	1	1	1	TAACCGTAGGGGAACCTGCGGTTGGATCACCTCCTTA
GCA_001478595.1	Salmonella enterica subsp. enterica serovar Javiana	1	1	1	TAACCGTAGGGGAACCTGCGGTTGGATCACCTCCTTA
GCA_001191855.1	Staphylococcus aureus	1	1	1	TAGCCGTATCGGAAGGTGCGGCTGGATCACCTCCTTT
GCA_001479485.1	Salmonella enterica subsp. enterica serovar Heidelberg	1	1	1	TAACCGTAGGGGAACCTGCGGTTGGATCACCTCCTTA
GCA_001340595.1	Streptococcus pneumoniae	1	1	1	TAGCCGTATCGGAAGGTGCGGCTGGATCACCTCCTTT
GCA_001334195.1	Streptococcus pneumoniae	1	1	1	TAGCCGTATCGGAAGGTGCGGCTGGATCACCTCCTTT
GCA_001113965.1	Streptococcus pneumoniae	1	1	1	TAGCCGTATCGGAAGGTGCGGCTGGATCACCTCCTTT
GCA_001087485.1	Streptococcus pneumoniae	1	1	1	TAGCCGTATCGGAAGGTGCGGCTGGATCACCTCCTTT
GCA_001463475.1	Klebsiella pneumoniae	1	1	1	TAACCGTAGGGGAACCTGCGGTTGGATCACCTCCTTA
GCA_001156125.1	Streptococcus pneumoniae	1	1	1	TAGCCGTATCGGAAGGTGCGGCTGGATCACCTCCTTT
GCA_000834845.1	Yersinia pestis Angola	7	1	7	TAACCGTAGGGGAACCTGCGGTTGGATCACCTCCTTA
GCA_000563055.1	Staphylococcus aureus F26088	5	1	5	TAGCCGTATCGGAAGGTGCGGCTGGATCACCTCCTTT
GCA_001379255.1	Mycobacterium tuberculosis	1	1	1	TAGCCGTACCGGAAGGTGCGGCTGGATCACCTCCTTT
GCA_001032535.1	Klebsiella pneumoniae	5	1	5	TAACCGTAGGGGAACCTGCGGTTGGATCACCTCCTTA
GCA_001449105.1	Caulobacter vibrioides	1	1	1	TAGCCGTAGGGGAACCTGCGGCTGGATCACCTCCTTT
GCA_900035675.1	Staphylococcus aureus	1	1	1	TAGCCGTATCGGAAGGTGCGGCTGGATCACCTCCTTT
GCA_001281585.1	Vibrio cholerae O1 biovar El Tor	2	1	2	TAGCGCTAGGGGAACCTGGCGCTGGATCACCTCCTTA
GCA_000989195.1	candidate division TM6 bacterium GW2011_GWF2_30_66	1	1	1	TAGCTGTAGGAGAACCTGCGGCTGGATCACCTCCTTT
GCA_000737575.1	Synechococcus sp. KORDI-49	2	1	2	TATCCGTACCGGAAGGTGCGGATGGATCACCTCCTAA
GCA_001106965.1	Streptococcus pneumoniae	1	1	1	TAGCCGTATCGGAAGGTGCGGCTGGATCACCTCCTTT
GCA_000689235.1	Streptococcus agalactiae COH1	7	1	7	TAGCCGTATCGGAAGGTGCGGCTGGATCACCTCCTTT
GCA_001133465.1	Streptococcus pneumoniae	1	1	1	TAGCCGTATCGGAAGGTGCGGCTGGATCACCTCCTTT
GCA_001617425.1	Rhodanobacter sp. FW510-R12	1	1	1	TAGCCGTATCGGAAGGTGCGGCTGGATCACCTCCTTT
GCA_000147595.1	Enterococcus faecalis TX2137	1	1	1	TAGCCGTATCGGAAGGTGCGGCTGGATCACCTCCTTT
GCA_000414965.1	Enterococcus faecium 13.SD.W.09	1	1	1	TAGCCGTATCGGAAGGTGCGGCTGGATCACCTCCTTT
GCA_000814305.1	Klebsiella pneumoniae	8	1	8	TAACCGTAGGGGAACCTGCGGTTGGATCACCTCCTTA
GCA_001622635.1	Staphylococcus epidermidis	4	1	4	TAGCCGTATCGGAAGGTGCGGCTGGATCACCTCCTTT
GCA_001387655.1	Mycobacterium tuberculosis	1	1	1	TAGCCGTACCGGAAGGTGCGGCTGGATCACCTCCTTT
GCA_001019015.1	Staphylococcus aureus	6	1	6	TAGCCGTATCGGAAGGTGCGGCTGGATCACCTCCTTT
GCA_000639395.1	Staphylococcus aureus M357	1	1	1	TAGCCGTATCGGAAGGTGCGGCTGGATCACCTCCTTT
GCA_001506445.1	Campylobacter jejuni	1	1	1	TAACCGTAGGAGAACCTGCGGTTGGATCACCTCCTTT
GCA_001189835.1	Helicobacter pylori	2	1	2	TAACCGTAGGTGAACCTGCGGTTGGATCACCTCCTTT
GCA_000306395.2	Leptospira kirschneri str. 200802841	1	1	1	TAGCCGTATCGGAAGGTGCGGCTGGATCACCTCCTTT
GCA_000010985.1	Deferribacter desulfuricans SSM1	2	1	2	TAGCCGTACCGGAAGGTGTGGCTGGATCACCTCCTTT
GCA_000705255.1	Campylobacter mucosalis	1	1	1	TAACCGTAGGAGAACCTGCGGTTGGATCACCTCCTTT
GCA_000326605.1	Escherichia coli KTE174	1	1	1	TAACCGTAGGGGAACCTGCGGTTGGATCACCTCCTTA
GCA_000296215.2	Bradyrhizobium sp. CCGE-LA001	1	1	1	TAGCCGTAGGGGAACCTGCGGCTGGATCACCTCCTTT
GCA_001517795.1	Klebsiella pneumoniae	1	1	1	TAACCGTAGGGGAACCTGCGGTTGGATCACCTCCTTA
GCA_000477395.1	Bacillus licheniformis CG-B52	1	1	1	TAGCCGTATCGGAAGGTGCGGCTGGATCACCTCCTTT
GCA_001479125.1	Salmonella enterica subsp. enterica serovar Typhimurium	1	1	1	TAACCGTAGGGGAACCTGCGGTTGGATCACCTCCTTA
GCA_000969825.1	Parabacteroides gordonii MS-1	4	1	4	TAGCCGTACCGGAAGGTGCGGCTGGAACACCTCCTTT
GCA_001321625.1	Burkholderia pseudomallei	1	1	1	TAGCCGTATCGGAAGGTGCGGCTGGATCACCTCCTTT
GCA_001300535.2	Streptococcus pneumoniae	1	1	1	TAGCCGTATCGGAAGGTGCGGCTGGATCACCTCCTTT
GCA_000727945.1	Listeria monocytogenes	2	1	2	TAGCCGTATCGGAAGGTGCGGCTGGATCACCTCCTTT
GCA_000258865.1	Escherichia coli J53	3	1	3	TAACCGTAGGGGAACCTGCGGTTGGATCACCTCCTTA
GCA_000352205.1	Escherichia coli KTE23	10	1	10	TAACCGTAGGGGAACCTGCGGTTGGATCACCTCCTTA
GCA_001474545.1	Salmonella enterica	1	1	1	TAACCGTAGGGGAACCTGCGGTTGGATCACCTCCTTA
GCA_000667285.1	Mycobacterium tuberculosis MAL020167	1	1	1	TAGCCGTACCGGAAGGTGCGGCTGGATCACCTCCTTT
GCA_001022595.1	Enterobacter cloacae complex sp. GN02548	2	1	2	TAACCGTAGGGGAACCTGCGGTTGGATCACCTCCTTA
GCA_000394035.1	Enterococcus phoeniculicola ATCC BAA-412	3	1	3	TAGCCGTATCGGAAGGTGCGGCTGGATCACCTCCTTT
GCA_001120285.1	Streptococcus pneumoniae	1	1	1	TAGCCGTATCGGAAGGTGCGGCTGGATCACCTCCTTT
GCA_000204035.1	Brevundimonas diminuta ATCC 11568	1	1	1	TAGCCGTAGGGGAACCTGCGGCTGGATCACCTCCTTT
GCA_001384295.1	Mycobacterium tuberculosis	1	1	1	TAGCCGTACCGGAAGGTGCGGCTGGATCACCTCCTTT
GCA_000172675.1	Enterococcus faecium E1162	1	1	1	TAGCCGTATCGGAAGGTGCGGCTGGATCACCTCCTTT
GCA_001607655.1	Escherichia coli	1	1	1	TAACCGTAGGGGAACCTGCGGTTGGATCACCTCCTTA
GCA_000180075.1	Streptococcus vestibularis F0396	6	1	6	TAGCCGTATCGGAAGGTGCGGCTGGATCACCTCCTTT
GCA_000693055.1	Klebsiella pneumoniae BWH 45	8	1	8	TAACCGTAGGGGAACCTGCGGTTGGATCACCTCCTTA
GCA_001038285.1	Pluralibacter gergoviae	4	1	4	TAACCGTAGGGGAACCTGCGGTTGGATCACCTCCTTA
GCA_001390515.1	Mycobacterium tuberculosis	1	1	1	TAGCCGTACCGGAAGGTGCGGCTGGATCACCTCCTTT
GCA_001619915.1	Cronobacter sakazakii	1	1	1	TAACCGTAGGGGAACCTGCGGTTGGATCACCTCCTTA
GCA_001588155.1	Salmonella enterica subsp. enterica serovar Typhimurium	1	1	1	TAACCGTAGGGGAACCTGCGGTTGGATCACCTCCTTA
GCA_001648345.1	Eikenella sp. NML01-A-086	1	1	1	TAGCCGTAGGGGAACCTGCGGCTGGATCACCTCCTTT
GCA_000974045.1	Salmonella enterica subsp. enterica serovar Enteritidis	1	1	1	TAACCGTAGGGGAACCTGCGGTTGGATCACCTCCTTA
GCA_001629705.2	Fictibacillus phosphorivorans	7	1	7	TAGCCGTATCGGAAGGTGCGGCTGGATCACCTCCTTT
GCA_001038085.1	Salmonella enterica subsp. enterica serovar Typhimurium	7	1	7	TAACCGTAGGGGAACCTGCGGTTGGATCACCTCCTTA
GCA_000564665.1	Staphylococcus aureus W58473	2	1	2	TAGCCGTATCGGAAGGTGCGGCTGGATCACCTCCTTT
GCA_000210475.1	Escherichia coli ETEC H10407	6	1	6	TAACCGTAGGGGAACCTGCGGTTGGATCACCTCCTTA
GCA_000177175.2	Streptomyces sp. ACT-1	6	1	6	TAGCCGTACCGGAAGGTGCGGCTGGATCACCTCCTTT
GCA_000529035.1	Staphylococcus aureus M0734	5	1	5	TAGCCGTATCGGAAGGTGCGGCTGGATCACCTCCTTT
GCA_000092505.1	Leuconostoc kimchii IMSNU 11154	4	1	4	TAGCCGTAGGAGAACCTGCGGCTGGATCACCTCCTTT
GCA_001473115.1	Enterobacter hormaechei subsp. steigerwaltii	1	1	1	TAACCGTAGGGGAACCTGCGGTTGGATCACCTCCTTA
GCA_000014245.1	Chelativorans sp. BNC1	2	1	2	TAGCCGTAGGGGAACCTGCGGCTGGATCACCTCCTTT
GCA_000644615.1	Staphylococcus aureus VET0423R	3	1	3	TAGCCGTATCGGAAGGTGCGGCTGGATCACCTCCTTT
GCA_900051375.1	Staphylococcus aureus	1	1	1	TAGCCGTATCGGAAGGTGCGGCTGGATCACCTCCTTT
GCA_000756485.1	Streptococcus pyogenes	5	1	5	TAGCCGTATCGGAAGGTGCGGCTGGATCACCTCCTTT
GCA_001529745.1	Burkholderia ubonensis	1	1	1	TAGCCGTATCGGAAGGTGCGGCTGGATCACCTCCTTT
GCA_001163185.1	Streptococcus pneumoniae	1	1	1	TAGCCGTATCGGAAGGTGCGGCTGGATCACCTCCTTT
GCA_001242195.1	Salmonella enterica subsp. enterica serovar Heidelberg	1	1	1	TAACCGTAGGGGAACCTGCGGTTGGATCACCTCCTTA
GCA_000182545.1	Yersinia pestis Pestoides A	2	1	2	TAACCGTAGGGGAACCTGCGGTTGGATCACCTCCTTA
GCA_000232525.2	Streptococcus pneumoniae GA13338	6	1	6	TAGCCGTATCGGAAGGTGCGGCTGGATCACCTCCTTT
GCA_000326345.1	Escherichia coli KTE139	1	1	1	TAACCGTAGGGGAACCTGCGGTTGGATCACCTCCTTA
GCA_000593085.1	Staphylococcus aureus M1157	6	1	6	TAGCCGTATCGGAAGGTGCGGCTGGATCACCTCCTTT
GCA_001592735.1	Bdellovibrio bacteriovorus	1	1	1	TAGCCGTAGGGGAACCTGCGGCTGGATCACCTCCTTT
GCA_001022955.1	Enterobacter asburiae	1	1	1	TAACCGTAGGGGAACCTGCGGTTGGATCACCTCCTTA
GCA_001252075.1	Vibrio cholerae	1	1	1	TAGCGCTAGGGGAACCTGGCGCTGGATCACCTCCTTA
GCA_000182585.2	Burkholderia pseudomallei MSHR346	4	1	4	TAGCCGTATCGGAAGGTGCGGCTGGATCACCTCCTTT
GCA_001657485.1	Rhizobium sp. WYCCWR10014	1	1	1	TAGCCGTAGGGGAACCTGCGGCTGGATCACCTCCTTT
GCA_001331375.1	Bordetella pertussis	1	1	1	TAGCCGTATCGGAAGGTGCGGCTGGATCACCTCCTTT
GCA_001621065.1	Escherichia coli	2	1	2	TAACCGTAGGGGAACCTGCGGTTGGATCACCTCCTTA
GCA_001253355.1	Shigella sonnei	1	1	1	TAACCGTAGGGGAACCTGCGGTTGGATCACCTCCTTA
GCA_000730445.1	Corynebacterium pseudotuberculosis	4	1	4	TAGCCGTACCGGAAGGTGCGGCTGGATCACCTCCTTT
GCA_000606505.1	Staphylococcus aureus H89939	4	1	4	TAGCCGTATCGGAAGGTGCGGCTGGATCACCTCCTTT
GCA_001133125.1	Streptococcus pneumoniae	1	1	1	TAGCCGTATCGGAAGGTGCGGCTGGATCACCTCCTTT
GCA_000023905.1	Leptotrichia buccalis C-1013-b	5	1	5	TATCCGTACCGGAAGGTGCGGATGGATCACCTCCTTT
GCA_000166135.1	Frankia sp. EuI1c	3	1	3	TAGCCGTACCGGAAGGTGCGGCTGGATCACCTCCTTT
GCA_001023235.1	Enterobacter kobei	1	1	1	TAACCGTAGGGGAACCTGCGGTTGGATCACCTCCTTA
GCA_001166685.1	Streptococcus pneumoniae	1	1	1	TAGCCGTATCGGAAGGTGCGGCTGGATCACCTCCTTT
GCA_000328345.1	Brevibacillus agri BAB-2500	4	1	4	TATCCGTACCGGAAGGTGCGGATGGATCACCTCCTTT
GCA_001449785.1	Pseudomonas aeruginosa	1	1	1	TAGCCGTAGGGGAACCTGCGGCTGGATCACCTCCTTA
GCA_001402875.1	Blastochloris viridis	3	1	3	TAGCCGTAGGGGAACCTGCGGCTGGATCACCTCCTTT
GCA_000758665.1	Paenibacillus borealis	10	1	10	TAGCCGTATCGGAAGGTGCGGCTGGATCACCTCCTTT
GCA_000012905.2	Rhodobacter sphaeroides 2.4.1	3	1	3	TAGCCGTAGGGGAACCTGCGGCTGGATCACCTCCTTT
GCA_001144525.1	Streptococcus pneumoniae	1	1	1	TAGCCGTATCGGAAGGTGCGGCTGGATCACCTCCTTT
GCA_000989955.1	candidate division TM6 bacterium GW2011_GWF2_37_49	1	1	1	TAGCAGTACGAGAACGTGCGGCTGGATCACCTCCTTT
GCA_000677195.1	Mycobacterium tuberculosis BTB05-481	1	1	1	TAGCCGTACCGGAAGGTGCGGCTGGATCACCTCCTTT
GCA_000231235.1	Rothia mucilaginosa M508	1	1	1	TAGCCGTACCGGAAGGTGCGGCTGGATCACCTCCTTT
GCA_000460095.1	Escherichia coli UMEA 3087-1	6	1	6	TAACCGTAGGGGAACCTGCGGTTGGATCACCTCCTTA
GCA_001216025.1	Mycobacterium abscessus	1	1	1	TAGCCGTACCGGAAGGTGCGGCTGGATCACCTCCTTT
GCA_001108025.1	Salmonella enterica subsp. enterica serovar Typhi	1	1	1	TAACCGTAGGGGAACCTGCGGTTGGATCACCTCCTTA
GCA_001270205.1	Vibrio alginolyticus	9	1	9	TAGCGCTAGGGGAACCTGGCGCTGGATCACCTCCTTA
GCA_000603625.1	Salmonella enterica subsp. enterica serovar Heidelberg str. 41567	1	1	1	TAACCGTAGGGGAACCTGCGGTTGGATCACCTCCTTA
GCA_000319575.2	Spiribacter salinus M19-40	1	1	1	TAGCCGTAGGGGAACCTGCGGCTGGATCACCTCCTTT
GCA_001532385.1	Burkholderia ubonensis	1	1	1	TAGCCGTATCGGAAGGTGCGGCTGGATCACCTCCTTT
GCA_001426105.1	Bacillus sp. Leaf406	1	1	1	TAGCCGTATCGGAAGGTGCGGCTGGATCACCTCCTTT
GCA_001454285.1	Pseudomonas aeruginosa	1	1	1	TAGCCGTAGGGGAACCTGCGGCTGGATCACCTCCTTA
GCA_000461495.1	Escherichia coli UMEA 3662-1	8	1	8	TAACCGTAGGGGAACCTGCGGTTGGATCACCTCCTTA
GCA_001087045.1	Streptococcus pneumoniae	1	1	1	TAGCCGTATCGGAAGGTGCGGCTGGATCACCTCCTTT
GCA_001097725.1	Neisseria gonorrhoeae	1	1	1	TAGCCGTAGGGGAACCTGCGGCTGGATCACCTCCTTT
GCA_000332995.1	Gordonia amicalis NBRC 100051 = JCM 11271	1	1	1	TAGCCGTACCGGAAGGTGCGGCTGGATCACCTCCTTT
GCA_001147945.1	Streptococcus pneumoniae	1	1	1	TAGCCGTATCGGAAGGTGCGGCTGGATCACCTCCTTT
GCA_001140885.1	Streptococcus pneumoniae	1	1	1	TAGCCGTATCGGAAGGTGCGGCTGGATCACCTCCTTT
GCA_001651695.1	Escherichia coli	1	1	1	TAACCGTAGGGGAACCTGCGGTTGGATCACCTCCTTA
GCA_001427345.1	Rhizobium sp. Root149	1	1	1	TAGCCGTAGGGGAACCTGCGGCTGGATCACCTCCTTT
GCA_000959145.1	Burkholderia pseudomallei 406e	4	1	4	TAGCCGTATCGGAAGGTGCGGCTGGATCACCTCCTTT
GCA_000020025.1	Nostoc punctiforme PCC 73102	4	1	4	TAGCCGTACCGGAAGGTGTGGCTGGATCACCTCCTTT
GCA_000021825.1	Cyanothece sp. PCC 7424	3	1	3	TAGCCGTACCGGAAGGTGTGGCTGGATCACCTCCTTA
GCA_001110465.1	Streptococcus pneumoniae	1	1	1	TAGCCGTATCGGAAGGTGCGGCTGGATCACCTCCTTT
GCA_000609745.1	Staphylococcus aureus DAR1811	6	1	6	TAGCCGTATCGGAAGGTGCGGCTGGATCACCTCCTTT
GCA_001381595.1	Mycobacterium tuberculosis	1	1	1	TAGCCGTACCGGAAGGTGCGGCTGGATCACCTCCTTT
GCA_001673575.1	Mycobacterium heraklionense	1	1	1	TAGCCGTACCGGAAGGTGCGGCTGGATCACCTCCTTT
GCA_000583895.1	Pseudomonas aeruginosa LESlike5	4	1	4	TAGCCGTAGGGGAACCTGCGGCTGGATCACCTCCTTA
GCA_000623715.2	Salmonella enterica subsp. enterica serovar Enteritidis str. SA19980677	7	1	7	TAACCGTAGGGGAACCTGCGGTTGGATCACCTCCTTA
GCA_001163825.1	Streptococcus pneumoniae	1	1	1	TAGCCGTATCGGAAGGTGCGGCTGGATCACCTCCTTT
GCA_000609245.1	Staphylococcus aureus DAR1157	4	1	4	TAGCCGTATCGGAAGGTGCGGCTGGATCACCTCCTTT
GCA_001623145.1	Pseudovibrio sp. W64	1	1	1	TAGCCCTAGGGGAACCTGGGGCTGGATCACCTCCTTT
GCA_000241975.1	Escherichia coli H397	1	1	1	TAACCGTAGGGGAACCTGCGGTTGGATCACCTCCTTA
GCA_000278255.1	Bartonella melophagi K-2C	2	1	2	TAGCCGTAGGGGAACCTGCGGCTGGATCACCTCCTTT
GCA_001350195.1	Salmonella enterica subsp. enterica serovar Typhimurium str. DT104	1	1	1	TAACCGTAGGGGAACCTGCGGTTGGATCACCTCCTTA
GCA_001642525.1	Salmonella enterica	1	1	1	TAACCGTAGGGGAACCTGCGGTTGGATCACCTCCTTA
GCA_001344515.1	Streptococcus pneumoniae	1	1	1	TAGCCGTATCGGAAGGTGCGGCTGGATCACCTCCTTT
GCA_001214025.1	Mycobacterium abscessus	1	1	1	TAGCCGTACCGGAAGGTGCGGCTGGATCACCTCCTTT
GCA_001100325.1	Neisseria meningitidis	1	1	1	TAGCCGTAGGGGAACCTGCGGCTGGATCACCTCCTTT
GCA_001471415.1	Vibrio vulnificus	10	1	10	TAGCGCTAGGGGAACCTGGCGCTGGATCACCTCCTTA
GCA_000184325.1	Vibrio furnissii NCTC 11218	7	1	7	TAGCGCTAGGGGAACCTGGCGCTGGATCACCTCCTTA
GCA_001477755.1	Salmonella enterica subsp. enterica serovar Hadar	1	1	1	TAACCGTAGGGGAACCTGCGGTTGGATCACCTCCTTA
GCA_000811865.3	Acinetobacter baumannii	1	1	1	TAGCCGTAGGGGAACCTGCGGCTGGATCACCTCCTTA
GCA_001451015.1	Pseudomonas aeruginosa	1	1	1	TAGCCGTAGGGGAACCTGCGGCTGGATCACCTCCTTA
GCA_001453495.1	Pseudomonas aeruginosa	1	1	1	TAGCCGTAGGGGAACCTGCGGCTGGATCACCTCCTTA
GCA_001475565.1	Enterobacter cancerogenus	1	1	1	TAACCGTAGGGGAACCTGCGGTTGGATCACCTCCTTA
GCA_001045895.1	Staphylococcus aureus	1	1	1	TAGCCGTATCGGAAGGTGCGGCTGGATCACCTCCTTT
GCA_000553425.1	Staphylococcus aureus M0194	6	1	6	TAGCCGTATCGGAAGGTGCGGCTGGATCACCTCCTTT
GCA_001380715.1	Mycobacterium tuberculosis	1	1	1	TAGCCGTACCGGAAGGTGCGGCTGGATCACCTCCTTT
GCA_001298465.1	Campylobacter concisus	3	1	3	TAACCGTAGGAGAACCTGCGGTTGGATCACCTCCTTT
GCA_000637955.1	Staphylococcus aureus 47P9	1	1	1	TAGCCGTATCGGAAGGTGCGGCTGGATCACCTCCTTT
GCA_001337055.1	Streptococcus pneumoniae	1	1	1	TAGCCGTATCGGAAGGTGCGGCTGGATCACCTCCTTT
GCA_000274885.2	Helicobacter pylori Hp M3	2	1	2	TAACCGTAGGTGAACCTGCGGTTGGATCACCTCCTTT
GCA_001647615.1	Akkermansia sp. KLE1605	1	1	1	TAGCCGTAGGGGAACCTGCGGCTGGATCACCTCCTTT
GCA_001571595.1	Escherichia coli	1	1	1	TAACCGTAGGGGAACCTGCGGTTGGATCACCTCCTTA
GCA_000755125.1	Brucella abortus	1	1	1	TAGCCGTAGGGGAACCTGCGGCTGGATCACCTCCTTT
GCA_000552565.1	Staphylococcus aureus M0134	6	1	6	TAGCCGTATCGGAAGGTGCGGCTGGATCACCTCCTTT
GCA_000572965.1	Staphylococcus aureus GGMC6004	5	1	5	TAGCCGTATCGGAAGGTGCGGCTGGATCACCTCCTTT
GCA_900061015.1	Streptococcus suis	1	1	1	TAGCCGTATCGGAAGGTGCGGCTGGATCACCTCCTTT
GCA_000609085.1	Staphylococcus aureus DAR966	5	1	5	TAGCCGTATCGGAAGGTGCGGCTGGATCACCTCCTTT
GCA_001475235.1	Salmonella enterica	1	1	1	TAACCGTAGGGGAACCTGCGGTTGGATCACCTCCTTA
GCA_000523955.1	Mycobacterium abscessus MAB_110811_1470	1	1	1	TAGCCGTACCGGAAGGTGCGGCTGGATCACCTCCTTT
GCA_001467395.1	Sphingopyxis sp. H005	1	1	1	TAGCCGTAGGGGAACCTGCGGCTGGATCACCTCCTTT
GCA_001130085.1	Streptococcus pneumoniae	1	1	1	TAGCCGTATCGGAAGGTGCGGCTGGATCACCTCCTTT
GCA_001519795.1	Escherichia coli	1	1	1	TAACCGTAGGGGAACCTGCGGTTGGATCACCTCCTTA
GCA_001635605.1	Sulfitobacter sp. HI0054	2	1	2	TAGCCGTAGGGGAACCTGCGGCTGGATCACCTCCTTT
GCA_001528765.1	Burkholderia ubonensis	1	1	1	TAGCCGTATCGGAAGGTGCGGCTGGATCACCTCCTTT
GCA_001163065.1	Streptococcus pneumoniae	1	1	1	TAGCCGTATCGGAAGGTGCGGCTGGATCACCTCCTTT
GCA_000639775.1	Staphylococcus aureus Rd.40	1	1	1	TAGCCGTATCGGAAGGTGCGGCTGGATCACCTCCTTT
GCA_001584345.1	Bacillus nakamurai	1	1	1	TAGCCGTATCGGAAGGTGCGGCTGGATCACCTCCTTT
GCA_000736715.1	Cellulosimicrobium sp. MM	1	1	1	TAGCCGTACCGGAAGGTGCGGCTGGATCACCTCCTTT
GCA_001323145.1	Mycobacterium tuberculosis	1	1	1	TAGCCGTACCGGAAGGTGCGGCTGGATCACCTCCTTT
GCA_000494345.1	Salmonella enterica subsp. enterica serovar Agona str. 400095 18	5	1	5	TAACCGTAGGGGAACCTGCGGTTGGATCACCTCCTTA
GCA_001321425.1	Burkholderia pseudomallei	1	1	1	TAGCCGTATCGGAAGGTGCGGCTGGATCACCTCCTTT
GCA_000604065.3	Pandoraea pnomenusa	4	1	4	TAGCCGTAGGGGAACCTGCGGCTGGATCACCTCCTTT
GCA_900046255.1	Staphylococcus aureus	1	1	1	TAGCCGTATCGGAAGGTGCGGCTGGATCACCTCCTTT
GCA_000327045.1	Thioflavicoccus mobilis 8321	2	1	2	TAGCCGTAGGGGAACCTGCGGCTGGATCACCTCCTTA
GCA_001575715.1	Escherichia coli	1	1	1	TAACCGTAGGGGAACCTGCGGTTGGATCACCTCCTTA
GCA_001479925.1	Salmonella enterica subsp. enterica serovar Typhimurium var. 5-	1	1	1	TAACCGTAGGGGAACCTGCGGTTGGATCACCTCCTTA
GCA_001396755.1	Mycobacterium tuberculosis	1	1	1	TAGCCGTACCGGAAGGTGCGGCTGGATCACCTCCTTT
GCA_001648415.1	Eikenella sp. NML070372	1	1	1	TAGCCGTAGGGGAACCTGCGGCTGGATCACCTCCTTT
GCA_000830825.1	Campylobacter jejuni subsp. jejuni NCTC 11168-mcK12E5	3	1	3	TAACCGTAGGAGAACCTGCGGTTGGATCACCTCCTTT
GCA_001620565.1	Salmonella enterica subsp. enterica serovar Tennessee	1	1	1	TAACCGTAGGGGAACCTGCGGTTGGATCACCTCCTTA
GCA_001168705.1	Streptococcus pneumoniae	1	1	1	TAGCCGTATCGGAAGGTGCGGCTGGATCACCTCCTTT
GCA_001326005.1	Mycobacterium tuberculosis	1	1	1	TAGCCGTACCGGAAGGTGCGGCTGGATCACCTCCTTT
GCA_000185525.1	Lachnospiraceae bacterium 5_1_63FAA	1	1	1	TAGCCGTATCGGAAGGTGCGGCTGGATCACCTCCTTT
GCA_001134585.1	Yersinia kristensenii	1	1	1	TAACCGTAGGGGAACCTGCGGTTGGATCACCTCCTTA
GCA_000534655.1	Enterobacter sp. MGH 9	7	1	7	TAACCGTAGGGGAACCTGCGGTTGGATCACCTCCTTA
GCA_000152645.1	Sulfitobacter sp. NAS-14.1	1	1	1	TAGCCGTAGGGGAACCTGCGGCTGGATCACCTCCTTT
GCA_000399285.1	Bacillus cereus BAG2O-3	3	1	3	TAGCCGTATCGGAAGGTGCGGCTGGATCACCTCCTTT
GCA_001412545.1	Francisella tularensis	3	1	3	TAGCCGTAGGGGAACCTGCGGCTGGATCACCTCCTTA
GCA_001170265.1	Mycobacterium tuberculosis	1	1	1	TAGCCGTACCGGAAGGTGCGGCTGGATCACCTCCTTT
GCA_000494955.1	Escherichia coli HVH 12 (4-7653042)	4	1	4	TAACCGTAGGGGAACCTGCGGTTGGATCACCTCCTTA
GCA_900056485.1	Streptococcus suis	1	1	1	TAGCCGTATCGGAAGGTGCGGCTGGATCACCTCCTTT
GCA_001162825.1	Mycobacterium tuberculosis	1	1	1	TAGCCGTACCGGAAGGTGCGGCTGGATCACCTCCTTT
GCA_000257645.1	Serratia sp. M24T3	1	1	1	TAACCGTAGGGGAACCTGCGGTTGGATCACCTCCTTA
GCA_001658655.1	Staphylococcus epidermidis	1	1	1	TAGCCGTATCGGAAGGTGCGGCTGGATCACCTCCTTT
GCA_000166455.2	Vibrio cholerae O1 str. 2010EL-1786	7	1	7	TAGCGCTAGGGGAACCTGGCGCTGGATCACCTCCTTA
GCA_000007045.1	Streptococcus pneumoniae R6	4	1	4	TAGCCGTATCGGAAGGTGCGGCTGGATCACCTCCTTT
GCA_001341475.1	Streptococcus pneumoniae	1	1	1	TAGCCGTATCGGAAGGTGCGGCTGGATCACCTCCTTT
GCA_001338895.1	Streptococcus pneumoniae	1	1	1	TAGCCGTATCGGAAGGTGCGGCTGGATCACCTCCTTT
GCA_001108145.1	Streptococcus pneumoniae	1	1	1	TAGCCGTATCGGAAGGTGCGGCTGGATCACCTCCTTT
GCA_900051075.1	Staphylococcus aureus	1	1	1	TAGCCGTATCGGAAGGTGCGGCTGGATCACCTCCTTT
GCA_001086405.1	Neisseria gonorrhoeae	1	1	1	TAGCCGTAGGGGAACCTGCGGCTGGATCACCTCCTTT
GCA_001101685.2	Streptococcus pneumoniae	1	1	1	TAGCCGTATCGGAAGGTGCGGCTGGATCACCTCCTTT
GCA_000763645.1	Enterococcus faecalis	1	1	1	TAGCCGTATCGGAAGGTGCGGCTGGATCACCTCCTTT
GCA_000525165.1	Staphylococcus aureus DAR1366	2	1	2	TAGCCGTATCGGAAGGTGCGGCTGGATCACCTCCTTT
GCA_000676975.1	Mycobacterium tuberculosis TB_RSA191	1	1	1	TAGCCGTACCGGAAGGTGCGGCTGGATCACCTCCTTT
GCA_000456805.1	Escherichia coli HVH 53 (4-0631051)	7	1	7	TAACCGTAGGGGAACCTGCGGTTGGATCACCTCCTTA
GCA_000164615.1	Escherichia coli MS 57-2	1	1	1	TAACCGTAGGGGAACCTGCGGTTGGATCACCTCCTTA
GCA_001422645.1	Arthrobacter sp. Leaf69	1	1	1	TAGCCGTACCGGAAGGTGCGGCTGGATCACCTCCTTT
GCA_000649935.1	Mycobacterium tuberculosis MD17614	1	1	1	TAGCCGTACCGGAAGGTGCGGCTGGATCACCTCCTTT
GCA_001385475.1	Mycobacterium tuberculosis	1	1	1	TAGCCGTACCGGAAGGTGCGGCTGGATCACCTCCTTT
GCA_000178955.2	Granulicella mallensis MP5ACTX8	1	1	1	TAGCCGTAGGAGAACCTGCGGCTGGATCACCTCCTTT
GCA_000364245.1	Clostridium sp. ASF502	1	1	1	TAGCCGTATCGGAAGGTGCGGCTGGATCACCTCCTTT
GCA_000015345.1	Dichelobacter nodosus VCS1703A	3	1	3	TAACCGTAGGGGAACCTGCGGTTGGATCACCTCCTTT
GCA_000012705.1	Streptococcus agalactiae A909	7	1	7	TAGCCGTATCGGAAGGTGCGGCTGGATCACCTCCTTT
GCA_001336655.1	Streptococcus pneumoniae	1	1	1	TAGCCGTATCGGAAGGTGCGGCTGGATCACCTCCTTT
GCA_000026645.1	Pseudomonas aeruginosa LESB58	4	1	4	TAGCCGTAGGGGAACCTGCGGCTGGATCACCTCCTTA
GCA_001246155.1	Shigella sonnei	1	1	1	TAACCGTAGGGGAACCTGCGGTTGGATCACCTCCTTA
GCA_001545015.1	Mycobacterium tuberculosis	1	1	1	TAGCCGTACCGGAAGGTGCGGCTGGATCACCTCCTTT
GCA_900050495.1	Streptococcus pneumoniae	1	1	1	TAGCCGTATCGGAAGGTGCGGCTGGATCACCTCCTTT
GCA_001183915.1	Geobacillus stearothermophilus	8	1	8	TAGCCGTACCGGAAGGTGCGGCTGGATCACCTCCTTT
GCA_000282255.1	Pseudomonas sp. GM25	1	1	1	TAGCCGTAGGGGAACCTGCGGCTGGATCACCTCCTTA
GCA_000877855.1	Staphylococcus aureus subsp. aureus	1	1	1	TAGCCGTATCGGAAGGTGCGGCTGGATCACCTCCTTT
GCA_000494465.1	Salmonella enterica subsp. enterica serovar Agona str. 392869-1	5	1	5	TAACCGTAGGGGAACCTGCGGTTGGATCACCTCCTTA
GCA_000175055.1	Lactobacillus gasseri 202-4	1	1	1	TAGCCGTAGGAGAACCTGCGGCTGGATCACCTCCTTT
GCA_001648335.1	Eikenella corrodens	1	1	1	TAGCCGTAGGGGAACCTGCGGCTGGATCACCTCCTTT
GCA_001023245.1	Enterobacter ludwigii	1	1	1	TAACCGTAGGGGAACCTGCGGTTGGATCACCTCCTTA
GCA_000205385.2	Staphylococcus aureus subsp. aureus 21193	1	1	1	TAGCCGTATCGGAAGGTGCGGCTGGATCACCTCCTTT
GCA_001304365.1	Syntrophobacter sp. DG_60	1	1	1	TAGCTGTAGGGGAACCTGCGGCTGGATCACCTCCTTT
GCA_001526945.1	Burkholderia ubonensis	1	1	1	TAGCCGTATCGGAAGGTGCGGCTGGATCACCTCCTTT
GCA_000711595.1	Escherichia coli 3-267-03_S4_C1	1	1	1	TAACCGTAGGGGAACCTGCGGTTGGATCACCTCCTTA
GCA_000568385.1	Halomonas sp. BC04	1	1	1	TAGCCGTAGGGGAACCTGCGGCTGGATCACCTCCTTA
GCA_000363465.1	Staphylococcus aureus M1394	4	1	4	TAGCCGTATCGGAAGGTGCGGCTGGATCACCTCCTTT
GCA_001609795.1	Escherichia coli	1	1	1	TAACCGTAGGGGAACCTGCGGTTGGATCACCTCCTTA
GCA_001643245.1	[Bacillus] aminovorans	1	1	1	TAGCCGTATCGGAAGGTGCGGCTGGATCACCTCCTTT
GCA_001273105.1	Bacillus anthracis	3	1	3	TAGCCGTATCGGAAGGTGCGGCTGGATCACCTCCTTT
GCA_001623625.1	Salmonella enterica subsp. enterica serovar Anatum str. USDA-ARS-USMARC-1766	7	1	7	TAACCGTAGGGGAACCTGCGGTTGGATCACCTCCTTA
GCA_000332735.1	Staphylococcus warneri SG1	5	1	5	TAGCCGTATCGGAAGGTGCGGCTGGATCACCTCCTTT
GCA_000814775.1	Fusobacterium necrophorum subsp. funduliforme B35	1	1	1	TATCCGTACGGGAACGTGCGGATGGATCACCTCCTTT
GCA_001537955.1	Pseudomonas amygdali pv. aesculi	1	1	1	TAGCCGTAGGGGAACCTGCGGCTGGATCACCTCCTTA
GCA_001295185.1	Yersinia pestis subsp. microtus bv. Caucasica	1	1	1	TAACCGTAGGGGAACCTGCGGTTGGATCACCTCCTTA
GCA_900040265.1	Staphylococcus aureus	1	1	1	TAGCCGTATCGGAAGGTGCGGCTGGATCACCTCCTTT
GCA_001205335.1	Bordetella pertussis	1	1	1	TAGCCGTATCGGAAGGTGCGGCTGGATCACCTCCTTT
GCA_001105085.2	Streptococcus pneumoniae	1	1	1	TAGCCGTATCGGAAGGTGCGGCTGGATCACCTCCTTT
GCA_001208585.1	Streptococcus pneumoniae	1	1	1	TAGCCGTATCGGAAGGTGCGGCTGGATCACCTCCTTT
GCA_000940785.1	Bacillus thuringiensis serovar morrisoni	12	1	12	TAGCCGTATCGGAAGGTGCGGCTGGATCACCTCCTTT
GCA_001128385.1	Streptococcus pneumoniae	1	1	1	TAGCCGTATCGGAAGGTGCGGCTGGATCACCTCCTTT
GCA_000736855.1	Vibrio cholerae	1	1	1	TAGCGCTAGGGGAACCTGGCGCTGGATCACCTCCTTA
GCA_001211445.1	Streptococcus pneumoniae	1	1	1	TAGCCGTATCGGAAGGTGCGGCTGGATCACCTCCTTT
GCA_000196495.1	Aliivibrio salmonicida LFI1238	12	1	12	TAGCCCTAGGGGAACCTGGGGCTGGATCACCTCCTTA
GCA_000210635.1	[Eubacterium] siraeum V10Sc8a	1	1	1	TAGCCGTATCGGAAGGTGCGGCTGGATCACCTCCTTT
GCA_000017205.1	Pseudomonas aeruginosa PA7	4	1	4	TAGCCGTAGGGGAACCTGCGGCTGGATCACCTCCTTA
GCA_000801555.1	Listeria monocytogenes SHL011	1	1	1	TAGCCGTATCGGAAGGTGCGGCTGGATCACCTCCTTT
GCA_000163675.1	Bacteroides sp. D22	1	1	1	TAGCCGTACCGGAAGGTGCGGCTGGAACACCTCCTTT
GCA_001084025.1	Streptococcus pneumoniae	1	1	1	TAGCCGTATCGGAAGGTGCGGCTGGATCACCTCCTTT
GCA_001674315.1	Acinetobacter baumannii	1	1	1	TAGCCGTAGGGGAACCTGCGGCTGGATCACCTCCTTA
GCA_000525145.1	Staphylococcus aureus DAR1280	5	1	5	TAGCCGTATCGGAAGGTGCGGCTGGATCACCTCCTTT
GCA_000169955.1	Ureaplasma urealyticum serovar 12 str. ATCC 33696	2	1	2	TATCCCTACGAGAACGTGGGGATGGATCACCTCCTTT
GCA_000247475.2	Rhizobium sp. PDO1-076	1	1	1	TAGCCGTAGGGGAACCTGCGGCTGGATCACCTCCTTT
GCA_000577895.1	Clostridium bornimense	8	1	8	TAGCCGTAGGAGAACCTGCGGCTGGATCACCTCCTTT
GCA_001202735.1	Streptococcus pneumoniae	1	1	1	TAGCCGTATCGGAAGGTGCGGCTGGATCACCTCCTTT
GCA_000243155.3	Desulfitobacterium dehalogenans ATCC 51507	6	1	6	TAGCCGTATCGGAAGGTGCGGCTGGATCACCTCCTTT
GCA_001393075.1	Mycobacterium tuberculosis	1	1	1	TAGCCGTACCGGAAGGTGCGGCTGGATCACCTCCTTT
GCA_001213905.1	Mycobacterium abscessus	1	1	1	TAGCCGTACCGGAAGGTGCGGCTGGATCACCTCCTTT
GCA_001425265.1	Massilia sp. Root418	2	1	2	TAGCCGTATCGGAAGGTGCGGCTGGATCACCTCCTTT
GCA_001176205.1	Streptococcus equi subsp. equi	1	1	1	TAGCCGTATCGGAAGGTGCGGCTGGATCACCTCCTTT
GCA_000160595.1	Leuconostoc mesenteroides subsp. cremoris ATCC 19254	1	1	1	TAGCCGTAGGAGAACCTGCGGCTGGATCACCTCCTTT
GCA_001634265.1	Anoxybacillus sp. B2M1	9	1	9	TAGCCGTATCGGAAGGTGCGGCTGGATCACCTCCTTT
GCA_000459095.1	Escherichia coli HVH 202 (4-3163997)	6	1	6	TAACCGTAGGGGAACCTGCGGTTGGATCACCTCCTTA
GCA_001033445.1	Klebsiella pneumoniae	7	1	7	TAACCGTAGGGGAACCTGCGGTTGGATCACCTCCTTA
GCA_000539375.1	Staphylococcus aureus HOAG6005	5	1	5	TAGCCGTATCGGAAGGTGCGGCTGGATCACCTCCTTT
GCA_001527305.1	Burkholderia stagnalis	1	1	1	TAGCCGTATCGGAAGGTGCGGCTGGATCACCTCCTTT
GCA_000589575.1	Acinetobacter baumannii 25253_4	10	1	10	TAGCCGTAGGGGAACCTGCGGCTGGATCACCTCCTTA
GCA_000764325.1	Vibrio navarrensis	9	1	9	TAGCGCTAGGGGAACCTGGCGCTGGATCACCTCCTTA
GCA_001083085.1	Mycobacterium tuberculosis	1	1	1	TAGCCGTACCGGAAGGTGCGGCTGGATCACCTCCTTT
GCA_001293145.1	Bifidobacterium longum	3	1	3	TAGCCGTACCGGAAGGTGCGGCTGGATCACCTCCTTT
GCA_000729325.1	Listeria monocytogenes	2	1	2	TAGCCGTATCGGAAGGTGCGGCTGGATCACCTCCTTT
GCA_001255055.1	Shigella sonnei	1	1	1	TAACCGTAGGGGAACCTGCGGTTGGATCACCTCCTTA
GCA_001209885.1	Staphylococcus aureus	1	1	1	TAGCCGTATCGGAAGGTGCGGCTGGATCACCTCCTTT
GCA_900044795.1	Staphylococcus aureus	1	1	1	TAGCCGTATCGGAAGGTGCGGCTGGATCACCTCCTTT
GCA_001450635.1	Pseudomonas aeruginosa	1	1	1	TAGCCGTAGGGGAACCTGCGGCTGGATCACCTCCTTA
GCA_000605085.1	Staphylococcus aureus H43690	3	1	3	TAGCCGTATCGGAAGGTGCGGCTGGATCACCTCCTTT
GCA_001605095.1	Bordetella pertussis	3	1	3	TAGCCGTATCGGAAGGTGCGGCTGGATCACCTCCTTT
GCA_900060635.1	Streptococcus suis	1	1	1	TAGCCGTATCGGAAGGTGCGGCTGGATCACCTCCTTT
GCA_001516105.1	Pseudomonas aeruginosa	4	1	4	TAGCCGTAGGGGAACCTGCGGCTGGATCACCTCCTTA
GCA_000243515.3	Leptospira interrogans serovar Pyrogenes str. 2006006960	1	1	1	TAGCCGTATCGGAAGGTGCGGCTGGATCACCTCCTTT
GCA_001250235.1	Vibrio cholerae	1	1	1	TAGCGCTAGGGGAACCTGGCGCTGGATCACCTCCTTA
GCA_000829965.1	Raoultella ornithinolytica	8	1	8	TAACCGTAGGGGAACCTGCGGTTGGATCACCTCCTTA
GCA_000506805.1	Pseudomonas aeruginosa VRFPA07	1	1	1	TAGCCGTAGGGGAACCTGCGGCTGGATCACCTCCTTA
GCA_000602205.1	Staphylococcus aureus W89581	2	1	2	TAGCCGTATCGGAAGGTGCGGCTGGATCACCTCCTTT
GCA_000185625.1	Eggerthella sp. 1_3_56FAA	1	1	1	TAGCCGTACCGGAAGGTGCGGCTGGATCACCTCCTTT
GCA_001664665.1	Acinetobacter baumannii	1	1	1	TAGCCGTAGGGGAACCTGCGGCTGGATCACCTCCTTA
GCA_001129065.1	Streptococcus pneumoniae	1	1	1	TAGCCGTATCGGAAGGTGCGGCTGGATCACCTCCTTT
GCA_001323205.1	Mycobacterium tuberculosis	1	1	1	TAGCCGTACCGGAAGGTGCGGCTGGATCACCTCCTTT
GCA_000306825.1	Corynebacterium ulcerans 0102	4	1	4	TAGCCGTACCGGAAGGTGCGGCTGGATCACCTCCTTT
GCA_001104145.1	Streptococcus agalactiae	1	1	1	TAGCCGTATCGGAAGGTGCGGCTGGATCCCCTCCTTT
GCA_001175665.1	Streptococcus equi subsp. equi	1	1	1	TAGCCGTATCGGAAGGTGCGGCTGGATCACCTCCTTT
GCA_000663585.1	Mycobacterium tuberculosis M1728	1	1	1	TAGCCGTACCGGAAGGTGCGGCTGGATCACCTCCTTT
GCA_000546365.1	Staphylococcus aureus M1012	1	1	1	TAGCCGTATCGGAAGGTGCGGCTGGATCACCTCCTTT
GCA_001029125.1	Escherichia coli PCN061	7	1	7	TAACCGTAGGGGAACCTGCGGTTGGATCACCTCCTTA
GCA_001248035.1	Helicobacter pylori	2	1	2	TAACCGTAGGTGAACCTGCGGTTGGATCACCTCCTTT
GCA_000160535.1	Prevotella bergensis DSM 17361	1	1	1	TAGCCGTACCGGAAGGTGCGGCTGGAACACCTCCTTT
GCA_000755085.1	Brucella suis	2	1	2	TAGCCGTAGGGGAACCTGCGGCTGGATCACCTCCTTT
GCA_001526715.1	Burkholderia multivorans	1	1	1	TAGCCGTATCGGAAGGTGCGGCTGGATCACCTCCTTT
GCA_000017885.4	Bacillus pumilus SAFR-032	7	1	7	TAGCCGTATCGGAAGGTGCGGCTGGATCACCTCCTTT
GCA_001522785.1	Burkholderia cepacia	1	1	1	TAGCCGTATCGGAAGGTGCGGCTGGATCACCTCCTTT
GCA_001581825.1	Streptococcus pneumoniae	1	1	1	TAGCCGTATCGGAAGGTGCGGCTGGATCACCTCCTTT
GCA_000699475.1	Candidatus Hodgkinia cicadicola	1	1	1	TAGCTGTAGGGGAACCTGTGGCTGGAATTTTAGAAAT
GCA_000351585.1	Escherichia coli KTE60	5	1	5	TAACCGTAGGGGAACCTGCGGTTGGATCACCTCCTTA
GCA_001122745.1	Streptococcus pneumoniae	1	1	1	TAGCCGTATCGGAAGGTGCGGCTGGATCACCTCCTTT
GCA_001274015.1	Cellulosimicrobium cellulans F16	1	1	1	TAGCCGTACCGGAAGGTGCGGCTGGATCACCTCCTTT
GCA_001535085.1	Salmonella enterica subsp. enterica serovar Tennessee	1	1	1	TAACCGTAGGGGAACCTGCGGTTGGATCACCTCCTTA
GCA_001675075.1	Rhizobium sp. N941	3	1	3	TAGCCGTAGGGGAACCTGCGGCTGGATCACCTCCTTT
GCA_000625775.2	Salmonella enterica subsp. enterica serovar Enteritidis str. EC20121765	7	1	7	TAACCGTAGGGGAACCTGCGGTTGGATCACCTCCTTA
GCA_000665345.1	Mycobacterium tuberculosis H1856	1	1	1	TAGCCGTACCGGAAGGTGCGGCTGGATCACCTCCTTT
GCA_000535455.1	Staphylococcus aureus M1018	6	1	6	TAGCCGTATCGGAAGGTGCGGCTGGATCACCTCCTTT
GCA_900047345.1	Staphylococcus aureus	1	1	1	TAGCCGTATCGGAAGGTGCGGCTGGATCACCTCCTTT
GCA_001210065.1	Streptococcus pneumoniae	1	1	1	TAGCCGTATCGGAAGGTGCGGCTGGATCACCTCCTTT
GCA_000279675.1	Streptococcus pneumoniae SPAR55	6	1	6	TAGCCGTATCGGAAGGTGCGGCTGGATCACCTCCTTT
GCA_000319995.1	Escherichia coli O104:H4 str. 11-02030	7	1	7	TAACCGTAGGGGAACCTGCGGTTGGATCACCTCCTTA
GCA_001576495.1	Escherichia coli	1	1	1	TAACCGTAGGGGAACCTGCGGTTGGATCACCTCCTTA
GCA_001390075.1	Mycobacterium tuberculosis	1	1	1	TAGCCGTACCGGAAGGTGCGGCTGGATCACCTCCTTT
GCA_000524315.1	Klebsiella sp. AS10	1	1	1	TAACCGTAGGGGAACCTGCGGTTGGATCACCTCCTTA
GCA_000767605.1	Mycobacterium smegmatis str. MC2 155	2	1	2	TAGCCGTACCGGAAGGTGCGGCTGGATCACCTCCTTT
GCA_001469845.1	Sphingomonas sp. WG	1	1	1	TAGCCGTAGGGGAACCTGCGGCTGGATCACCTCCTTT
GCA_000516135.1	Acinetobacter baumannii UH5107	1	1	1	TAGCCGTAGGGGAACCTGCGGCTGGATCACCTCCTTA
GCA_000275285.1	Helicobacter pylori Hp A-20	1	1	1	TAACCGTAGGTGAACCTGCGGTTGGATCACCTCCTTT
GCA_000369305.1	Acinetobacter baumannii NIPH 70	3	1	3	TAGCCGTAGGGGAACCTGCGGCTGGATCACCTCCTTA
GCA_001321945.1	Mycobacterium tuberculosis	1	1	1	TAGCCGTACCGGAAGGTGCGGCTGGATCACCTCCTTT
GCA_001152425.1	Streptococcus pneumoniae	1	1	1	TAGCCGTATCGGAAGGTGCGGCTGGATCACCTCCTTT
GCA_000520875.1	Rhizobium leguminosarum bv. trifolii CB782	3	1	3	TAGCCGTAGGGGAACCTGCGGCTGGATCACCTCCTTT
GCA_000783535.1	Staphylococcus epidermidis	5	1	5	TAGCCGTATCGGAAGGTGCGGCTGGATCACCTCCTTT
GCA_000220785.2	Vibrio cholerae HE48	7	1	7	TAGCGCTAGGGGAACCTGGCGCTGGATCACCTCCTTA
GCA_001077935.1	Escherichia coli	2	1	2	TAACCGTAGGGGAACCTGCGGTTGGATCACCTCCTTA
GCA_001649455.1	Salmonella enterica subsp. enterica serovar Agona str. 400100 30-11	1	1	1	TAACCGTAGGGGAACCTGCGGTTGGATCACCTCCTTA
GCA_001397775.1	Mycobacterium tuberculosis	1	1	1	TAGCCGTACCGGAAGGTGCGGCTGGATCACCTCCTTT
GCA_001002565.1	Candidatus Uhrbacteria bacterium GW2011_GWF2_46_218	1	1	1	CACCCGTAGCGGAAGCTGTGGGTGGATCACCTCCTTT
GCA_000659565.1	Mycobacterium tuberculosis TKK_02_0042	1	1	1	TAGCCGTACCGGAAGGTGCGGCTGGATCACCTCCTTT
GCA_900060155.1	Streptococcus suis	1	1	1	TAGCCGTATCGGAAGGTGCGGCTGGATCACCTCCTTT
GCA_001144645.1	Salmonella enterica subsp. enterica serovar Typhi	1	1	1	TAACCGTAGGGGAACCTGCGGTTGGATCACCTCCTTA
GCA_000531665.1	Staphylococcus aureus M0059	4	1	4	TAGCCGTATCGGAAGGTGCGGCTGGATCACCTCCTTT
GCA_001204815.1	Streptococcus pneumoniae	1	1	1	TAGCCGTATCGGAAGGTGCGGCTGGATCACCTCCTTT
GCA_001620425.1	Salmonella enterica subsp. enterica serovar Tennessee	1	1	1	TAACCGTAGGGGAACCTGCGGTTGGATCACCTCCTTA
GCA_000477535.1	Prevotella salivae F0493	1	1	1	TAGCCGTACCGGAAGGTGCGGCTGGAACACCTCCTTT
GCA_000687245.1	Pantoea agglomerans Eh318	8	1	8	TAACCGTAGGGGAACCTGCGGTTGGATCACCTCCTTA
GCA_000525345.1	Staphylococcus aureus DAR5894	4	1	4	TAGCCGTATCGGAAGGTGCGGCTGGATCACCTCCTTT
GCA_000176455.1	Vibrio cholerae CT 5369-93	2	1	2	TAGCGCTAGGGGAACCTGGCGCTGGATCACCTCCTTA
GCA_000193455.1	Burkholderia pseudomallei 1710a	1	1	1	TAGCCGTATCGGAAGGTGCGGCTGGATCACCTCCTTT
GCA_000544705.1	Staphylococcus aureus M0869	6	1	6	TAGCCGTATCGGAAGGTGCGGCTGGATCACCTCCTTT
GCA_001104225.1	Streptococcus pneumoniae	1	1	1	TAGCCGTATCGGAAGGTGCGGCTGGATCACCTCCTTT
GCA_001542215.1	Salmonella enterica subsp. enterica serovar Kentucky	1	1	1	TAACCGTAGGGGAACCTGCGGTTGGATCACCTCCTTA
GCA_001577945.1	Listeria monocytogenes	1	1	1	TAGCCGTATCGGAAGGTGCGGCTGGATCACCTCCTTT
GCA_001484705.1	Streptomyces sp. 4F	6	1	6	TAGCCGTACCGGAAGGTGCGGCTGGATCACCTCCTTT
GCA_000577525.1	Staphylococcus aureus T57402	4	1	4	TAGCCGTATCGGAAGGTGCGGCTGGATCACCTCCTTT
GCA_000965965.1	Enterobacter hormaechei subsp. oharae	1	1	1	TAACCGTAGGGGAACCTGCGGTTGGATCACCTCCTTA
GCA_001419225.1	Campylobacter coli CVM 41939	1	1	1	TAACCGTAGGAGAACCTGCGGTTGGATCACCTCCTTT
GCA_001178785.1	Streptococcus equi subsp. equi	1	1	1	TAGCCGTATCGGAAGGTGCGGCTGGATCACCTCCTTT
GCA_000167655.1	Ehrlichia chaffeensis str. Sapulpa	1	1	1	TAGCTGTAGGTGAACCTGCGGCTGGATTACCTCCTTT
[truncated: 38,237 more rows]
