# Supplementary material for: Re-annotation of 12,495 prokaryotic 16S rRNA 3’ ends and analysis of Shine-Dalgarno and anti-Shine-Dalgarno sequences
Source: PLoS One. 2018 Aug 23;13(8):e0202767. doi: 10.1371/journal.pone.0202767 (PMC6107228; doi:10.1371/journal.pone.0202767)
Supplement: S7 Table — (XLSX) [file pone.0202767.s008.xlsx]

## Sheet: Sheet1
Organism	GCA Number	16S Count	Different tails	# each sequence			other GCA	total 16S count
Candidatus Hodgkinia cicadicola	GCA_001273995.1	7	6	2	TAGCCGTAGGTGAACCTGTGGCTGAAACATAACAACC		3	3
				1	TAGCCGTAGGGGAACCTGTGGCTGAAACAACAAAATT
				1	TAGCCGTAGGGGAACCTGTGGCTGAAACATAACAACG
				1	TAGCCGTAGGGGAACCTGTGGCTGAAATTAATGAAAT
				1	TAGCCGTAGGGGAACCTGTGGCTGAA-CACAACAAAC
				1	TAGCTGTAGGGGAACCTGTGGCTGAAACAAACAAAAA
Micrococcus luteus	GCA_000735325.1	11	6	6	TAGCCGTACCGGAAGGTGCGGCTGGATCACCTCCTTT		7	7
				1	AACCSGTAGGGGAACCTGCGGTTGGATCACCTCCTTA
				1	TAACCGTAGGGGAACCTGCGGTTGGATCACCTCCTTA
				1	TAGCCGTAGGGGAACCTGCGGCTGGATCACCTCCTTA
				1	TAGCCGTATCGGAAGGTGCGGCTGGATCACCTCCTTT
				1	TAGCTGTACCGGAAGGTGCGGCTGGATCACCTCCTTT
Methylophilales bacterium BACL14 MAG-120920-bin58	GCA_001438645.1	7	5	3	TAGCCGTAGGGGAACCTGCGGCTGGATTACCTCCTTT		4	4
				1	TAGCCGTAGGGGAACCTGCGGCTGGATCACCTCCTTT
				1	TAGCCGTAGGGGAACCTGTGGCTGGATCACCTCCTTA
				1	TAGCCGTAGGGGAACCTGTGGCTGGATCACCTCCTTA
				1	TAGGCGTACCGGAAGGTGCGGCTGGATCACCTCCTTT
Shigella sonnei 3226-85	GCA_000268045.1	9	3	6	TAACCGTAGGGGAACCTGCGGTTGGATCACCTCCTTA		338	380
				2	TAACCGTAGGGGAACCTGCGGTTGGATCACCTCTTAC
				1	TAGCCGTATCGGAAGGTGCGGCTGGATCACCTCCTTT
Clostridium perfringens B str. ATCC 3626	GCA_000171155.1	14	2	11	TAGCCGTAGGAGAACCTGCGGCTGGATCACCTCCTTT		11
				3	TAGCCGTAGGAGAACCTGCGGCTGGATCACCTACTTT
Streptomyces griseorubens	GCA_000709915.1	6	2	3	TAGCCGTACCGGAAGGTGCGGCTGGATCACCTCCTTT		0
				3	TAGCCGTACCGGAAGGTGCGGCTGGATCACCTCCGTT
Bacillus subtilis	GCA_000769515.1	6	2	4	TAGCCGTATCGGAAGGTGCGGCTGGATCACCTCCTTT
				2	TAGCCGTATCGGAAGGTGCGGCTGGAACCTCCTTTCT
Alteromonas macleodii str. 'Balearic Sea AD45'	GCA_000300175.1	5	3	2	TAACCCTAGGGGAACCTGGGGTTGGATCACCTCCTTA
				2	TAACCCTAGGGGAACCTGGGGTTGGATCACCTTCAAT
				1	TAACCCTAGGGGAACCTGGGGTTGGATCACCTAAAAT
Alteromonas mediterranea U4	GCA_000439515.1	5	2	3	TAACCCTAGGGGAACCTGGGGTTGGATCACCTCCTTA
				2	TAACCCTAGGGGAACCTGGGGTTGGATCACCTTCAAT
Alteromonas mediterranea	GCA_000020585.3	5	2	3	TAACCCTAGGGGAACCTGGGGTTGGATCACCTCCTTA
				2	TAACCCTAGGGGAACCTGGGGTTGGATCACCTTCAAT
Alteromonas mediterranea U8	GCA_000439555.1	5	2	3	TAACCCTAGGGGAACCTGGGGTTGGATCACCTCCTTA
				2	TAACCCTAGGGGAACCTGGGGTTGGATCACCTTCAAT
Alteromonas macleodii str. 'Black Sea 11'	GCA_000299995.1	5	2	3	TAACCCTAGGGGAACCTGGGGTTGGATCACCTCCTTA
				2	TAACCCTAGGGGAACCTGGGGTTGGATCACCTTCAAT
Alteromonas mediterranea UM4b	GCA_000439595.1	5	2	2	TAACCCTAGGGGAACCTGGGGTTGGATCACCTCCTTA
				3	TAACCCTAGGGGAACCTGGGGTTGGATCACCTTCAAT
Alteromonas mediterranea U7	GCA_000439535.1	5	2	3	TAACCCTAGGGGAACCTGGGGTTGGATCACCTCCTTA
				2	TAACCCTAGGGGAACCTGGGGTTGGATCACCTTCAAT
Alteromonas mediterranea	GCA_001562295.1	5	1	5	TAACCCTAGGGGAACCTGGGGTTGGATCACCTCATTA
Shigella sonnei 3233-85	GCA_000268005.1	8	1	8	TAACCGTAGGGGAACCTGCGGTTGGATCACCTCCTTA
Clostridium perfringens NCTC 8239	GCA_000171215.1	15	1	15	TAGCCGTAGGAGAACCTGCGGCTGGATCACCTCCTTT		11
